# Supplementary material for: An important role for RPRD1B in the heat shock response
Source: Mol Cell Biol. Author manuscript; Available in PMC 2022 Oct 24. (PMC9583720; doi:10.1128/mcb.00173-22)
Supplement: Table S1 [file EMS155264-supplement-Table_S1.xlsx]

## Sheet: Sheet1
Supplementary Table 1. HS-DRB resistant genes
Gene	HS.DRB.median	HS.10.median	HS.median.ratio	NHS.DRB.median	NHS.10.median	NHS.median.ratio	DRB resistance
MCCD1	3.13725	1.16279	2.69804	0	0	NA	HS-specific
NHLRC1	2.35294	1.16279	2.02353	0	0	NA	HS-specific
RAPSN	2.35294	1.16279	2.02353	0.280112	0	Inf	HS-specific
EFCAB8	5.88235	3.48837	1.68627	0.280112	0	Inf	HS-specific
SPOCD1	1.96078	1.16279	1.68627	0	0	NA	HS-specific
OPRD1	1.56863	1.16279	1.34902	0	0	NA	HS-specific
RERE	1.56863	1.16279	1.34902	0.280112	1.11111	0.252101	HS-specific
C9orf64	1.56863	1.16279	1.34902	0	0	NA	HS-specific
KRT28	1.56863	1.16279	1.34902	0	0	NA	HS-specific
FAM53A	7.84314	5.81395	1.34902	0.280112	1.11111	0.252101	HS-specific
VAMP8	10.5882	8.13953	1.30084	0.280112	0	Inf	HS-specific
SESN3	7.45098	5.81395	1.28157	0	0	NA	HS-specific
VAMP5	8.62745	6.97674	1.2366	0	2.22222	0	HS-specific
MOB4	61.9608	51.1628	1.21105	1.68067	27.7778	0.0605041	HS-specific
GPR151	2.7451	2.32558	1.18039	1.12045	3.33333	0.336135	HS-specific
LRRN4CL	2.7451	2.32558	1.18039	0	0	NA	HS-specific
ACTRT3	16.4706	13.9535	1.18039	0	3.33333	0	HS-specific
AC005258.1	7.84314	6.97674	1.12418	0.840336	7.77778	0.108043	HS-specific
H2AC1	5.09804	4.65116	1.09608	0.560224	0	Inf	HS-specific
FAM161A	9.80392	9.30233	1.05392	0	1.11111	0	HS-specific
IGFBP2	1.17647	1.16279	1.01176	0	0	NA	HS-specific
PLCD4	1.17647	1.16279	1.01176	0	0	NA	HS-specific
SLC22A14	1.17647	1.16279	1.01176	0.280112	0	Inf	HS-specific
SLC22A13	1.17647	1.16279	1.01176	0	0	NA	HS-specific
RASGRF2	1.17647	1.16279	1.01176	0.280112	0	Inf	HS-specific
FGF18	1.17647	1.16279	1.01176	0	0	NA	HS-specific
TMEM140	1.17647	1.16279	1.01176	0.280112	0	Inf	HS-specific
TAS2R4	1.17647	1.16279	1.01176	0	0	NA	HS-specific
ADAM32	1.17647	1.16279	1.01176	0.560224	0	Inf	HS-specific
CYP2C18	1.17647	1.16279	1.01176	0	0	NA	HS-specific
AL583836.1	1.17647	1.16279	1.01176	0	0	NA	HS-specific
ELOVL3	1.17647	1.16279	1.01176	0	0	NA	HS-specific
CNTF	1.17647	1.16279	1.01176	0.280112	1.11111	0.252101	HS-specific
ALOX5AP	1.17647	1.16279	1.01176	0	0	NA	HS-specific
CLEC18C	1.17647	1.16279	1.01176	0.560224	0	Inf	HS-specific
AC005702.1	2.35294	2.32558	1.01176	0.280112	1.11111	0.252101	HS-specific
TTYH2	1.17647	1.16279	1.01176	0	0	NA	HS-specific
GAST	1.17647	1.16279	1.01176	0	0	NA	HS-specific
ZNF233	2.35294	2.32558	1.01176	0	1.11111	0	HS-specific
FMR1NB	1.17647	1.16279	1.01176	0.280112	1.11111	0.252101	HS-specific
H3-4	1.17647	1.16279	1.01176	0	0	NA	HS-specific
CDKL2	1.17647	1.16279	1.01176	0	0	NA	HS-specific
IL17B	1.17647	1.16279	1.01176	0	0	NA	HS-specific
POU5F2	1.17647	1.16279	1.01176	0.560224	0	Inf	HS-specific
GCM1	1.17647	1.16279	1.01176	0.280112	0	Inf	HS-specific
PTPRN2	1.17647	1.16279	1.01176	0	0	NA	HS-specific
GNRH1	1.17647	1.16279	1.01176	0	0	NA	HS-specific
ADAM20	1.17647	1.16279	1.01176	0	0	NA	HS-specific
NPIPB12	2.35294	2.32558	1.01176	0.560224	0	Inf	HS-specific
CACNG5	5.88235	5.81395	1.01176	0.280112	1.11111	0.252101	HS-specific
JPH2	5.4902	5.81395	0.944315	0.840336	4.44444	0.189076	HS-specific
LMLN	4.31373	4.65116	0.927453	0	1.11111	0	HS-specific
TNN	3.13725	3.48837	0.899346	0	0	NA	HS-specific
POU2F2	3.13725	3.48837	0.899346	0	0	NA	HS-specific
MIA	3.92157	4.65116	0.843138	0	0	NA	HS-specific
LAMP5	11.7647	13.9535	0.843136	5.88235	21.1111	0.278638	HS-specific
SEMA4A	1.96078	2.32558	0.843136	0	0	NA	HS-specific
LDHAL6A	1.96078	2.32558	0.843136	0.280112	1.11111	0.252101	HS-specific
MIA-RAB4B	1.96078	2.32558	0.843136	0	0	NA	HS-specific
FAM209A	1.96078	2.32558	0.843136	0	0	NA	HS-specific
GYS2	1.96078	2.32558	0.843136	0.560224	0	Inf	HS-specific
HSPE1-MOB4	93.3333	116.279	0.802667	3.36134	45.5556	0.0737854	HS-specific
SCHIP1	2.7451	3.48837	0.786929	0.280112	1.11111	0.252101	HS-specific
GPA33	11.7647	15.1163	0.778279	0	2.22222	0	HS-specific
BEX3	13.3333	17.4419	0.764441	0.840336	14.4444	0.0581773	HS-specific
WDR13	3.52941	4.65116	0.758824	0.280112	1.11111	0.252101	HS-specific
PTPN22	3.52941	4.65116	0.758824	0	0	NA	HS-specific
KCTD4	3.52941	4.65116	0.758824	0.280112	0	Inf	HS-specific
STIP1	69.4118	91.8605	0.755622	12.0448	35.5556	0.33876	HS-specific
HSPA1B	2109.41	2808.14	0.751177	51.8207	203.333	0.254856	HS-specific
VHLL	8.62745	11.6279	0.741961	0.280112	1.11111	0.252101	HS-specific
TMEM39B	5.09804	6.97674	0.73072	0.280112	2.22222	0.126051	HS-specific
BCL2L15	5.09804	6.97674	0.73072	0	0	NA	HS-specific
HIKESHI	41.1765	58.1395	0.708236	0.280112	6.66667	0.0420168	HS-specific
HSPA1A	1661.57	2356.4	0.705132	42.577	167.223	0.254613	HS-specific
CACYBP	70.5882	103.488	0.682091	5.60224	46.6667	0.120048	HS-specific
ERAP2	1.56863	2.32558	0.674511	0	1.11111	0	HS-specific
LRGUK	1.56863	2.32558	0.674511	1.12045	3.33333	0.336135	HS-specific
AC025263.2	1.56863	2.32558	0.674511	0	0	NA	HS-specific
SYT16	1.56863	2.32558	0.674511	0.280112	0	Inf	HS-specific
SERF2	1.56863	2.32558	0.674511	0	1.11111	0	HS-specific
L3MBTL1	1.56863	2.32558	0.674511	0	0	NA	HS-specific
PYGM	1.56863	2.32558	0.674511	0	0	NA	HS-specific
NAALADL1	1.56863	2.32558	0.674511	0	0	NA	HS-specific
TMEM119	1.56863	2.32558	0.674511	0.280112	0	Inf	HS-specific
SERINC4	1.56863	2.32558	0.674511	0.280112	1.11111	0.252101	HS-specific
SDCBP2	1.56863	2.32558	0.674511	0.280112	0	Inf	HS-specific
BCLAF3	1.56863	2.32558	0.674511	0	0	NA	HS-specific
KCNE5	1.56863	2.32558	0.674511	0.280112	0	Inf	HS-specific
CHRNA5	7.84314	11.6279	0.67451	0	1.11111	0	HS-specific
FOXP2	2.35294	3.48837	0.67451	0	0	NA	HS-specific
MIF	4.70588	6.97674	0.67451	3.92157	12.2222	0.320856	HS-specific
COLQ	2.35294	3.48837	0.67451	0	0	NA	HS-specific
ZNF219	2.35294	3.48837	0.67451	0	2.22222	0	HS-specific
HAUS4	3.13725	4.65116	0.674509	0.280112	3.33333	0.0840337	HS-specific
SOD2	12.549	18.6047	0.674507	0	0	NA	HS-specific
RBAK-RBAKDN	17.2549	26.7442	0.645183	0	1.11111	0	HS-specific
HSPB1	62.3529	98.8372	0.630865	1.12045	20	0.0560225	HS-specific
MBOAT7	14.5098	23.2558	0.623922	0.280112	4.44444	0.0630253	HS-specific
HMGB1	11.3725	18.6047	0.61127	0	2.22222	0	HS-specific
CCDC28B	2.7451	4.65116	0.590197	0.280112	0	Inf	HS-specific
HSPE1	105.098	182.558	0.575696	3.92157	71.1111	0.0551471	HS-specific
CCT4	23.9216	43.0233	0.556015	1.12045	34.4444	0.0325292	HS-specific
PTGES3	19.2157	34.8837	0.55085	1.40056	13.3333	0.105042	HS-specific
HSP90AB1	258.039	475.581	0.542576	7.84314	221.111	0.0354715	HS-specific
CCDC81	10.5882	19.7674	0.535639	0	0	NA	HS-specific
AHSA1	49.4118	93.0233	0.531177	1.12045	45.5556	0.0245952	HS-specific
ZFAND2A	34.902	66.2791	0.526591	0.560224	28.8889	0.0193924	HS-specific
C17orf67	5.4902	10.4651	0.52462	0	1.11111	0	HS-specific
HSPA6	333.725	641.86	0.519934	0	0	NA	HS-specific
SPDYA	1.17647	2.32558	0.505882	0	0	NA	HS-specific
Z84488.2	1.17647	2.32558	0.505882	0.280112	1.11111	0.252101	HS-specific
BTN3A3	1.17647	2.32558	0.505882	0	0	NA	HS-specific
EGFL8	1.17647	2.32558	0.505882	0	1.11111	0	HS-specific
AGAP6	1.17647	2.32558	0.505882	0.280112	0	Inf	HS-specific
TUB	1.17647	2.32558	0.505882	0	1.11111	0	HS-specific
LRRC23	2.35294	4.65116	0.505882	0	2.22222	0	HS-specific
ERBB3	1.17647	2.32558	0.505882	0.280112	2.22222	0.126051	HS-specific
RAB4B-EGLN2	1.17647	2.32558	0.505882	0	0	NA	HS-specific
RAB4B	1.17647	2.32558	0.505882	0	0	NA	HS-specific
SH2D5	1.17647	2.32558	0.505882	0	0	NA	HS-specific
TMEM81	1.17647	2.32558	0.505882	0.280112	0	Inf	HS-specific
C7orf50	1.17647	2.32558	0.505882	0	0	NA	HS-specific
AC105052.1	1.17647	2.32558	0.505882	0.280112	0	Inf	HS-specific
UPK3BL1	1.17647	2.32558	0.505882	0.280112	0	Inf	HS-specific
ASCC1	1.17647	2.32558	0.505882	0	1.11111	0	HS-specific
BLID	1.17647	2.32558	0.505882	0.280112	0	Inf	HS-specific
FKBP11	1.17647	2.32558	0.505882	0.280112	1.11111	0.252101	HS-specific
PAN2	1.17647	2.32558	0.505882	0	0	NA	HS-specific
MLKL	1.17647	2.32558	0.505882	0	0	NA	HS-specific
ALOXE3	1.17647	2.32558	0.505882	0	0	NA	HS-specific
FAM83E	1.17647	2.32558	0.505882	0.280112	2.22222	0.126051	HS-specific
SOD2	5.88235	11.6279	0.505882	0	0	NA	HS-specific
CHORDC1	154.118	305.814	0.50396	7.56303	97.7778	0.0773491	HS-specific
DNAJB6	47.8431	96.5116	0.495724	4.76191	51.1111	0.0931678	HS-specific
TMEM95	3.92157	8.13953	0.481793	0	1.11111	0	HS-specific
STPG4	3.92157	8.13953	0.481793	0.280112	1.11111	0.252101	HS-specific
TAF1	2.7451	5.81395	0.472157	0	5.55556	0	HS-specific
EVA1A	2.7451	5.81395	0.472157	0	1.11111	0	HS-specific
OOEP	2.7451	5.81395	0.472157	0	0	NA	HS-specific
LUZP6	5.4902	11.6279	0.472157	3.36134	10	0.336134	HS-specific
DNAJA1	81.9608	174.419	0.469908	12.0448	114.444	0.105246	HS-specific
BAG3	72.549	154.651	0.469114	3.92157	57.7778	0.0678733	HS-specific
BRWD1	5.88235	12.7907	0.459893	0.280112	4.44444	0.0630253	HS-specific
HSPH1	248.235	541.86	0.458117	3.64146	123.333	0.0295254	HS-specific
USPL1	29.0196	63.9535	0.453761	0.280112	31.1111	0.0090036	HS-specific
TAS2R3	1.56863	3.48837	0.449674	0	0	NA	HS-specific
TECR	1.56863	3.48837	0.449674	0	2.22222	0	HS-specific
TPMT	4.70588	10.4651	0.449674	0.840336	7.77778	0.108043	HS-specific
OAZ1	28.2353	62.7907	0.449673	5.04202	32.2222	0.156477	HS-specific
DEDD2	29.4118	66.2791	0.443757	0.840336	26.6667	0.0315126	HS-specific
SLC25A17	8.23529	18.6047	0.442646	0	11.1111	0	HS-specific
NUCB1	8.62745	19.7674	0.436448	0	4.44444	0	HS-specific
CCDC163	3.52941	8.13953	0.433613	0	7.77778	0	HS-specific
RANGAP1	3.52941	8.13953	0.433613	0	3.33333	0	HS-specific
BID	5.4902	12.7907	0.429234	0	1.11111	0	HS-specific
HSPA4L	16.4706	38.3721	0.429234	0	2.22222	0	HS-specific
MIB1	3.92157	9.30233	0.421569	0	0	NA	HS-specific
KRTCAP3	1.96078	4.65116	0.421568	0	1.11111	0	HS-specific
TNIP1	1.96078	4.65116	0.421568	0.840336	3.33333	0.252101	HS-specific
PNLDC1	7.84314	18.6047	0.421568	0	1.11111	0	HS-specific
SNAP23	9.41177	23.2558	0.404706	0.560224	11.1111	0.0504202	HS-specific
NUDT13	2.35294	5.81395	0.404706	0	0	NA	HS-specific
FERMT3	2.35294	5.81395	0.404706	0.280112	1.11111	0.252101	HS-specific
KANSL1L	2.35294	5.81395	0.404706	0	2.22222	0	HS-specific
COL7A1	2.35294	5.81395	0.404706	0.560224	6.66667	0.0840336	HS-specific
GIPC1	2.35294	5.81395	0.404706	0.560224	6.66667	0.0840336	HS-specific
HSPA4	52.9412	131.395	0.402916	3.36134	52.2222	0.0643661	HS-specific
APTX	5.09804	12.7907	0.398574	0.280112	3.33333	0.0840337	HS-specific
ANKLE2	7.84314	19.7674	0.396771	0.560224	8.88889	0.0630252	HS-specific
AP4B1	8.23529	20.9302	0.393464	0	11.1111	0	HS-specific
ST13	14.1176	36.0465	0.39165	0.560224	13.3333	0.0420169	HS-specific
PLCD1	3.13725	8.13953	0.385434	0	2.22222	0	HS-specific
BSCL2	3.13725	8.13953	0.385434	0.280112	3.33333	0.0840337	HS-specific
TCP1	41.9608	109.302	0.383898	1.96078	64.4445	0.0304259	HS-specific
JUND	9.80392	25.5814	0.383244	2.2409	10	0.22409	HS-specific
UBC	43.9216	117.442	0.373985	4.48179	72.2222	0.0620556	HS-specific
UBB	86.6667	231.977	0.373601	3.64146	165.556	0.0219953	HS-specific
APP	21.1765	56.9767	0.371669	0.280112	22.2222	0.0126051	HS-specific
ZNF404	4.70588	12.7907	0.367914	2.2409	8.88889	0.252101	HS-specific
PCBP1	15.6863	43.0233	0.3646	7.0028	37.7778	0.185368	HS-specific
SECISBP2	11.3725	31.3953	0.362236	3.36134	21.1111	0.159221	HS-specific
MT2A	18.4314	51.1628	0.36025	3.36134	52.2222	0.0643661	HS-specific
C1QTNF3-AMACR	1.96078	1.16279	1.68627	1.40056	2.22222	0.630253	intrinsic
TAS2R10	1.96078	1.16279	1.68627	1.12045	2.22222	0.504203	intrinsic
H4C2	344.706	213.953	1.61113	393.697	285	1.38139	intrinsic
H4C4	362.745	237.791	1.52548	520.168	354.444	1.46756	intrinsic
H4C13	500.196	328.488	1.52272	635.714	547.222	1.16171	intrinsic
H4C3	319.216	217.442	1.46805	427.171	300	1.4239	intrinsic
SUMO4	1.56863	1.16279	1.34902	0.560224	1.11111	0.504202	intrinsic
FAM71D	1.56863	1.16279	1.34902	1.40056	2.22222	0.630253	intrinsic
MELTF	1.56863	1.16279	1.34902	0.840336	1.11111	0.756303	intrinsic
TAS2R9	1.56863	1.16279	1.34902	0.840336	2.22222	0.378152	intrinsic
CLEC18B	1.56863	1.16279	1.34902	0.560224	1.11111	0.504202	intrinsic
PSTPIP2	1.56863	1.16279	1.34902	0.560224	1.11111	0.504202	intrinsic
OR5AU1	5.88235	4.65116	1.26471	0.840336	1.11111	0.756303	intrinsic
CPE	2.7451	2.32558	1.18039	0.560224	1.11111	0.504202	intrinsic
H1-5	54.902	46.5116	1.18039	188.515	176.667	1.06706	intrinsic
H4C12	928.04	822.674	1.12808	1433.33	1109.45	1.29193	intrinsic
H4C11	905.49	808.14	1.12046	1419.05	1095.56	1.29527	intrinsic
H3C13	60	54.6512	1.09787	185.714	103.333	1.79724	intrinsic
H2AC4	216.471	210.465	1.02854	416.527	312.222	1.33407	intrinsic
H3C11	151.373	147.674	1.02505	265.826	205.556	1.2932	intrinsic
H3C3	240.784	237.209	1.01507	318.487	230	1.38473	intrinsic
PRKCH	1.17647	1.16279	1.01176	0.840336	2.22222	0.378152	intrinsic
AC093668.1	1.17647	1.16279	1.01176	0.560224	1.11111	0.504202	intrinsic
DCAF4L2	2.35294	2.32558	1.01176	1.40056	2.22222	0.630253	intrinsic
UCP3	1.17647	1.16279	1.01176	0.840336	2.22222	0.378152	intrinsic
H2BC3	388.235	410.465	0.945842	727.731	745.556	0.976092	intrinsic
H2BC12	527.059	572.093	0.921282	647.619	530	1.22192	intrinsic
H3C2	176.667	193.023	0.915264	383.753	310.555	1.2357	intrinsic
TPRG1	3.13725	3.48837	0.899346	2.52101	5.55556	0.453781	intrinsic
H2BC1	7.05882	8.13953	0.867227	0.560224	1.11111	0.504202	intrinsic
H2AC19	873.725	1030.82	0.847606	881.513	835	1.0557	intrinsic
SLC45A2	1.96078	2.32558	0.843136	0.560224	1.11111	0.504202	intrinsic
C1QTNF3	1.96078	2.32558	0.843136	1.40056	2.22222	0.630253	intrinsic
CSNK2A3	1.96078	2.32558	0.843136	1.68067	4.44444	0.378151	intrinsic
SELPLG	1.96078	2.32558	0.843136	1.40056	2.22222	0.630253	intrinsic
NACA2	1.96078	2.32558	0.843136	1.40056	2.22222	0.630253	intrinsic
H1-4	69.8039	83.7209	0.833769	197.339	207.223	0.952305	intrinsic
H2AC13	37.2549	45.3488	0.821519	194.118	135.556	1.43201	intrinsic
C3orf14	6.66667	8.13953	0.819048	6.44258	14.4444	0.446026	intrinsic
H2AC18	886.275	1087.21	0.815183	890.196	863.333	1.03112	intrinsic
THEMIS	4.70588	5.81395	0.809412	3.36134	5.55556	0.605041	intrinsic
H2BC13	18.8235	23.2558	0.809411	89.6359	67.7778	1.3225	intrinsic
H2BS1	93.7255	116.279	0.80604	109.804	81.1111	1.35375	intrinsic
H3C10	41.1765	51.1628	0.804813	111.204	121.111	0.918199	intrinsic
CU639417.1	97.451	123.256	0.790639	114.286	96.1112	1.1891	intrinsic
H2AC17	174.902	222.093	0.787517	278.992	254.444	1.09648	intrinsic
H2AC14	35.6863	45.3488	0.786929	177.031	136.667	1.29535	intrinsic
NPIPB3	5.4902	6.97674	0.786929	1.12045	2.22222	0.504203	intrinsic
NPIPB4	5.4902	6.97674	0.786929	1.12045	2.22222	0.504203	intrinsic
H2AC15	10.9804	13.9535	0.786928	49.8599	26.6667	1.86974	intrinsic
H1-2	75.2941	97.093	0.775484	433.473	488.334	0.887658	intrinsic
H3C7	66.2745	86.0465	0.770217	230.532	204.444	1.1276	intrinsic
H2AC7	191.373	250	0.765492	447.899	406.667	1.10139	intrinsic
H3C1	101.961	133.721	0.762491	143.137	140	1.02241	intrinsic
NPIPB13	3.52941	4.65116	0.758824	0.560224	1.11111	0.504202	intrinsic
H2AC12	159.608	210.465	0.758359	283.193	208.889	1.35571	intrinsic
H2AC16	43.1373	56.9767	0.757104	153.782	132.222	1.16306	intrinsic
H2BC14	42.7451	56.9767	0.750221	84.3137	82.2222	1.02544	intrinsic
H3C4	87.451	117.442	0.744631	181.232	204.444	0.886463	intrinsic
COL21A1	4.31373	5.81395	0.741962	1.12045	2.22222	0.504203	intrinsic
COLEC11	5.88235	8.13953	0.722689	1.96078	3.33333	0.588235	intrinsic
C12orf57	33.3333	47.6744	0.699187	153.782	135.556	1.13445	intrinsic
NPIPB5	5.4902	8.13953	0.674511	0.840336	2.22222	0.378152	intrinsic
LDHC	2.35294	3.48837	0.67451	1.12045	2.22222	0.504203	intrinsic
NBPF19	3.13725	4.65116	0.674509	0.560224	1.11111	0.504202	intrinsic
AL589666.1	3.13725	4.65116	0.674509	0.560224	1.11111	0.504202	intrinsic
H2BC10	36.8627	55.8139	0.660457	163.585	150	1.09057	intrinsic
H4C5	46.2745	72.093	0.641872	105.882	148.889	0.711147	intrinsic
DIO2	2.7451	4.65116	0.590197	1.96078	3.33333	0.588235	intrinsic
H2AC20	159.412	273.256	0.58338	340.336	420	0.810324	intrinsic
H2AC8	201.176	355.814	0.565397	565.266	505.556	1.11811	intrinsic
H2BC17	243.529	434.884	0.559986	584.034	540	1.08154	intrinsic
H4C1	20	36.0465	0.554839	24.5098	61.1111	0.40107	intrinsic
RASL11A	7.05882	12.7907	0.551871	5.32213	7.77778	0.684274	intrinsic
HAS3	1.17647	2.32558	0.505882	0.840336	2.22222	0.378152	intrinsic
H1-3	5.09804	10.4651	0.487147	88.7955	97.7778	0.908136	intrinsic
PLGLB1	2.7451	5.81395	0.472157	0.560224	1.11111	0.504202	intrinsic
RASSF10	1.56863	3.48837	0.449674	2.52101	5.55556	0.453781	intrinsic
PLGLB2	3.13725	6.97674	0.449673	0.560224	1.11111	0.504202	intrinsic
H2BC8	43.1373	100	0.431373	186.415	176.667	1.05518	intrinsic
MTRNR2L12	23.5294	54.6512	0.430538	29.6919	55.5556	0.534454	intrinsic
MTRNR2L8	1.96078	4.65116	0.421568	2.80112	4.44444	0.630253	intrinsic
H2BC7	22.3529	53.4884	0.417902	74.7899	110.556	0.676492	intrinsic
H2AC21	29.4118	79.6512	0.369257	36.8347	37.7778	0.975036	intrinsic
