# Supplementary material for: An important role for RPRD1B in the heat shock response
Source: Mol Cell Biol. Author manuscript; Available in PMC 2022 Oct 24. (PMC9583720; doi:10.1128/mcb.00173-22)
Supplement: Table S2 [file EMS155264-supplement-Table_S2.xlsx]

## Sheet: HS enriched
Supplementary Table 2. HS-DRB significant RPB1 interactors
Protein IDs	Majority protein IDs	Protein names	Gene names	Score	Intensity	Intensity M3_combined	Intensity M9_combined	Ratio H/L normalized M3_combined	Ratio H/L normalized M9_combined
O14686	O14686	Histone-lysine N-methyltransferase 2D	KMT2D	11.21	6.82098	6.58588	6.4422	1.06191	-1.19532
O15514	O15514	DNA-directed RNA polymerase II subunit RPB4	POLR2D	41.249	8.11902	7.59994	7.06956	1.10017	-3.60895
O43432	O43432	Eukaryotic translation initiation factor 4 gamma 3	EIF4G3	57.929	8.19794	7.70902	7.40315	1.02687	-2.07151
O43684	O43684	Mitotic checkpoint protein BUB3	BUB3	25.353	7.909	7.17774	6.47692	0.743903	-1.3879
O60244	O60244	Mediator of RNA polymerase II transcription subunit 14	MED14	56.93	8.13402	7.20085	7.287	1.43082	-1.85105
P00533;P04626;Q15303	P00533	Epidermal growth factor receptor	EGFR	232.61	9.32777	8.62676	8.80037	1.11463	-2.83939
Q32P51;P09651	Q32P51;P09651	Heterogeneous nuclear ribonucleoprotein A1-like 2;Heterogeneous nuclear ribonucleoprotein A1;Heterogeneous nuclear ribonucleoprotein A1, N-terminally processed	HNRNPA1L2;HNRNPA1	19.756	7.83628	7.23404	6.50433	0.654252	-2.54279
P13639	P13639	Elongation factor 2	EEF2	43.523	8.23877	7.44702	7.20445	2.78812	-0.694368
P13807	P13807	Glycogen [starch] synthase, muscle	GYS1	32.17	7.9741	6.63262	7.03149	1.10608	-2.37782
P23284	P23284	Peptidyl-prolyl cis-trans isomerase B	PPIB	7.7631	7.41792	6.829	6.76347	0.635429	-2.35912
P23528;Q9Y281	P23528;Q9Y281	Cofilin-1;Cofilin-2	CFL1;CFL2	14.456	8.1284	7.38444	7.27326	0.900722	-1.47301
P24928	P24928	DNA-directed RNA polymerase II subunit RPB1	POLR2A	323.31	9.62919	8.85472	8.93524	0.920217	-1.31384
P33316	P33316	Deoxyuridine 5-triphosphate nucleotidohydrolase, mitochondrial	DUT	70.875	9.06911	8.47131	8.12496	1.92611	-2.59153
P35268	P35268	60S ribosomal protein L22	RPL22	62.484	9.10927	8.39377	7.9688	1.33508	-0.941032
P37108	P37108	Signal recognition particle 14 kDa protein	SRP14	12.334	7.91169	7.53175	6.8689	0.849439	-1.88972
P39019	P39019	40S ribosomal protein S19	RPS19	91.058	9.23779	8.71469	8.30878	0.959696	-0.92098
P46779	P46779	60S ribosomal protein L28	RPL28	37.731	8.60952	8.1365	7.18929	1.02382	-0.789287
P46821;P78559	P46821	Microtubule-associated protein 1B;MAP1B heavy chain;MAP1 light chain LC1	MAP1B	323.31	9.67073	8.82138	8.51228	2.57337	-0.732452
P52298	P52298	Nuclear cap-binding protein subunit 2	NCBP2	21.789	8.00191	7.21208	7.17263	1.43365	-3.22351
P52434	P52434	DNA-directed RNA polymerases I, II, and III subunit RPABC3	POLR2H	65.766	9.03342	8.44177	8.25852	0.93191	-3.54367
P52907	P52907	F-actin-capping protein subunit alpha-1	CAPZA1	105.77	8.78091	7.77355	7.24935	1.73898	-0.795208
P61353	P61353	60S ribosomal protein L27	RPL27	101.08	9.24289	8.69489	8.31163	1.27011	-0.803066
P62249	P62249	40S ribosomal protein S16	RPS16	141.76	9.52565	8.80332	8.56909	1.11577	-0.85658
P62269	P62269	40S ribosomal protein S18	RPS18	192.33	9.48192	8.9731	8.3061	1.19295	-0.659745
Q00613;Q9ULV5;Q03933	Q00613	Heat shock factor protein 1	HSF1	55.791	8.59227	8.13043	7.61343	3.01167	-2.55758
Q07157	Q07157	Tight junction protein ZO-1	TJP1	323.31	9.81141	9.19896	9.1813	0.749148	-1.74236
Q13409	Q13409	Cytoplasmic dynein 1 intermediate chain 2	DYNC1I2	69.021	8.28943	7.97032	7.48532	1.79543	-1.36472
Q14160	Q14160	Protein scribble homolog	SCRIB	54.479	7.96272	6.75948	7.42111	0.889162	-1.47509
Q14247	Q14247	Src substrate cortactin	CTTN	23.249	7.71943	6.80895	7.3491	1.4715	-1.80647
Q66K74	Q66K74	Microtubule-associated protein 1S;MAP1S heavy chain;MAP1S light chain	MAP1S	47.58	8.37409	7.60074	6.88377	2.22389	-1.50018
Q6ZS17	Q6ZS17	Protein FAM65A	FAM65A	126.77	8.7253	7.4847	8.02024	1.10709	-1.99395
Q96G25	Q96G25	Mediator of RNA polymerase II transcription subunit 8	MED8	8.9622	7.7876	7.31281	6.754	0.948227	-2.75653
Q96HR3	Q96HR3	Mediator of RNA polymerase II transcription subunit 30	MED30	7.8729	7.70672	6.85732	6.9612	1.33851	-2.79957
Q96N67;Q96HP0;Q8NF50	Q96N67	Dedicator of cytokinesis protein 7	DOCK7	246.04	8.99983	8.29241	8.08998	0.911577	-2.00909
Q9NQG5	Q9NQG5	Regulation of nuclear pre-mRNA domain-containing protein 1B	RPRD1B	45.229	8.39995	7.2771	6.80133	1.68158	-2.13308
Q9UNA1	Q9UNA1	Rho GTPase-activating protein 26	ARHGAP26	23.364	7.9434	7.46473	6.9022	1.15309	-1.33366
Q9Y2D5	Q9Y2D5	A-kinase anchor protein 2	AKAP2	244.89	9.45634	8.91284	8.81443	0.961475	-0.708679
Q9Y5S2	Q9Y5S2	Serine/threonine-protein kinase MRCK beta	CDC42BPB	20.135	7.63375	6.98855	6.86112	0.992188	-0.982506
Q9Y6G9	Q9Y6G9	Cytoplasmic dynein 1 light intermediate chain 1	DYNC1LI1	37.787	8.13871	7.65682	7.02772	1.7347	-1.96111

## Sheet: HS depleted
Protein IDs	Majority protein IDs	Protein names	Gene names	Score	Intensity	Intensity M3_combined	Intensity M9_combined	Ratio H/L normalized M3_combined	Ratio H/L normalized M9_combined
A6NHQ2	A6NHQ2	rRNA/tRNA 2-O-methyltransferase fibrillarin-like protein 1	FBLL1	17.141	8.68425	7.88774	8.18264	-1.59964	1.05797
A6NHR9	A6NHR9	Structural maintenance of chromosomes flexible hinge domain-containing protein 1	SMCHD1	164.17	8.80697	7.96434	8.15585	-0.780215	2.11273
O00567	O00567	Nucleolar protein 56	NOP56	119.42	9.00766	8.6063	8.51901	-1.47879	2.88762
O00571;O15523;Q9NQI0	O00571;O15523	ATP-dependent RNA helicase DDX3X;ATP-dependent RNA helicase DDX3Y	DDX3X;DDX3Y	213.8	9.06737	8.41732	8.29691	-0.746108	2.56823
O14646;Q9HCK8;Q8TD26;Q3L8U1;Q9P2D1	O14646	Chromodomain-helicase-DNA-binding protein 1	CHD1	110.24	8.60994	7.67279	7.63912	-2.51005	2.48052
O60216;Q9H4I0	O60216	Double-strand-break repair protein rad21 homolog	RAD21	44.999	7.99337	7.30552	7.44256	-1.30095	2.69093
O60264	O60264	SWI/SNF-related matrix-associated actin-dependent regulator of chromatin subfamily A member 5	SMARCA5	323.31	9.9572	9.31359	9.45003	-1.09968	2.91403
O60341	O60341	Lysine-specific histone demethylase 1A	KDM1A	93.358	8.53551	7.92762	7.55639	-0.843293	1.87212
O60832	O60832	H/ACA ribonucleoprotein complex subunit 4	DKC1	40.669	7.97212	7.71316	7.36612	-1.40183	3.38073
O75151	O75151	Lysine-specific demethylase PHF2	PHF2	43.738	8.43048	7.7579	7.87076	-1.2715	0.603787
O75367;Q9P0M6	O75367	Core histone macro-H2A.1	H2AFY	270.34	10.4917	9.97261	9.99578	-2.0221	0.871923
O75475	O75475	PC4 and SFRS1-interacting protein	PSIP1	62.364	8.46914	7.88732	7.90781	-1.66223	1.95084
O94776	O94776	Metastasis-associated protein MTA2	MTA2	156.23	8.93636	8.52389	8.30974	-0.827641	2.35363
O94906	O94906	Pre-mRNA-processing factor 6	PRPF6	145.34	8.72041	8.08124	7.76707	-1.22874	2.6671
O95347	O95347	Structural maintenance of chromosomes protein 2	SMC2	49.794	7.81283	7.23328	7.60104	-1.79111	2.17808
P04899;P63096;P08754;P09471;P11488;P19087;A8MTJ3;P38405;P63092;Q5JWF2	P04899;P63096;P08754	Guanine nucleotide-binding protein G(i) subunit alpha-2;Guanine nucleotide-binding protein G(i) subunit alpha-1;Guanine nucleotide-binding protein G(k) subunit alpha	GNAI2;GNAI1;GNAI3	37.612	8.46434	7.71549	7.65233	-1.26261	0.596172
P07305	P07305	Histone H1.0;Histone H1.0, N-terminally processed	H1F0	81.383	9.17359	8.50833	8.37623	-0.533409	0.698663
P11387;Q969P6	P11387	DNA topoisomerase 1	TOP1	231.3	9.34139	8.78645	8.69417	-1.56465	1.83508
P16403	P16403	Histone H1.2	HIST1H1C	108.41	10.682	10.1069	9.96542	-0.633546	0.690909
P19338	P19338	Nucleolin	NCL	323.31	10.3293	9.83718	9.56386	-0.897785	1.6189
P22087	P22087	rRNA 2-O-methyltransferase fibrillarin	FBL	162.65	9.34864	8.64073	8.61863	-1.2324	1.22928
P28370	P28370	Probable global transcription activator SNF2L1	SMARCA1	206.53	9.05285	8.42334	8.57104	-0.918088	2.2383
P35249	P35249	Replication factor C subunit 4	RFC4	48.796	8.35096	7.33461	7.64144	-1.31977	0.748032
P35659	P35659	Protein DEK	DEK	79.924	9.14684	8.59851	8.46547	-1.9951	2.81065
P40937	P40937	Replication factor C subunit 5	RFC5	70.802	8.0472	6.83871	7.30576	-1.52749	0.715805
P42166;P42167	P42166	Lamina-associated polypeptide 2, isoform alpha;Thymopoietin;Thymopentin	TMPO	61.469	8.2643	7.86565	7.28724	-0.642932	2.32181
P49916	P49916	DNA ligase 3	LIG3	56.182	8.22565	7.80395	7.24492	-1.2347	2.01714
P50402	P50402	Emerin	EMD	33.687	7.89061	7.01928	7.11046	-0.958	1.51051
P51114;P51116	P51114	Fragile X mental retardation syndrome-related protein 1	FXR1	48.036	8.30595	7.81152	7.56944	-0.714373	3.01423
P55884	P55884	Eukaryotic translation initiation factor 3 subunit B	EIF3B	162.47	8.96851	8.34284	8.04289	-0.552833	1.31783
Q03701	Q03701	CCAAT/enhancer-binding protein zeta	CEBPZ	37.922	8.00087	7.3424	7.86541	-3.03587	3.24106
Q08945	Q08945	FACT complex subunit SSRP1	SSRP1	297.22	9.92826	9.37423	9.3906	-2.51515	3.76607
Q09028	Q09028	Histone-binding protein RBBP4	RBBP4	323.31	9.97613	9.24729	9.24462	-1.0226	1.88276
Q13111	Q13111	Chromatin assembly factor 1 subunit A	CHAF1A	24.513	7.63602	7.12597	7.4048	-1.35764	0.944634
Q13112	Q13112	Chromatin assembly factor 1 subunit B	CHAF1B	18.658	7.66009	7.22608	7.06711	-1.04543	1.90862
Q13185	Q13185	Chromobox protein homolog 3	CBX3	118.41	9.37422	8.80307	8.57044	-1.16978	1.22002
Q13415	Q13415	Origin recognition complex subunit 1	ORC1	42.068	8.09061	7.35118	7.61592	-0.789586	2.18926
Q13620;Q13619	Q13620;Q13619	Cullin-4B;Cullin-4A	CUL4B;CUL4A	81.497	8.4706	7.77949	7.69968	-1.24209	3.82497
Q14683	Q14683	Structural maintenance of chromosomes protein 1A	SMC1A	69.686	8.39548	7.79278	7.80331	-0.556181	1.36328
Q14684	Q14684	Ribosomal RNA processing protein 1 homolog B	RRP1B	23.946	8.12163	7.60138	7.77066	-1.94192	4.23772
Q15022	Q15022	Polycomb protein SUZ12	SUZ12	25.01	8.11906	7.61528	7.35881	-1.34946	3.23619
Q16531	Q16531	DNA damage-binding protein 1	DDB1	230.18	9.26991	8.5778	8.62613	-0.920789	3.20877
Q16576	Q16576	Histone-binding protein RBBP7	RBBP7	152.85	9.02522	8.28513	8.09628	-1.44804	1.90431
Q49A26	Q49A26	Putative oxidoreductase GLYR1	GLYR1	89.703	8.46404	8.00971	7.9248	-0.995707	2.61772
Q53HL2	Q53HL2	Borealin	CDCA8	90.412	8.71655	7.89985	8.11571	-0.913379	0.61711
Q5QJE6	Q5QJE6	Deoxynucleotidyltransferase terminal-interacting protein 2	DNTTIP2	68.743	8.26371	7.97605	7.73473	-2.11967	1.93134
Q5SSJ5	Q5SSJ5	Heterochromatin protein 1-binding protein 3	HP1BP3	171.75	9.55898	9.17658	8.92398	-1.12343	2.80269
Q6KC79	Q6KC79	Nipped-B-like protein	NIPBL	74.137	8.25457	7.03439	7.59887	-0.751708	0.83996
Q6PL18;Q9ULI0	Q6PL18	ATPase family AAA domain-containing protein 2	ATAD2	235.11	9.07708	8.30094	8.39233	-1.22071	2.54075
Q7L2E3	Q7L2E3	Putative ATP-dependent RNA helicase DHX30	DHX30	185.75	8.87938	8.10346	8.4308	-1.51812	3.36359
Q7Z7K6	Q7Z7K6	Centromere protein V	CENPV	36.458	8.63069	7.90496	7.87867	-0.739854	0.895845
Q86U86	Q86U86	Protein polybromo-1	PBRM1	116.03	8.60065	7.88988	8.08554	-1.24972	2.11026
Q86YP4	Q86YP4	Transcriptional repressor p66-alpha	GATAD2A	55.34	8.08853	7.63779	7.19775	-0.933683	1.45391
Q8N884	Q8N884	Cyclic GMP-AMP synthase	MB21D1	37.505	8.48387	7.75079	7.91679	-1.50676	3.5852
Q8TDN6	Q8TDN6	Ribosome biogenesis protein BRX1 homolog	BRIX1	39.734	8.28948	7.85878	7.46159	-0.854857	1.05367
Q8WWQ0;Q9NSI6;Q6RI45	Q8WWQ0	PH-interacting protein	PHIP	236.61	8.85068	8.2351	7.8978	-0.684318	1.78023
Q92522	Q92522	Histone H1x	H1FX	54.891	9.36827	8.54489	8.5437	-0.671554	0.597984
Q92769	Q92769	Histone deacetylase 2	HDAC2	70.894	8.91977	8.46965	8.26345	-0.584631	1.95043
Q92922;Q9UL12	Q92922	SWI/SNF complex subunit SMARCC1	SMARCC1	216.24	8.85531	8.2736	8.30527	-0.877181	2.04806
Q92925;Q6STE5	Q92925	SWI/SNF-related matrix-associated actin-dependent regulator of chromatin subfamily D member 2	SMARCD2	56.257	8.19371	7.47508	7.8596	-0.596689	1.23567
Q969G3	Q969G3	SWI/SNF-related matrix-associated actin-dependent regulator of chromatin subfamily E member 1	SMARCE1	164.98	9.0743	8.36314	8.34088	-0.82429	1.42261
Q96GM5	Q96GM5	SWI/SNF-related matrix-associated actin-dependent regulator of chromatin subfamily D member 1	SMARCD1	17.705	7.70991	7.2528	7.26444	-0.623532	1.36205
Q96T23	Q96T23	Remodeling and spacing factor 1	RSF1	147.95	8.85452	8.27186	8.07965	-0.549641	2.54332
Q96T37;Q8NDT2	Q96T37	Putative RNA-binding protein 15	RBM15	78.388	8.20469	7.65591	6.99787	-0.561303	2.71308
Q99081	Q99081	Transcription factor 12	TCF12	24.121	7.66639	7.41617	7.3078	-2.31876	0.583615
Q99613;B5ME19	Q99613;B5ME19	Eukaryotic translation initiation factor 3 subunit C;Eukaryotic translation initiation factor 3 subunit C-like protein	EIF3C;EIF3CL	138.16	8.78079	8.21259	7.93146	-0.578909	2.67448
Q9BUQ8	Q9BUQ8	Probable ATP-dependent RNA helicase DDX23	DDX23	51.696	8.07671	7.01708	7.509	-1.47073	1.40692
Q9BV38	Q9BV38	WD repeat-containing protein 18	WDR18	36.369	8.21187	7.53437	7.23254	-1.66676	0.74786
Q9BYG3	Q9BYG3	MKI67 FHA domain-interacting nucleolar phosphoprotein	NIFK	22.192	8.11478	7.19042	7.69661	-1.28546	1.30475
Q9H0A0	Q9H0A0	N-acetyltransferase 10	NAT10	208.75	9.05926	8.51457	8.66826	-1.34516	3.59658
Q9H6F5	Q9H6F5	Coiled-coil domain-containing protein 86	CCDC86	73.06	8.66976	8.40635	7.759	-1.09718	2.64487
Q9H967	Q9H967	WD repeat-containing protein 76	WDR76	36.718	8.11116	7.54099	7.47949	-1.9605	3.25974
Q9NP66	Q9NP66	High mobility group protein 20A	HMG20A	21.688	8.02861	7.49672	7.43194	-1.98023	0.673104
Q9NQS7	Q9NQS7	Inner centromere protein	INCENP	78.432	8.41943	7.88489	7.77756	-0.868226	1.7107
Q9NR30	Q9NR30	Nucleolar RNA helicase 2	DDX21	238.12	9.56366	8.9894	8.77341	-0.872155	1.73487
Q9NVP1	Q9NVP1	ATP-dependent RNA helicase DDX18	DDX18	65.176	8.63996	8.28963	8.08721	-2.25836	3.74782
Q9UIG0	Q9UIG0	Tyrosine-protein kinase BAZ1B	BAZ1B	201.23	9.15594	8.40628	8.48969	-0.801481	2.36477
Q9ULU4	Q9ULU4	Protein kinase C-binding protein 1	ZMYND8	18.334	7.37256	6.52122	6.56066	-0.960834	0.861797
Q9UQE7	Q9UQE7	Structural maintenance of chromosomes protein 3	SMC3	70.347	8.27953	7.08016	7.5068	-0.736389	1.25284
Q9Y221	Q9Y221	60S ribosome subunit biogenesis protein NIP7 homolog	NIP7	27.642	7.99733	7.24729	7.5198	-0.560728	1.00389
Q9Y2K7	Q9Y2K7	Lysine-specific demethylase 2A	KDM2A	60.248	8.39632	7.54543	7.89741	-1.43651	2.30685
Q9Y2X3	Q9Y2X3	Nucleolar protein 58	NOP58	65.531	8.49178	8.06081	7.9318	-1.55004	3.11936
Q9Y5B9	Q9Y5B9	FACT complex subunit SPT16	SUPT16H	323.31	10.2268	9.6355	9.69178	-2.5871	3.11498
