# Supplementary material for: An important role for RPRD1B in the heat shock response
Source: Mol Cell Biol. Author manuscript; Available in PMC 2022 Oct 24. (PMC9583720; doi:10.1128/mcb.00173-22)
Supplement: Table S3 [file EMS155264-supplement-Table_S3.xlsx]

## Sheet: gene summary
Supplementary table 3. CRISPR screen gene summary
Gene id	sgRNA number	neg|p-value	neg|fdr	neg|goodsgrna	neg|lfc
HSF1	17	1.0174e-06	0.00495	16	-0.54043
DDX24	7	9.1563e-06	0.022277	7	-0.49044
RPRD1B	8	0.00013938	0.196782	6	-0.54043
TROVE2	8	0.00016176	0.196782	7	-0.45615
RPS2	36	0.00088205	0.55179	25	-0.54043
NF2	9	0.00098583	0.55179	8	-0.31405
MAML2	10	0.0014253	0.55179	6	-0.18585
TMPRSS11A	7	0.0011506	0.55179	7	-0.54043
ADAR	8	0.0012585	0.55179	6	-0.46295
MTAP	10	0.0014742	0.55179	6	-0.080935
TEP1	9	0.0014721	0.55179	5	-0.24744
RPL17	15	0.001814	0.60495	9	-0.54043
DICER1	6	0.0010977	0.55179	5	-0.54043
ANAPC11	9	0.0018648	0.60495	7	-0.64771
SENP5	6	0.00135	0.55179	4	-0.54043
WRNIP1	9	0.0020174	0.613552	6	-0.3968
ACBD6	9	0.0021924	0.626568	6	-0.41793
TFEB	10	0.0026319	0.626568	9	-0.32524
RNF216	8	0.0024061	0.626568	4	-0.3531
AFMID	9	0.0027967	0.626568	8	-0.35061
SH3BGRL2	9	0.0031101	0.626568	7	-0.54664
APAF1	7	0.0026685	0.626568	6	-0.3082
RPS15A	8	0.0032098	0.626568	8	-0.54043
HEXDC	9	0.0038629	0.626568	8	-0.31351
HORMAD1	7	0.0032952	0.626568	2	-0.21805
SNRNP25	8	0.0034682	0.626568	8	-0.29854
REV3L	8	0.0036432	0.626568	5	-0.46477
DDX47	7	0.0037388	0.626568	7	-0.2069
DCTN1	5	0.0030124	0.626568	5	-0.54043
PMS2	6	0.0038202	0.626568	4	-0.54043
TENM4	9	0.0053605	0.755322	8	-0.48771
KAT5	9	0.00545	0.755322	6	-0.41073
GSTP1	9	0.005509	0.755322	5	-0.064366
RPL12	22	0.0079955	0.840426	16	-0.54043
SLC25A26	9	0.0058814	0.755322	9	-0.22668
BRF1	9	0.0059729	0.755322	8	-0.37799
MTMR3	10	0.0064206	0.755893	7	-0.14411
RPRD2	10	0.0065244	0.755893	6	-0.044671
KLHDC2	8	0.0059038	0.755322	6	-0.51167
EME1	9	0.0068255	0.772392	8	-0.31889
INTS10	8	0.0061459	0.755322	7	-0.33407
AP1AR	8	0.006209	0.755322	5	-0.12688
RPL22	7	0.005916	0.755322	7	-0.54043
FOXI3	6	0.0053564	0.755322	3	-0.54043
SENP1	10	0.0081176	0.840426	5	-0.0067826
TNIP2	9	0.0079324	0.840426	8	-0.20466
RPS6	18	0.010712	0.897492	13	-0.54043
MYSM1	9	0.0085509	0.85199	4	-0.20931
BNIP1	10	0.009434	0.882807	7	-0.35748
BOP1	9	0.0096639	0.887259	6	-0.23148
PDX1	10	0.011265	0.897492	7	-0.17572
GAS7	9	0.01084	0.897492	4	-0.20335
ASRGL1	9	0.011019	0.897492	8	-0.23522
MRI1	9	0.011074	0.897492	8	-0.28577
UBA3	7	0.0091797	0.882807	7	-0.54043
RPL7A	33	0.018242	0.924713	23	-0.54043
DDX3Y	9	0.011223	0.897492	5	-0.29873
AHR	6	0.0085794	0.85199	6	-0.54043
MAK16	9	0.011682	0.897492	8	-0.52688
TFCP2	9	0.012279	0.897492	6	-0.27819
LIN9	7	0.010557	0.897492	6	-0.47546
APLP2	10	0.013402	0.897492	8	-0.33392
TNIP1	9	0.013119	0.897492	7	-0.54274
HNRNPK	8	0.011837	0.897492	7	-0.54043
SMC2	4	0.0071836	0.794442	3	-0.54043
ORC1	8	0.012388	0.897492	4	-0.20938
APPBP2	10	0.014277	0.914083	6	-0.1703
POP7	8	0.012555	0.897492	6	-0.33252
SMCHD1	9	0.013833	0.897492	6	-0.13892
MEI1	7	0.011593	0.897492	5	-0.50993
RANBP9	8	0.01305	0.897492	6	-0.41409
BCAS3	9	0.01448	0.91507	5	-0.073046
PRC1	8	0.013597	0.897492	6	-0.54043
INTS1	8	0.013683	0.897492	8	-0.24677
RPS3A	25	0.021956	0.924713	16	-0.54043
RPL14	18	0.020299	0.924713	15	-0.45254
DDX51	9	0.015434	0.924713	5	-0.32509
SPAG17	9	0.015782	0.924713	4	-0.031215
PSMB6	4	0.0092631	0.882807	1	-0.54043
FOXK2	10	0.017351	0.924713	9	-0.17856
PPM1M	9	0.016712	0.924713	8	-0.31704
MYO6	8	0.016442	0.924713	4	-0.34396
RXRA	9	0.017481	0.924713	4	0.017183
CRYBA1	10	0.018605	0.924713	5	-0.016844
RHOA	9	0.017945	0.924713	7	-0.29592
POU3F2	9	0.018255	0.924713	7	-0.28506
LIG1	4	0.010586	0.897492	4	-0.54043
ATXN7L3	9	0.018684	0.924713	5	-0.20361
UTP20	10	0.019799	0.924713	5	0.068479
NLE1	10	0.019907	0.924713	9	-0.25018
NREP	7	0.016716	0.924713	6	-0.54043
TIMELESS	5	0.013131	0.897492	5	-0.54043
FADS1	8	0.018537	0.924713	6	-0.28014
LMX1B	7	0.016987	0.924713	7	-0.38505
RIPPLY2	9	0.019838	0.924713	4	0.0093952
GAS1	7	0.01773	0.924713	4	-0.54043
NCL	6	0.016216	0.924713	5	-0.54043
NSFL1C	7	0.017868	0.924713	5	-0.54043
HAUS2	7	0.017974	0.924713	5	-0.53987
ZFYVE26	6	0.016358	0.924713	4	-0.54043
TP53TG5	10	0.02161	0.924713	7	-0.16916
SFR1	8	0.020249	0.924713	8	-0.49964
ZNF106	10	0.022102	0.924713	8	-0.20218
S100B	10	0.022438	0.924713	6	-0.1147
ATF7	7	0.01928	0.924713	5	-0.41757
SOX15	7	0.019817	0.924713	2	0.11943
THAP2	9	0.022509	0.924713	6	-0.29117
PAK1IP1	10	0.023663	0.924713	8	-0.39502
STOML2	8	0.022202	0.924713	8	-0.20167
CIAPIN1	10	0.02417	0.929199	7	-0.035684
SMEK2	7	0.02047	0.924713	5	-0.29576
ANLN	6	0.018664	0.924713	6	-0.52528
TRIP4	9	0.023333	0.924713	6	-0.15512
GINS4	7	0.020702	0.924713	5	-0.50609
RPL34	13	0.027454	0.929199	9	-0.54043
INSC	8	0.023087	0.924713	5	-0.54043
POLR2G	10	0.025521	0.929199	7	-0.13374
RSBN1L	10	0.02559	0.929199	4	0.06846
SF3B2	7	0.022959	0.924713	7	-0.25728
POLDIP3	9	0.025903	0.929199	7	-0.38156
ANKRD34B	10	0.027535	0.929199	6	-0.052128
CGREF1	7	0.023584	0.924713	5	-0.54043
ATF5	9	0.026359	0.929199	7	-0.29003
TPRX1	10	0.028172	0.929199	4	0.14482
SRSF10	8	0.025917	0.929199	7	-0.33378
CCNE1	6	0.022422	0.924713	4	-0.54043
RRP9	9	0.027911	0.929199	8	-0.20551
RUVBL1	3	0.013247	0.897492	1	-0.54043
SIM1	10	0.029521	0.929199	6	-0.093333
BRMS1	8	0.027163	0.929199	4	-0.34487
ARL2	6	0.023423	0.924713	6	-0.54043
PHF19	7	0.025899	0.929199	1	0.027671
RPL37A	6	0.023659	0.924713	5	-0.54043
POLR2I	6	0.023754	0.924713	5	-0.54043
CEP72	5	0.020548	0.924713	4	-0.54043
POLR2E	9	0.029319	0.929199	8	-0.21299
KLF6	7	0.02654	0.929199	7	-0.37738
CCNA2	7	0.026725	0.929199	5	-0.54043
ANKRD17	9	0.029553	0.929199	5	-0.38426
CEBPA	9	0.02982	0.929199	8	-0.14542
SNAPC3	10	0.031346	0.929199	8	-0.15889
LSM7	9	0.030459	0.929199	4	0.069938
PPP6R3	10	0.032235	0.929199	8	-0.1516
THEMIS	10	0.032249	0.929199	8	-0.21438
CUL4B	5	0.022013	0.924713	1	-0.54043
RPS27	9	0.030862	0.929199	6	-0.49161
PPP1R26	9	0.031012	0.929199	6	-0.26766
UBXN4	8	0.02971	0.929199	5	-0.24653
ACAD11	9	0.031177	0.929199	4	-0.054595
PRICKLE4	9	0.031273	0.929199	8	-0.35797
DHX32	10	0.033082	0.931261	7	-0.061222
PBX2	9	0.032272	0.929199	7	-0.23826
NIP7	10	0.034243	0.931261	7	-0.25547
PTPRR	8	0.031232	0.929199	6	-0.51757
PYHIN1	6	0.027405	0.929199	2	-0.54043
HSPA9	10	0.034681	0.931261	7	-0.26251
HIST1H2AB	9	0.033238	0.931261	7	-0.22983
SF3A3	10	0.034996	0.931261	7	-0.30316
RPL18A	29	0.051539	0.956761	18	-0.54043
KANSL1	9	0.033747	0.931261	4	-0.0071689
DAZAP1	7	0.030758	0.929199	7	-0.3868
SPAG8	7	0.030805	0.929199	6	-0.49909
TONSL	10	0.036166	0.941492	8	-0.29129
EID1	7	0.031549	0.929199	5	-0.39965
NR3C2	7	0.031574	0.929199	3	-0.12307
PAN2	8	0.032901	0.931261	5	-0.33657
ZFP69B	8	0.032953	0.931261	5	-0.29482
TERT	10	0.036484	0.941492	8	-0.15416
KPNA4	10	0.037072	0.941492	6	-0.29586
THEG	8	0.033859	0.931261	5	-0.4142
MARCKS	8	0.034351	0.931261	4	-0.38366
PPT1	9	0.036688	0.941492	7	-0.25895
SRSF1	8	0.034581	0.931261	5	-0.33065
DHX33	8	0.03524	0.931958	7	-0.15775
MEIS2	7	0.034294	0.931261	3	-0.42618
RPL7	20	0.050945	0.956761	9	-0.54043
HIST1H2AC	9	0.037764	0.947203	5	-0.13182
HOXD11	8	0.03567	0.938212	6	-0.27964
PRDM9	5	0.027751	0.929199	3	-0.54043
KNTC1	6	0.031881	0.929199	6	-0.37704
MYH6	9	0.038531	0.953302	5	-0.11221
UPF1	6	0.032243	0.929199	3	-0.54043
MED6	9	0.038866	0.953302	5	-0.29663
NAA38	9	0.038897	0.953302	8	-0.30053
ALX4	9	0.039125	0.953302	8	-0.27523
HSPH1	5	0.028516	0.929199	4	-0.54043
WIBG	10	0.041617	0.953302	9	-0.19031
CIR1	8	0.037342	0.941492	3	-0.075508
TOP3B	9	0.039853	0.953302	4	-0.023875
EFTUD2	10	0.0419	0.953302	6	-0.28519
TOP3A	7	0.037088	0.941492	5	-0.54043
FAM32A	7	0.037249	0.941492	4	-0.54043
SERGEF	10	0.042517	0.953302	8	-0.26394
CTDSP1	9	0.040685	0.953302	8	-0.1121
ELL	10	0.042826	0.953302	9	-0.15655
PTPN2	9	0.040919	0.953302	7	-0.1823
UBE2D1	4	0.025455	0.929199	1	-0.54043
TTC5	9	0.041017	0.953302	7	-0.21568
FKBP4	9	0.041178	0.953302	6	-0.26563
POC5	6	0.034941	0.931261	3	-0.54043
AKAP6	6	0.035023	0.931261	3	-0.54043
RAD23A	9	0.041898	0.953302	7	-0.31008
UBIAD1	10	0.044722	0.953302	6	-0.088584
HECW1	8	0.03992	0.953302	5	-0.31598
MPHOSPH9	6	0.036201	0.941492	5	-0.54043
NEUROG2	10	0.046061	0.956761	5	-0.088019
SAFB	8	0.041172	0.953302	6	-0.34081
STAT5B	9	0.044181	0.953302	8	-0.18113
NUF2	8	0.041381	0.953302	6	-0.54043
DYNLT1	4	0.027596	0.929199	4	-0.54043
NPM2	9	0.044297	0.953302	8	-0.17729
SNRNP200	9	0.044547	0.953302	8	-0.21626
RPL19	30	0.068262	0.970724	19	-0.52824
PRDM14	9	0.045205	0.953302	3	0.010517
R3HDM4	7	0.0418	0.953302	4	-0.41284
THYN1	7	0.042032	0.953302	6	-0.40298
SP100	8	0.043778	0.953302	7	-0.31111
RPL21	16	0.059039	0.970548	7	-0.54043
LRRFIP1	9	0.047121	0.956761	7	-0.23033
RIF1	4	0.029409	0.929199	3	-0.54043
SKIL	8	0.04422	0.953302	4	-0.092074
ADARB1	8	0.044385	0.953302	4	-0.14875
METTL8	9	0.047762	0.956761	8	-0.15146
STRAP	9	0.047882	0.956761	7	-0.36128
CDK5R1	6	0.040867	0.953302	6	-0.38141
MED18	8	0.045255	0.953302	7	-0.3494
ANKRD6	9	0.048664	0.956761	6	-0.28279
CUL3	7	0.044262	0.953302	3	-0.37195
PSMA3	7	0.044745	0.953302	3	-0.45828
MAFG	10	0.052487	0.956761	7	-0.19116
FNBP4	7	0.045231	0.953302	5	-0.24344
AIFM3	10	0.05278	0.956761	6	-0.29355
HDLBP	9	0.050322	0.956761	7	-0.18391
FUBP1	10	0.05328	0.956761	7	-0.17012
BRAT1	8	0.047563	0.956761	5	-0.085158
EMG1	9	0.05128	0.956761	8	-0.12545
PPARGC1B	9	0.051301	0.956761	6	-0.27303
FOXR2	7	0.046474	0.956761	6	-0.42309
NR6A1	10	0.054562	0.964474	5	0.026118
RPL29	25	0.073072	0.970724	10	-0.41199
SKP2	3	0.02618	0.929199	2	-0.54043
PNLDC1	10	0.054782	0.964474	6	-0.1821
GNL2	9	0.052837	0.956761	8	-0.21016
PNO1	8	0.049555	0.956761	6	-0.44411
TAF5L	9	0.053083	0.956761	6	-0.23112
INHBA	5	0.039788	0.953302	5	-0.48549
POU6F2	7	0.048303	0.956761	6	-0.39274
BOLL	3	0.027193	0.929199	3	-0.54043
TEN1	10	0.056784	0.970548	7	-0.16138
SRSF5	7	0.048568	0.956761	6	-0.21444
PSMA2	6	0.046079	0.956761	5	-0.54043
FOXP2	10	0.057022	0.970548	8	-0.33302
TKT	10	0.057146	0.970548	6	-0.13644
ST18	8	0.050715	0.956761	7	-0.35018
USP22	8	0.050788	0.956761	7	-0.37055
LUC7L2	6	0.046645	0.956761	4	-0.54043
YTHDC1	9	0.054703	0.964474	6	-0.39421
DGCR14	9	0.055079	0.964474	8	-0.19012
NOB1	9	0.055101	0.964474	8	-0.2329
KLF10	6	0.047174	0.956761	6	-0.49936
MCM6	6	0.0473	0.956761	4	-0.54043
UTP6	9	0.055506	0.965965	5	-0.082655
ARID3A	8	0.052186	0.956761	6	-0.32911
PSRC1	7	0.051014	0.956761	5	-0.40846
PPP5C	7	0.051349	0.956761	6	-0.516
PIAS2	9	0.057395	0.970548	7	-0.28689
TACC3	7	0.051632	0.956761	5	-0.54043
MTA1	9	0.057795	0.970548	7	-0.19418
BIRC3	7	0.052275	0.956761	5	-0.3629
TBX1	9	0.058345	0.970548	6	-0.06946
RPS20	11	0.062634	0.970724	8	-0.54043
ANXA7	9	0.058797	0.970548	7	-0.12645
PIK3R5	8	0.054766	0.964474	4	-0.11856
RPL27A	20	0.077345	0.970724	14	-0.49985
TUBD1	7	0.053284	0.956761	5	-0.32359
RPS9	33	0.091649	0.970724	23	-0.3868
FBXO11	9	0.059873	0.970724	7	-0.4637
ERCC6	17	0.075723	0.970724	13	-0.12425
FBXO25	6	0.052088	0.956761	5	-0.39163
NACA	6	0.052523	0.956761	3	-0.49923
MED11	8	0.057026	0.970548	6	-0.47848
SMC1A	6	0.052819	0.956761	3	-0.54043
NR2F2	7	0.055089	0.964474	3	-0.20293
CWC27	9	0.061926	0.970724	5	-0.20192
TBL1Y	10	0.064854	0.970724	5	0.0061836
TCEB2	10	0.065051	0.970724	7	-0.23312
PYDC1	8	0.058135	0.970548	4	-0.23894
POLR2A	9	0.062783	0.970724	7	-0.31471
POU3F1	8	0.058447	0.970548	6	-0.19955
TRA2B	9	0.063253	0.970724	4	-0.021284
RAD21	7	0.056461	0.970548	5	-0.54043
NSMCE1	9	0.063714	0.970724	8	-0.1656
RPL5	22	0.085576	0.970724	9	-0.54043
DQX1	9	0.064724	0.970724	7	-0.26551
LHX4	10	0.067637	0.970724	5	-0.0099265
LBX1	8	0.060514	0.970724	7	-0.13662
PSIP1	9	0.065428	0.970724	8	-0.24152
RPRM	9	0.065674	0.970724	5	-0.0040605
TIPRL	6	0.05653	0.970548	6	-0.54043
HSP90AA1	4	0.042157	0.953302	2	-0.54043
NCOA4	10	0.068417	0.970724	7	-0.22527
HIF1A	9	0.06605	0.970724	7	-0.34697
FBXL3	5	0.050379	0.956761	2	-0.54043
SMCR8	8	0.06133	0.970724	3	-0.050375
POLE2	4	0.042541	0.953302	4	-0.54043
KCTD11	7	0.059028	0.970548	5	-0.54043
UBE2T	9	0.066834	0.970724	6	-0.31688
KLF5	9	0.067098	0.970724	7	-0.20737
HEY2	10	0.069491	0.970724	7	-0.059029
MLH1	4	0.043255	0.953302	2	-0.54043
KIAA0430	5	0.051421	0.956761	4	-0.54043
SYCE1L	8	0.062459	0.970724	5	-0.36071
MAEL	4	0.043379	0.953302	4	-0.54043
ATP1A3	8	0.06251	0.970724	7	-0.20889
MNS1	6	0.058154	0.970548	5	-0.39198
XIAP	9	0.067607	0.970724	8	-0.16828
HP1BP3	10	0.07012	0.970724	8	-0.16802
TUBB	7	0.059905	0.970724	6	-0.44341
CCNB1IP1	6	0.058442	0.970548	2	-0.54043
RPL32	14	0.078533	0.970724	10	-0.54043
YY2	10	0.070435	0.970724	4	0.19453
LRRC10	9	0.068368	0.970724	6	-0.22875
UTP23	8	0.063837	0.970724	6	-0.23723
NKX2-8	10	0.071754	0.970724	8	-0.16632
IGHMBP2	10	0.071943	0.970724	7	-0.1354
NFIX	9	0.070063	0.970724	4	-0.077974
SRF	10	0.072395	0.970724	6	-0.23318
TRO	6	0.06087	0.970724	4	-0.42905
SPTBN4	8	0.066537	0.970724	4	-0.33585
MLIP	7	0.063318	0.970724	5	-0.35521
MYBL2	9	0.072116	0.970724	5	-0.018846
TINF2	5	0.055584	0.965965	5	-0.43624
TSEN34	10	0.074277	0.970724	6	-0.15393
RARA	7	0.063804	0.970724	4	-0.36285
BAG6	7	0.063959	0.970724	4	-0.45793
TP63	8	0.067646	0.970724	7	-0.33045
METTL14	10	0.075109	0.970724	6	-0.25902
THOC7	7	0.064683	0.970724	6	-0.28929
PABPC1	9	0.073713	0.970724	4	-0.090957
ANAPC7	6	0.063971	0.970724	4	-0.5109
RPS3	37	0.11426	0.970724	18	-0.40889
POLE4	9	0.074387	0.970724	5	-0.15684
UAP1	10	0.076193	0.970724	4	0.056957
NR2E3	9	0.076041	0.970724	6	-0.21041
ARNTL2	7	0.066706	0.970724	4	-0.35724
PDS5A	5	0.059334	0.970724	2	-0.54043
RASSF1	4	0.049939	0.956761	4	-0.54043
LRWD1	5	0.059722	0.970724	4	-0.54043
RPS7	23	0.10492	0.970724	14	-0.47688
ARNTL	10	0.079014	0.970724	4	0.12703
DROSHA	10	0.079083	0.970724	8	-0.091563
AHRR	7	0.06824	0.970724	6	-0.4625
SMC6	7	0.068639	0.970724	4	-0.13043
PELP1	7	0.06872	0.970724	6	-0.48988
EPAS1	9	0.078639	0.970724	4	-0.053173
SNCB	9	0.078987	0.970724	8	-0.16594
ADK	6	0.068126	0.970724	5	-0.54043
EIF4A3	9	0.079154	0.970724	6	-0.41515
DOT1L	8	0.07306	0.970724	5	-0.34671
HRSP12	10	0.080527	0.970724	8	-0.14485
NLRC5	9	0.079543	0.970724	2	0.052775
TCEAL8	9	0.079575	0.970724	7	-0.12681
PSMD12	7	0.069778	0.970724	4	-0.45713
LSM5	10	0.08103	0.970724	7	-0.1628
LARP6	8	0.074228	0.970724	4	-0.45564
CSRNP2	9	0.08043	0.970724	5	-0.073835
DGCR8	10	0.081876	0.970724	6	-0.11258
NUP107	7	0.070714	0.970724	6	-0.36594
VBP1	9	0.08091	0.970724	8	-0.1368
GFI1B	7	0.071162	0.970724	5	-0.51633
MACC1	8	0.075247	0.970724	3	-0.077877
SYCE1	2	0.031218	0.929199	2	-0.54043
U2AF1	10	0.083059	0.970724	6	-0.056247
MTUS1	9	0.082084	0.970724	6	-0.2408
RPL9	14	0.094449	0.970724	9	-0.52574
SLC2A1	7	0.072205	0.970724	2	-0.056143
UBLCP1	7	0.072354	0.970724	3	-0.36801
ELMSAN1	7	0.072439	0.970724	4	-0.45411
PRDX5	10	0.084188	0.970724	5	-0.11107
TUBGCP3	8	0.076991	0.970724	5	-0.4959
PSMB7	9	0.083364	0.970724	5	-0.10806
BABAM1	5	0.064655	0.970724	5	-0.41572
TNPO1	8	0.077188	0.970724	3	0.010689
KLF3	9	0.083873	0.970724	7	-0.29329
TUBG2	8	0.077606	0.970724	6	-0.39735
MUL1	9	0.084092	0.970724	3	0.15289
KIF15	9	0.084282	0.970724	7	-0.34133
RPL11	20	0.10839	0.970724	12	-0.52467
SF1	7	0.073695	0.970724	5	-0.54043
PTF1A	9	0.084811	0.970724	6	-0.19391
ACSS2	9	0.08504	0.970724	5	-0.15417
CREB3L1	10	0.086105	0.970724	5	0.0044291
IKZF4	8	0.078959	0.970724	4	-0.4103
CCDC108	1	0.017347	0.924713	1	-0.54043
HOXD3	9	0.0856	0.970724	8	-0.15636
LCOR	10	0.086752	0.970724	7	-0.053394
MTF2	7	0.075032	0.970724	6	-0.20665
SNF8	9	0.08643	0.970724	8	-0.072367
KDM1A	8	0.080468	0.970724	4	-0.41946
NTMT1	8	0.080507	0.970724	7	-0.19369
SPIN1	7	0.076189	0.970724	5	-0.54043
PLCB1	10	0.088689	0.970724	8	-0.31716
RFC3	6	0.074578	0.970724	4	-0.48768
MAP7D3	8	0.082373	0.970724	7	-0.23044
CLP1	8	0.082438	0.970724	3	-0.10793
HABP4	8	0.082688	0.970724	6	-0.2435
EPB49	8	0.083362	0.970724	7	-0.21321
TPP2	9	0.090872	0.970724	6	-0.34345
H1FX	10	0.091301	0.970724	8	-0.18289
ANP32B	10	0.091356	0.970724	6	-0.098262
UBASH3A	7	0.078975	0.970724	6	-0.29386
MIER2	9	0.091118	0.970724	5	-0.24169
HNRNPU	7	0.079075	0.970724	4	-0.3093
XRCC6BP1	9	0.09146	0.970724	6	-0.10663
CBX2	9	0.091509	0.970724	6	-0.2049
DMRTB1	10	0.092042	0.970724	7	-0.1211
NCOR1	4	0.060691	0.970724	2	-0.54043
DZIP1	9	0.09227	0.970724	5	-0.055012
GCFC2	6	0.078037	0.970724	5	-0.48858
HNRNPA2B1	9	0.093029	0.970724	6	-0.15138
SMARCA5	10	0.093409	0.970724	3	0.071155
PHACTR3	9	0.09331	0.970724	4	0.094207
MTPN	9	0.093765	0.970724	3	0.080309
HOXB13	9	0.094907	0.970724	6	-0.22209
SP1	9	0.094984	0.970724	5	-0.29302
EN1	9	0.095232	0.970724	7	-0.16564
SNAPC2	10	0.095822	0.970724	7	-0.25332
ATRIP	5	0.07437	0.970724	3	-0.54043
SHOX2	10	0.095825	0.970724	4	0.020234
TPD52L1	5	0.074661	0.970724	4	-0.54043
ARHGAP39	8	0.088943	0.970724	5	-0.33837
SYNE1	9	0.095934	0.970724	5	-0.24504
EGLN2	9	0.096262	0.970724	6	-0.15916
RPP25L	9	0.096553	0.970724	5	-0.14535
RPS4X	21	0.12495	0.970724	14	-0.54043
PHB2	10	0.0978	0.970724	7	-0.13501
SLC9A3R1	9	0.097163	0.970724	5	-0.077165
FABP6	10	0.098105	0.970724	5	-0.012666
SEC13	7	0.084861	0.970724	5	-0.38148
NUCB2	10	0.098818	0.970724	6	-0.27609
UBE3A	8	0.091226	0.970724	5	-0.37316
SLC35F6	8	0.09143	0.970724	1	0.08763
TCF19	10	0.099454	0.970724	6	-0.22126
HES5	10	0.099457	0.970724	6	-0.10744
NUP62	9	0.098354	0.970724	6	-0.24215
GRHL3	9	0.098462	0.970724	4	0.036758
ANAPC16	5	0.077874	0.970724	4	-0.54043
ESPL1	7	0.086656	0.970724	4	-0.4554
FAM102B	1	0.021132	0.924713	1	-0.54043
JUP	9	0.099652	0.970724	7	-0.15676
NET1	9	0.099841	0.970724	2	0.14043
PRAME	9	0.099933	0.970724	5	-0.059529
HLTF	10	0.10201	0.970724	6	-0.22623
CRY2	8	0.094333	0.970724	6	-0.15627
SPAST	7	0.088176	0.970724	6	-0.54043
SMNDC1	9	0.10072	0.970724	5	-0.078759
ACTN4	8	0.095318	0.970724	5	-0.28265
NFIA	9	0.10133	0.970724	3	0.098095
USP2	7	0.089265	0.970724	5	-0.43239
PSMC5	5	0.08079	0.970724	4	-0.54043
TADA1	9	0.1017	0.970724	6	-0.1701
IRF9	9	0.10184	0.970724	6	-0.11907
JMJD6	9	0.1021	0.970724	6	-0.22037
RPS28	11	0.10826	0.970724	6	-0.22097
MTL5	10	0.10454	0.970724	5	-0.0023496
ARL8A	8	0.097686	0.970724	6	-0.25206
SYCP1	4	0.069992	0.970724	4	-0.54043
CPSF2	9	0.10359	0.970724	5	-0.2861
STAP2	10	0.10565	0.970724	8	-0.29869
TP53BP1	9	0.10384	0.970724	6	-0.16195
DLX6	8	0.098325	0.970724	6	-0.23312
SUZ12	8	0.098669	0.970724	7	-0.3145
RNF14	9	0.10432	0.970724	5	-0.33693
TP53	6	0.088143	0.970724	5	-0.54043
ATXN1L	9	0.10485	0.970724	6	-0.16136
TCF25	9	0.10495	0.970724	5	-0.19723
BARHL1	8	0.099581	0.970724	5	-0.39115
RFXAP	10	0.1076	0.970724	7	-0.097828
ATXN7	8	0.10041	0.970724	5	-0.18558
RPP38	9	0.10601	0.970724	5	-0.12491
SMOX	8	0.10064	0.970724	7	-0.088501
ZIC4	9	0.10614	0.970724	7	-0.16395
CKAP5	8	0.10074	0.970724	5	-0.54043
CREBZF	10	0.10856	0.970724	4	0.036725
PLCG1	8	0.10078	0.970724	5	-0.29956
CHP1	8	0.10083	0.970724	5	-0.28353
2006-09-01	6	0.089714	0.970724	4	-0.53855
GAS6	7	0.094062	0.970724	4	-0.27963
MNF1	9	0.10681	0.970724	5	-0.1828
FLYWCH1	10	0.10934	0.970724	6	-0.040666
ITPKC	7	0.094561	0.970724	6	-0.40975
DPF3	8	0.10178	0.970724	5	-0.17339
ERF	6	0.090756	0.970724	4	-0.54043
RPP14	8	0.10223	0.970724	1	0.22926
LPP	10	0.1103	0.970724	7	-0.2179
SRSF9	9	0.1078	0.970724	7	-0.24525
PTTG1	9	0.10782	0.970724	5	-0.091355
STRBP	10	0.11067	0.970724	8	-0.22306
ODF2	7	0.095733	0.970724	4	-0.45549
BHLHE40	8	0.1034	0.970724	7	-0.19478
CARM1	10	0.11257	0.970724	8	-0.089855
NPAT	5	0.08897	0.970724	1	-0.54043
PRICKLE1	9	0.11008	0.970724	5	-0.096701
GZF1	10	0.11293	0.970724	6	-0.13415
BARX1	6	0.093112	0.970724	5	-0.48692
DHRS2	10	0.11306	0.970724	8	-0.11793
TESC	10	0.11311	0.970724	6	-0.0408
MED17	9	0.11083	0.970724	4	-0.079203
PRDM4	10	0.11375	0.970724	6	-0.15526
RPL13A	37	0.16872	0.98362	21	-0.39487
RGCC	7	0.098431	0.970724	5	-0.49314
FBXW11	5	0.089832	0.970724	3	-0.54043
HELZ2	10	0.11389	0.970724	6	-0.17943
CDK2AP1	6	0.093837	0.970724	3	-0.28606
POLQ	10	0.11406	0.970724	8	-0.32686
USP21	8	0.10624	0.970724	7	-0.30727
PHF7	6	0.094064	0.970724	5	-0.37361
PDC	8	0.10638	0.970724	4	-0.29661
PTCHD2	7	0.098879	0.970724	4	-0.37934
BAHD1	9	0.1114	0.970724	6	-0.25613
MMS22L	10	0.11464	0.970724	6	-0.16915
CDC27	7	0.099369	0.970724	6	-0.52474
TXNIP	9	0.11216	0.970724	5	-0.23201
BRIP1	8	0.10726	0.970724	6	-0.40376
HNF1B	8	0.10731	0.970724	4	-0.14514
BRCC3	6	0.094876	0.970724	3	-0.54043
CCNJ	10	0.11521	0.970724	6	-0.17996
OXR1	8	0.10751	0.970724	5	-0.43124
DCLRE1C	9	0.11277	0.970724	5	-0.14791
SFRP4	9	0.11304	0.970724	5	-0.098317
APLF	10	0.11597	0.970724	8	-0.11932
CLEC3B	7	0.10078	0.970724	6	-0.38806
KDM2B	10	0.11636	0.970724	5	-0.032923
SPDYC	5	0.092306	0.970724	4	-0.54043
GBP4	9	0.11382	0.970724	7	-0.27499
TNNI2	8	0.10902	0.970724	5	-0.40224
RBM14	9	0.11391	0.970724	5	-0.249
PAXBP1	7	0.10143	0.970724	5	-0.3928
L3MBTL3	9	0.11428	0.970724	5	-0.12116
KPNA7	7	0.10194	0.970724	4	-0.32677
HDAC5	10	0.11756	0.970724	7	-0.23894
RHOC	8	0.11035	0.970724	5	-0.54043
BAZ1B	9	0.11533	0.970724	5	-0.05114
SELM	5	0.093904	0.970724	4	-0.50118
MLXIP	10	0.11859	0.970724	4	0.04381
RPL36	13	0.13036	0.971813	10	-0.54043
UTP15	8	0.11138	0.970724	4	-0.29644
HIC1	8	0.11154	0.970724	3	-0.085643
TOPORS	8	0.11168	0.970724	5	-0.18215
ISOC2	10	0.11973	0.970724	8	-0.056686
NUP93	10	0.11993	0.970724	4	0.049695
ACRC	10	0.12015	0.970724	7	-0.10466
POLR1B	8	0.11305	0.970724	6	-0.34119
PHIP	10	0.12122	0.970724	5	-0.040483
PPARA	7	0.10546	0.970724	6	-0.29536
FANCD2	5	0.096679	0.970724	2	-0.54043
MLLT3	10	0.12156	0.970724	8	-0.099018
USP15	8	0.11379	0.970724	7	-0.26336
KIAA2022	7	0.10607	0.970724	3	-0.44983
GAS2L3	7	0.10607	0.970724	5	-0.37869
BOK	10	0.12226	0.970724	6	-0.12175
ASB9	9	0.1191	0.970724	7	-0.17812
UFL1	9	0.11939	0.970724	5	-0.23064
CINP	6	0.10082	0.970724	3	-0.54043
PUF60	9	0.11943	0.970724	5	-0.22303
FOXA3	9	0.11984	0.970724	6	-0.26439
MYH7	10	0.12364	0.970724	4	0.10716
CNBP	9	0.12053	0.970724	7	-0.18711
QTRT1	8	0.11621	0.970724	4	-0.16488
PUS1	8	0.11621	0.970724	7	-0.19855
RAB2A	5	0.099102	0.970724	2	-0.54043
TAF7L	10	0.12426	0.970724	6	-0.12972
NFKBIA	9	0.12119	0.970724	4	-0.086734
CTH	10	0.12477	0.970724	8	-0.070487
CDC40	10	0.12509	0.970724	7	-0.2252
MCM7	9	0.12206	0.970724	7	-0.19841
POLB	10	0.1255	0.970724	7	-0.18875
CAD	10	0.12565	0.970724	8	-0.11922
RGS3	10	0.12583	0.970724	5	0.00046887
CCBL1	10	0.12583	0.970724	5	-0.034132
STAT1	10	0.12633	0.970724	7	-0.2396
CHTF18	6	0.10417	0.970724	5	-0.4044
RASSF7	9	0.12361	0.970724	7	-0.075062
PICALM	8	0.11953	0.970724	7	-0.143
RPRD1A	9	0.12378	0.970724	7	-0.14259
PRPF38A	8	0.11964	0.970724	5	-0.1541
ITGB1BP1	8	0.11981	0.970724	7	-0.16479
PLAGL2	10	0.12761	0.971813	3	0.038466
ETV7	9	0.12413	0.970724	7	-0.20278
POLR2F	7	0.11127	0.970724	5	-0.38205
MVP	9	0.12416	0.970724	5	-0.13625
DEK	10	0.12793	0.971813	7	-0.15462
COQ7	7	0.11171	0.970724	5	-0.28678
RPL10	39	0.19081	0.98362	25	-0.41227
OAZ2	8	0.12157	0.970724	4	-0.19705
PHF11	9	0.12558	0.970724	5	-0.15095
MGMT	10	0.12945	0.971813	5	-0.056138
LFNG	8	0.12192	0.970724	6	-0.41547
CDC45	5	0.10395	0.970724	1	-0.54043
HLCS	9	0.12615	0.970724	4	-0.044724
HOMEZ	5	0.10433	0.970724	2	-0.54043
HNRNPM	9	0.12628	0.970724	5	-0.21097
CSRP2	9	0.12634	0.970724	5	-0.03166
GPSM1	9	0.12692	0.970724	7	-0.41175
RB1	6	0.10741	0.970724	4	-0.35938
ID2	5	0.10511	0.970724	5	-0.49868
DRGX	10	0.13112	0.971813	7	-0.21947
PSMC2	8	0.1239	0.970724	5	-0.38748
USP8	4	0.090359	0.970724	1	-0.54043
POM121	10	0.13199	0.971813	5	0.040603
GADD45A	6	0.10817	0.970724	1	-0.25909
RGS9	10	0.13212	0.971813	6	-0.014616
RUVBL2	8	0.12442	0.970724	6	-0.2523
HNRNPH2	10	0.13368	0.974056	2	0.18927
DHX16	9	0.12988	0.971813	7	-0.13945
T	10	0.13447	0.974056	5	-0.052266
TDP2	10	0.13453	0.974056	7	-0.1965
NIPBL	6	0.11015	0.970724	4	-0.3547
ARFGEF1	8	0.12705	0.970724	5	-0.38111
MED10	9	0.13077	0.971813	7	-0.17637
GCM1	9	0.13079	0.971813	7	-0.11604
GRB2	9	0.13101	0.971813	7	-0.20661
TACC2	3	0.077003	0.970724	3	-0.54043
COPS8	8	0.12848	0.971813	5	-0.30994
SPOP	10	0.13635	0.975782	7	-0.13621
CSRNP1	10	0.13652	0.975782	6	-0.22226
NELFB	9	0.13217	0.971813	5	-0.14763
ASPM	9	0.13235	0.971813	3	0.1914
GTF3A	8	0.12969	0.971813	6	-0.38409
TBRG1	7	0.12081	0.970724	3	-0.42124
PKM	9	0.13369	0.974056	3	0.15907
DUSP4	7	0.12091	0.970724	5	-0.50999
SAC3D1	7	0.12103	0.970724	6	-0.45628
CIDEC	9	0.13395	0.974056	7	-0.16468
HCFC1	7	0.12133	0.970724	5	-0.54043
RPS10	20	0.17245	0.98362	9	-0.54043
BAG4	10	0.13976	0.978455	7	-0.11752
ADNP	9	0.13508	0.974874	6	-0.1709
PIN4	8	0.1324	0.971813	6	-0.21879
PAGR1	9	0.13543	0.974874	4	0.020889
RPL6	28	0.18944	0.98362	18	-0.54043
SUMO3	7	0.12273	0.970724	4	-0.49586
SMARCB1	5	0.11276	0.970724	1	-0.54043
XRRA1	10	0.14108	0.980714	8	-0.0827
PSMA6	7	0.12332	0.970724	3	-0.31285
PIDD	6	0.11629	0.970724	4	-0.54043
EDC4	9	0.13722	0.975782	7	-0.12353
LEO1	8	0.13462	0.974056	6	-0.16808
SIX5	8	0.13472	0.974056	5	-0.33795
TNFAIP1	9	0.13736	0.975782	5	-0.11917
SARNP	9	0.13736	0.975782	4	-0.10831
TGS1	7	0.12458	0.970724	3	-0.19011
RPL38	3	0.081665	0.970724	2	-0.54043
CSE1L	9	0.13816	0.976095	6	-0.20761
PES1	7	0.12572	0.970724	5	-0.29153
RNF25	8	0.13618	0.975782	5	-0.31819
TTLL5	8	0.13637	0.975782	7	-0.11652
PRSS23	9	0.13881	0.978214	3	0.030869
RPL15	30	0.19824	0.98362	19	-0.54043
ETS2	7	0.12624	0.970724	3	-0.11437
NDEL1	5	0.11525	0.970724	3	-0.54043
PDCD6IP	10	0.1447	0.980811	6	-0.018961
SOHLH2	8	0.13688	0.975782	7	-0.11784
YEATS4	7	0.12651	0.970724	5	-0.5258
RNF4	10	0.14485	0.980811	7	-0.20219
TBP	9	0.13981	0.978455	3	0.065287
MLLT4	7	0.12708	0.970724	6	-0.23083
PCF11	8	0.13812	0.976095	6	-0.20457
PINX1	8	0.13821	0.976095	5	-0.16453
GABRB1	10	0.14632	0.980811	6	-0.078509
MAU2	7	0.12805	0.971813	2	-0.25092
MED1	8	0.13891	0.978214	6	-0.24682
RAB34	9	0.14134	0.980811	6	-0.23365
LBX2	8	0.1393	0.978455	6	-0.44921
WWOX	9	0.1416	0.980811	7	-0.18301
HSPA4L	10	0.14737	0.980811	5	-0.025352
MBD2	9	0.14183	0.980811	3	0.13116
RAI14	8	0.13978	0.978455	4	-0.33408
XRCC1	8	0.13995	0.978455	5	-0.26189
RING1	10	0.14789	0.980811	6	-0.16116
USP48	10	0.14813	0.980811	6	-0.16337
TET3	9	0.14254	0.980811	4	-0.026412
ZBTB18	8	0.1405	0.979453	4	-0.047789
HEY1	7	0.12994	0.971813	6	-0.43415
SLC26A8	5	0.11794	0.970724	4	-0.54043
AIFM1	9	0.14284	0.980811	5	-0.12173
SERPINB10	10	0.1491	0.981302	8	-0.11026
IP6K1	9	0.14321	0.980811	4	-0.030808
MED26	8	0.14104	0.980714	7	-0.1009
SYAP1	9	0.14358	0.980811	6	-0.29099
APRT	10	0.14978	0.982963	7	-0.12798
BTD	9	0.14382	0.980811	2	0.10104
KLF12	9	0.14384	0.980811	6	-0.37082
RRAGC	10	0.15009	0.982963	7	-0.24424
EZH1	9	0.14445	0.980811	5	-0.26898
CDCA2	7	0.1321	0.971813	5	-0.39262
FANCM	7	0.13241	0.971813	5	-0.35735
DESI1	9	0.1451	0.980811	6	-0.095902
SIVA1	10	0.15152	0.98362	5	-0.0084034
CRYGD	6	0.124	0.970724	4	-0.54043
RARG	9	0.14602	0.980811	4	-0.059255
PSMB5	8	0.14388	0.980811	5	-0.54043
DR1	9	0.14652	0.980811	4	-0.034976
MAP2	8	0.14427	0.980811	6	-0.24616
NCLN	9	0.14681	0.980811	7	-0.19803
SAP30BP	9	0.14717	0.980811	6	-0.22156
ANKRD49	8	0.14514	0.980811	6	-0.28683
LSM1	10	0.15417	0.98362	7	-0.14431
RARB	10	0.15428	0.98362	7	-0.15167
NSL1	7	0.13529	0.974874	6	-0.41937
BORA	4	0.10816	0.970724	3	-0.54043
TFAP4	9	0.14857	0.981302	6	-0.13376
PARK7	10	0.15555	0.98362	8	-0.082307
TRIM45	9	0.14923	0.981302	4	-0.06934
CDC16	8	0.14656	0.980811	4	-0.41787
TEX12	5	0.12292	0.970724	3	-0.49668
EIF4G2	5	0.12314	0.970724	3	-0.54043
RGN	9	0.14996	0.982963	7	-0.12314
ANG	8	0.1472	0.980811	6	-0.27589
COG3	6	0.12789	0.971813	5	-0.48035
EIF1AD	10	0.1571	0.98362	8	-0.20863
APPL1	8	0.14762	0.980811	3	-0.084231
RRP8	8	0.14772	0.980811	4	-0.37068
RSPO1	10	0.15774	0.98362	5	-0.028787
POLR3F	8	0.14815	0.980811	3	-0.064284
KIF25	3	0.091639	0.970724	2	-0.54043
STIP1	10	0.15872	0.98362	6	-0.11101
RPS25	13	0.17288	0.98362	7	-0.50114
NFAT5	10	0.15895	0.98362	8	-0.14864
PURG	8	0.1492	0.981302	6	-0.25894
SNAI1	10	0.15953	0.98362	2	0.22517
CDCA4	10	0.16024	0.98362	8	-0.13869
HPGD	10	0.16035	0.98362	1	0.11094
POT1	9	0.15343	0.98362	7	-0.42263
SETMAR	9	0.15376	0.98362	5	-0.085196
SNAPC5	10	0.1612	0.98362	7	-0.1321
HOXC11	9	0.15414	0.98362	6	-0.21608
HINFP	6	0.13213	0.971813	4	-0.54043
IPO9	10	0.1626	0.98362	8	-0.1161
RPA1	6	0.13328	0.974056	5	-0.53611
MYCBP2	8	0.15246	0.98362	6	-0.24736
SKA1	7	0.14375	0.980811	6	-0.36512
PHF16	9	0.15633	0.98362	6	-0.45654
DEDD	9	0.15633	0.98362	6	-0.13968
TLX1	9	0.15645	0.98362	5	-0.093814
CTSL1	8	0.15319	0.98362	6	-0.286
NPAS4	10	0.16484	0.98362	8	-0.111
KIF23	5	0.12885	0.971813	2	-0.54043
YLPM1	8	0.15371	0.98362	5	-0.34441
TAF1A	8	0.15387	0.98362	6	-0.23145
DLX4	10	0.16525	0.98362	8	-0.17043
SUFU	5	0.12915	0.971813	2	-0.54043
EMD	3	0.096508	0.970724	3	-0.54043
VPRBP	8	0.15414	0.98362	6	-0.29679
LEPREL4	5	0.12931	0.971813	3	-0.54043
S100P	10	0.16557	0.98362	6	-0.1314
SOX21	8	0.15422	0.98362	4	-0.2288
FIP1L1	10	0.16638	0.98362	8	-0.14401
DRAP1	8	0.15517	0.98362	5	-0.31243
SMARCA1	9	0.15905	0.98362	6	-0.10978
SYVN1	10	0.16681	0.98362	7	-0.1276
RPL27	13	0.18168	0.98362	8	-0.54043
PIP5K1C	9	0.15935	0.98362	6	-0.23342
TOPBP1	9	0.15973	0.98362	6	-0.17243
PPP1R12A	6	0.13704	0.975782	4	-0.54043
FABP7	7	0.14742	0.980811	4	-0.29027
KHDRBS2	8	0.15621	0.98362	6	-0.24191
FAN1	9	0.16046	0.98362	6	-0.25209
GEN1	8	0.15671	0.98362	3	-0.1042
CEP41	8	0.15674	0.98362	5	-0.25388
SOCS7	9	0.16129	0.98362	4	-0.15317
HESX1	7	0.14896	0.981302	4	-0.3109
HIST1H1B	8	0.15759	0.98362	5	-0.1616
PSMA8	4	0.12051	0.970724	4	-0.54043
CEP250	9	0.16239	0.98362	3	0.023224
ARGLU1	9	0.16332	0.98362	5	-0.37304
SIN3A	5	0.13429	0.974056	3	-0.54043
FANCC	9	0.16463	0.98362	6	-0.12965
GTF2E2	10	0.17322	0.98362	8	-0.14439
STAT4	9	0.16478	0.98362	6	-0.27449
NUBP2	10	0.17352	0.98362	5	-0.007345
ACO2	10	0.17401	0.98362	6	-0.04587
RNMT	10	0.17408	0.98362	8	-0.092708
ZBTB21	7	0.15282	0.98362	4	-0.2662
FBXO7	9	0.16563	0.98362	2	0.06087
PER3	8	0.16111	0.98362	4	-0.19058
MIDN	10	0.17453	0.98362	8	-0.18793
NDRG2	8	0.16187	0.98362	6	-0.22214
UNC50	10	0.1759	0.98362	8	-0.088513
PAX4	7	0.15475	0.98362	5	-0.37792
PHF8	6	0.14368	0.980811	4	-0.41425
PHAX	10	0.17642	0.98362	6	-0.1373
ACTR1A	7	0.15538	0.98362	6	-0.41144
GHR	6	0.14424	0.980811	4	-0.41455
MBD6	9	0.16895	0.98362	4	-0.021689
DDX11	5	0.13775	0.976095	3	-0.54043
LMO1	7	0.15684	0.98362	6	-0.26401
PAFAH1B1	8	0.16464	0.98362	4	-0.28323
ESRP2	9	0.16973	0.98362	5	-0.17943
RRP15	8	0.16503	0.98362	5	-0.088571
RBM17	8	0.16522	0.98362	4	-0.14997
JUN	10	0.1799	0.98362	6	-0.080556
NR1D1	9	0.17062	0.98362	6	-0.22244
RPS8	21	0.22179	0.98362	10	-0.34162
PDE4DIP	8	0.16584	0.98362	6	-0.3851
NR4A2	9	0.17103	0.98362	5	-0.25805
TP53INP2	8	0.16606	0.98362	5	-0.1935
CBR3	10	0.18065	0.98362	7	-0.22735
H2AFY2	10	0.18183	0.98362	3	0.11631
CSTB	8	0.16723	0.98362	5	-0.21476
LCORL	9	0.17265	0.98362	6	-0.16814
EFCAB6	10	0.18277	0.98362	8	-0.058768
NUP85	7	0.16061	0.98362	4	-0.32343
SUPT3H	8	0.16795	0.98362	4	-0.3762
SURF6	8	0.16869	0.98362	6	-0.39331
CEPT1	9	0.17464	0.98362	7	-0.20676
NEIL2	10	0.18445	0.98362	6	-0.085998
PCBD1	10	0.18496	0.98362	8	-0.062011
RBM8A	9	0.1756	0.98362	4	-0.0010413
SIRT7	6	0.15141	0.98362	5	-0.4355
IARS	7	0.16392	0.98362	4	-0.54043
RPL18	32	0.25266	0.98362	21	-0.37879
EHHADH	9	0.17701	0.98362	3	0.12747
PPP1R15A	7	0.16457	0.98362	4	-0.54043
UBE2Z	9	0.1772	0.98362	5	-0.12337
IRF7	8	0.17155	0.98362	6	-0.23689
FMR1	9	0.1773	0.98362	5	-0.062757
MRPS14	10	0.18843	0.98362	8	-0.042009
CBX4	9	0.17831	0.98362	6	-0.29404
CRTC2	9	0.17838	0.98362	4	-0.032606
RBM45	9	0.1789	0.98362	7	-0.12158
CAPN7	8	0.17307	0.98362	4	-0.18795
ATOH8	10	0.18965	0.98362	7	-0.15383
TRMT5	7	0.16801	0.98362	4	-0.27888
MTPAP	10	0.19115	0.98362	6	-0.095552
ARL4C	10	0.19205	0.98362	7	-0.11324
XPC	6	0.15637	0.98362	2	-0.30056
ENG	9	0.1822	0.98362	6	-0.32974
2011-09-01	6	0.15671	0.98362	5	-0.38013
MRPS15	9	0.18247	0.98362	5	-0.22659
PITX3	10	0.19309	0.98362	6	-0.070944
BAALC	9	0.18259	0.98362	7	-0.053123
UBE3C	9	0.18262	0.98362	6	-0.16411
CNOT2	9	0.18264	0.98362	7	-0.26909
XRN2	7	0.17016	0.98362	5	-0.38626
PDE2A	10	0.19319	0.98362	5	-0.079581
CUX1	10	0.19322	0.98362	8	-0.2215
MCC	8	0.17646	0.98362	5	-0.28289
SRSF2	9	0.18277	0.98362	7	-0.10726
CCNA1	8	0.17649	0.98362	4	-0.18937
ESCO1	7	0.1705	0.98362	2	-0.071165
RPL23	17	0.22358	0.98362	11	-0.42472
POU2F3	8	0.17744	0.98362	5	-0.30006
SCAND3	9	0.18396	0.98362	6	-0.15734
NANOS3	10	0.19474	0.98362	5	0.021324
VCPIP1	6	0.15873	0.98362	4	-0.54043
TCL1A	10	0.19515	0.98362	3	0.11604
ETV5	9	0.18479	0.98362	6	-0.17622
KDM3A	10	0.19576	0.98362	5	-0.076225
KLHL7	6	0.15938	0.98362	4	-0.43592
PSMA7	7	0.17283	0.98362	3	-0.46438
TCEAL4	8	0.17894	0.98362	5	-0.34943
PAWR	10	0.19661	0.98362	7	-0.15379
PRPF18	10	0.19684	0.98362	6	-0.289
NOC4L	10	0.19751	0.98362	7	-0.12213
INTS8	10	0.19771	0.98362	8	-0.14558
NPEPPS	10	0.19818	0.98362	6	-0.05409
SOX8	10	0.19823	0.98362	8	-0.10529
ADARB2	10	0.19849	0.98362	6	-0.088881
ANKRD32	10	0.19854	0.98362	8	-0.064134
CCNE2	5	0.15194	0.98362	4	-0.54043
ANAPC10	8	0.18104	0.98362	3	-0.03352
SMARCC1	9	0.18802	0.98362	5	-0.060084
HUS1B	3	0.11912	0.970724	2	-0.54043
PRPF8	8	0.18163	0.98362	5	-0.22101
SPC24	5	0.15276	0.98362	3	-0.54043
HSPA1L	8	0.18195	0.98362	5	-0.24373
SIT1	9	0.1893	0.98362	2	0.086047
ARID5A	9	0.18991	0.98362	4	0.056839
AURKAIP1	7	0.17783	0.98362	4	-0.38009
CALR	7	0.17803	0.98362	2	-0.22854
SALL1	10	0.20161	0.98362	6	-0.080723
INO80	7	0.17814	0.98362	5	-0.37195
ARID3B	10	0.20181	0.98362	7	-0.062864
TOX3	10	0.20183	0.98362	4	0.10293
MYO16	10	0.20213	0.98362	6	-0.10501
NFKB1	9	0.19096	0.98362	6	-0.24878
FOXF1	9	0.19116	0.98362	7	-0.15276
PPP3CA	7	0.17922	0.98362	3	-0.38506
SOX30	9	0.1916	0.98362	7	-0.15678
KLF1	9	0.19177	0.98362	6	-0.16667
RPL10A	19	0.23781	0.98362	10	-0.54043
INO80D	9	0.1924	0.98362	7	-0.17268
ZNF17	1	0.051604	0.956761	1	-0.54043
TOP2B	4	0.14694	0.980811	2	-0.54043
WRAP53	9	0.19302	0.98362	7	-0.13692
ERCC6L	6	0.16702	0.98362	4	-0.54043
THTPA	9	0.19372	0.98362	6	-0.10076
PPAT	9	0.19391	0.98362	6	-0.37074
TNFRSF1A	10	0.20541	0.98362	7	-0.076635
LPIN2	10	0.20571	0.98362	7	-0.1637
NDOR1	9	0.19442	0.98362	7	-0.20016
SRSF8	8	0.18692	0.98362	6	-0.31228
CCDC117	1	0.052214	0.956761	1	-0.54043
HOXA11	10	0.20612	0.98362	4	0.31602
NFE2L3	10	0.20613	0.98362	7	-0.19969
PREB	10	0.20613	0.98362	6	-0.19046
MUSTN1	9	0.19519	0.98362	7	-0.12718
PPP2R5D	9	0.19559	0.98362	4	0.010152
HIST1H1D	8	0.18799	0.98362	6	-0.20827
BCL6	10	0.20775	0.98362	8	-0.032979
PDLIM2	9	0.19626	0.98362	7	-0.13373
PHLDA1	10	0.20853	0.98362	8	-0.08222
CYLD	4	0.1503	0.982986	3	-0.54043
TRIP13	6	0.16988	0.98362	5	-0.54043
TNPO3	8	0.18933	0.98362	6	-0.18192
CLOCK	7	0.18496	0.98362	3	-0.34037
HOXA9	9	0.19705	0.98362	5	-0.070367
RASSF4	6	0.1703	0.98362	3	-0.54043
NAPRT1	9	0.19755	0.98362	7	-0.087523
TNP2	9	0.19763	0.98362	5	-0.090354
WTIP	9	0.19765	0.98362	7	-0.15281
PIP5K1A	7	0.18567	0.98362	4	-0.5363
TRMT10C	10	0.21001	0.98362	5	0.016186
POLR1A	8	0.19027	0.98362	6	-0.1838
CENPF	5	0.15994	0.98362	4	-0.54043
REST	9	0.19817	0.98362	3	0.13219
SSU72	9	0.19841	0.98362	7	-0.10353
RRM2B	9	0.19862	0.98362	4	-0.085159
LYL1	9	0.1988	0.98362	3	0.0062279
ANO2	9	0.19938	0.98362	1	0.071314
TSC1	6	0.1725	0.98362	5	-0.396
TBR1	8	0.19178	0.98362	5	-0.21823
HOXA1	7	0.1877	0.98362	6	-0.23772
IRF2BP1	10	0.21213	0.98362	7	-0.13297
MVB12A	7	0.188	0.98362	6	-0.26063
HDAC3	6	0.173	0.98362	3	-0.54043
SSRP1	9	0.20029	0.98362	4	-0.14933
CHD7	10	0.2128	0.98362	8	-0.12633
RERG	10	0.21302	0.98362	8	-0.15461
CLN3	8	0.19341	0.98362	5	-0.22198
HSPA6	9	0.2018	0.98362	4	-0.022093
CDC73	5	0.16312	0.98362	3	-0.54043
POLR1C	8	0.19418	0.98362	6	-0.19165
LSM2	10	0.21495	0.98362	6	-0.2303
SERTAD1	10	0.21497	0.98362	5	-0.024235
PHF13	2	0.09744	0.970724	2	-0.54043
FOXJ3	8	0.1946	0.98362	5	-0.1609
CHMP5	7	0.19094	0.98362	6	-0.30966
VPS37A	9	0.20294	0.98362	5	-0.31826
EIF5A2	10	0.21593	0.98362	7	-0.12795
SETX	9	0.20363	0.98362	7	-0.13426
FAF1	10	0.21612	0.98362	5	0.14135
IGF2R	8	0.19555	0.98362	5	-0.12689
LTV1	7	0.19239	0.98362	2	-0.11599
VSX2	10	0.21682	0.98362	7	-0.11234
NDUFAF6	10	0.21754	0.98362	6	-0.09885
SAE1	10	0.21763	0.98362	6	-0.12871
LIN28B	8	0.19749	0.98362	5	-0.2272
THAP1	6	0.17912	0.98362	3	-0.53766
DACH2	7	0.19495	0.98362	5	-0.18778
NAE1	4	0.15944	0.98362	3	-0.54043
RPL23A	22	0.26807	0.98362	11	-0.2106
ANKRA2	10	0.21936	0.98362	7	-0.1038
DHH	7	0.19577	0.98362	6	-0.24236
ALAS1	8	0.19921	0.98362	4	-0.094025
KDM4D	9	0.20819	0.98362	6	-0.41345
STAMBP	6	0.18028	0.98362	5	-0.54043
PTPN6	9	0.20844	0.98362	7	-0.11618
RRAGB	8	0.19969	0.98362	3	-0.13323
ISL1	8	0.19975	0.98362	4	-0.1875
MCTS1	6	0.18099	0.98362	5	-0.43145
SDHAF2	9	0.20928	0.98362	4	-0.088153
NSMCE4A	8	0.20068	0.98362	5	-0.19022
ASB8	9	0.20985	0.98362	6	-0.21029
TAF6L	7	0.19764	0.98362	5	-0.24124
IL12A	6	0.18235	0.98362	4	-0.46332
STEAP3	4	0.16294	0.98362	3	-0.54043
RYBP	8	0.20177	0.98362	6	-0.43303
APP	6	0.18272	0.98362	5	-0.2835
CNOT4	10	0.22243	0.98362	4	0.10214
SERPINB9	9	0.21142	0.98362	4	0.14177
DCTN2	7	0.19926	0.98362	3	-0.26063
AGL	5	0.17032	0.98362	3	-0.51861
MTDH	9	0.21207	0.98362	5	-0.15659
TACC1	6	0.18348	0.98362	4	-0.46294
GTSE1	5	0.17108	0.98362	3	-0.54043
EEF1D	10	0.22386	0.98362	3	0.060561
BCOR	9	0.2138	0.98362	5	-0.011181
NOC3L	7	0.20143	0.98362	2	-0.062767
CRNKL1	9	0.21402	0.98362	7	-0.087767
PABPN1	9	0.21442	0.98362	6	-0.12487
STAT5A	9	0.2151	0.98362	7	-0.16632
MAD1L1	6	0.18637	0.98362	4	-0.52797
HAUS7	3	0.14016	0.978486	2	-0.54043
TMOD1	9	0.21562	0.98362	6	-0.20875
SLU7	10	0.22666	0.98362	7	-0.1427
CHD9	6	0.187	0.98362	5	-0.39135
ADH5	9	0.21586	0.98362	6	-0.078291
STON2	10	0.22684	0.98362	6	-0.1595
CLU	10	0.22726	0.98362	7	-0.087274
YWHAG	8	0.20715	0.98362	4	-0.10996
DNAJC2	5	0.17438	0.98362	4	-0.54043
RIT2	7	0.20496	0.98362	4	-0.31515
PRRX1	9	0.2173	0.98362	5	-0.27566
ADRM1	9	0.21736	0.98362	7	-0.15593
UNG	9	0.21754	0.98362	7	-0.20727
PAX8	10	0.22825	0.98362	4	0.13234
TSC2	6	0.18881	0.98362	4	-0.39018
FOXG1	10	0.22846	0.98362	7	-0.11089
MNAT1	7	0.20585	0.98362	5	-0.40197
CWC22	8	0.20831	0.98362	4	-0.29801
INTS2	7	0.20609	0.98362	5	-0.2544
MLX	10	0.22901	0.98362	5	-0.060082
NOP2	8	0.2086	0.98362	5	-0.18257
AGAP3	10	0.22941	0.98362	5	0.095375
DTL	7	0.2069	0.98362	5	-0.48192
PPIE	10	0.22973	0.98362	7	-0.12114
SEPSECS	9	0.2198	0.98362	6	-0.11255
PARD3B	9	0.22035	0.98362	7	-0.13399
L3MBTL1	10	0.23081	0.98362	5	-0.0024261
WWC1	10	0.23095	0.98362	5	-0.011209
ASXL2	7	0.20835	0.98362	4	-0.303
TCF3	8	0.21052	0.98362	5	-0.24766
IPPK	9	0.22075	0.98362	6	-0.20034
MAGEA1	8	0.21079	0.98362	5	-0.2522
CIB1	5	0.17749	0.98362	2	-0.54043
UBAP2L	9	0.22136	0.98362	6	-0.081845
KLHL21	5	0.17766	0.98362	4	-0.54043
DPEP3	6	0.19253	0.98362	3	-0.38113
CRYGC	10	0.23284	0.98362	5	0.046105
HIST1H2AK	7	0.21079	0.98362	6	-0.23503
ARID4B	8	0.2128	0.98362	4	-0.20726
E2F8	3	0.1463	0.980811	3	-0.54043
EXOSC1	9	0.22352	0.98362	5	-0.36095
HEXIM1	8	0.21339	0.98362	5	-0.19577
HOXA2	9	0.22398	0.98362	7	-0.24433
MKX	7	0.21178	0.98362	4	-0.2899
RBMX	9	0.2242	0.98362	4	-0.07788
ELK4	9	0.2245	0.98362	7	-0.22113
GMNN	4	0.17478	0.98362	1	-0.54043
ANKRD23	9	0.22464	0.98362	5	-0.24254
ISX	10	0.23457	0.98362	7	-0.10275
IRS1	9	0.22475	0.98362	7	-0.07443
LUC7L3	9	0.22538	0.98362	5	-0.26211
POLD3	5	0.1806	0.98362	2	-0.54043
LMO7	10	0.23521	0.98362	7	-0.13407
PSMA5	6	0.19549	0.98362	5	-0.51621
SECISBP2	10	0.2356	0.98362	6	-0.11737
NR2F6	9	0.22622	0.98362	7	-0.065839
PFDN5	10	0.23644	0.98362	5	-0.03975
PRKAR1A	6	0.19681	0.98362	5	-0.41198
RNASEH2C	10	0.23673	0.98362	4	0.099347
CMIP	8	0.21638	0.98362	4	-0.047976
BLMH	9	0.22781	0.98362	6	-0.12761
SYNPO2	9	0.22817	0.98362	3	0.051465
LLGL2	6	0.19793	0.98362	3	-0.54043
POLR2H	8	0.21754	0.98362	5	-0.30915
AR	9	0.22875	0.98362	5	-0.39282
FOXJ1	9	0.22882	0.98362	3	0.098422
KIF20A	8	0.21784	0.98362	4	-0.40277
TFDP1	5	0.18341	0.98362	3	-0.54043
UBXN1	9	0.22929	0.98362	4	-0.085226
YY1AP1	10	0.23948	0.98362	7	-0.3342
GABPB1	9	0.2301	0.98362	5	-0.11958
FANCL	9	0.23034	0.98362	6	-0.17092
RPL13	29	0.31544	0.98362	16	-0.54043
TEX37	7	0.21682	0.98362	4	-0.26113
THAP5	7	0.21695	0.98362	3	-0.34694
SATB2	8	0.21979	0.98362	6	-0.18356
HDGF	10	0.24055	0.98362	6	-0.16962
KATNB1	9	0.2321	0.98362	5	-0.33195
ZFP42	8	0.22086	0.98362	6	-0.19718
ASCL3	10	0.24133	0.98362	5	-0.013393
SUV39H2	5	0.18619	0.98362	3	-0.54043
DUSP8	10	0.24193	0.98362	4	0.073242
CEBPG	8	0.22171	0.98362	5	-0.17722
CACUL1	9	0.23307	0.98362	5	-0.16547
ANKS1A	10	0.24218	0.98362	7	-0.10481
BOD1	8	0.22206	0.98362	6	-0.18504
MED16	9	0.23348	0.98362	7	-0.074
DNAJA3	8	0.22241	0.98362	6	-0.36753
LAS1L	10	0.24304	0.98362	6	-0.15148
KIF3B	8	0.22285	0.98362	6	-0.14266
STAU2	7	0.21979	0.98362	3	-0.32462
SCRT2	9	0.23445	0.98362	6	-0.069888
RABL6	9	0.23499	0.98362	7	-0.11022
STAG1	8	0.22357	0.98362	5	-0.3457
PRMT8	10	0.24449	0.98362	5	0.0099117
NUDT21	8	0.22456	0.98362	2	0.019116
DFFB	10	0.24527	0.98362	6	-0.14541
HMGCS1	5	0.18946	0.98362	2	-0.54043
USP1	8	0.22537	0.98362	4	-0.23717
TMPO	8	0.2256	0.98362	3	-0.05939
RLIM	10	0.24622	0.98362	7	-0.12945
TFDP2	6	0.20638	0.98362	1	-0.24592
ITPR3	9	0.23778	0.98362	5	-0.072962
VAX1	9	0.23831	0.98362	6	-0.1205
PRKAG3	2	0.11903	0.970724	1	-0.54043
PBRM1	8	0.22632	0.98362	4	-0.29962
SOX4	5	0.19078	0.98362	4	-0.54043
MLF1	3	0.15854	0.98362	3	-0.54043
JUND	9	0.23961	0.98362	7	-0.10143
CDAN1	10	0.24809	0.98362	7	-0.13755
NOP16	10	0.24815	0.98362	6	-0.16901
CNOT7	9	0.23985	0.98362	5	-0.10576
USP11	8	0.2278	0.98362	4	-0.18661
AP3B2	10	0.24846	0.98362	7	-0.086582
CEBPB	9	0.24087	0.98362	4	0.0067922
SCAF1	9	0.24114	0.98362	6	-0.17855
NECAB3	9	0.24124	0.98362	4	-0.042808
TBRG4	3	0.15996	0.98362	3	-0.54043
YPEL2	6	0.20993	0.98362	3	-0.49749
DDX3X	8	0.22963	0.98362	5	-0.179
DDX56	10	0.2503	0.98362	7	-0.14497
PLCD4	10	0.2512	0.98362	7	-0.13981
PSMB3	5	0.19504	0.98362	2	-0.54043
PAX1	8	0.23141	0.98362	4	-0.2561
EXOC8	9	0.24427	0.98362	5	-0.11527
DLG1	8	0.2318	0.98362	6	-0.17042
ATN1	9	0.24459	0.98362	3	0.032771
HELB	9	0.24522	0.98362	6	-0.12936
ARHGEF11	4	0.18785	0.98362	2	-0.54043
RRP1B	8	0.23288	0.98362	2	0.070998
APOBEC3B	9	0.24556	0.98362	4	-0.039143
CTDSP2	8	0.23317	0.98362	3	-0.033668
DNAAF1	9	0.24621	0.98362	5	-0.10391
VPS4B	6	0.21407	0.98362	3	-0.51463
IFI35	7	0.22951	0.98362	5	-0.30924
EDNRA	9	0.24676	0.98362	5	-0.032577
FEM1B	6	0.21441	0.98362	4	-0.39482
LSG1	10	0.25455	0.98362	7	-0.13546
RBPJ	8	0.23443	0.98362	4	-0.33608
DCAF13	9	0.24725	0.98362	6	-0.070974
CNOT6L	9	0.24733	0.98362	7	-0.12455
FOXL1	8	0.23506	0.98362	6	-0.13535
HOXA10	9	0.24783	0.98362	5	-0.17572
HOXD1	10	0.25565	0.98362	5	0.024858
KYNU	6	0.21568	0.98362	4	-0.40884
SPEN	8	0.23563	0.98362	6	-0.13654
LRCH4	7	0.23113	0.98362	4	-0.24751
OGFOD1	8	0.23593	0.98362	4	-0.19674
HDAC1	6	0.21623	0.98362	4	-0.54043
BRD7	6	0.21645	0.98362	5	-0.43877
H2AFV	10	0.25693	0.98362	7	-0.10072
EIF6	8	0.23665	0.98362	6	-0.28773
RBM23	8	0.23677	0.98362	4	-0.16283
CEP152	5	0.19982	0.98362	4	-0.54043
KIF2C	6	0.21725	0.98362	5	-0.54043
GATA5	8	0.23716	0.98362	6	-0.26356
SPHK1	9	0.25085	0.98362	7	-0.1314
DLGAP5	2	0.12687	0.970724	2	-0.54043
HERC4	10	0.25844	0.98362	3	0.07101
SIAH1	8	0.23824	0.98362	6	-0.21097
PCGF5	10	0.25856	0.98362	6	-0.11678
SLFN11	9	0.25129	0.98362	7	-0.071246
VSX1	10	0.2586	0.98362	3	0.10906
OTUD7A	9	0.25158	0.98362	6	-0.089803
NUP98	7	0.23356	0.98362	4	-0.3128
GAPDH	9	0.25173	0.98362	5	-0.23251
SCGB1A1	10	0.25964	0.98362	6	-0.15682
RPL8	44	0.3709	0.98362	20	-0.51462
EHMT1	9	0.25296	0.98362	5	-0.19277
SNRNP27	10	0.26063	0.98362	5	-0.04893
CEP57	6	0.22059	0.98362	4	-0.40586
NKX2-3	9	0.25364	0.98362	5	-0.02028
ZKSCAN7	8	0.24052	0.98362	6	-0.22987
CHFR	7	0.23557	0.98362	5	-0.2365
TBX3	10	0.26158	0.98362	7	-0.10779
SNRNP48	10	0.26169	0.98362	7	-0.15746
TICRR	7	0.23612	0.98362	4	-0.52139
TRIM55	10	0.26194	0.98362	6	-0.16678
RPS19BP1	7	0.23622	0.98362	4	-0.54043
TMEM185B	1	0.074446	0.970724	1	-0.54043
CAMTA1	9	0.25515	0.98362	6	-0.1745
CAPG	9	0.25569	0.98362	6	-0.20443
RNF7	9	0.25577	0.98362	5	-0.23389
TKTL1	8	0.24237	0.98362	3	-0.018391
CHCHD3	10	0.26359	0.98362	7	-0.11995
CDKN2D	6	0.22351	0.98362	2	-0.35763
HOXB6	10	0.2637	0.98362	5	-0.030516
SYCE3	5	0.2055	0.98362	4	-0.54043
ERBB2IP	7	0.23813	0.98362	4	-0.50816
BIRC7	9	0.25731	0.98362	4	0.017296
SNRPD2	9	0.25752	0.98362	5	-0.14072
ADAM12	10	0.26421	0.98362	6	-0.078799
CDKN3	6	0.22419	0.98362	5	-0.50231
TBX2	7	0.23837	0.98362	5	-0.35595
KHSRP	9	0.25772	0.98362	3	0.12063
SIRT6	9	0.2579	0.98362	7	-0.089265
PPP1R13L	8	0.24431	0.98362	3	-0.0784
LEPRE1	7	0.23896	0.98362	3	-0.14793
SP2	8	0.24469	0.98362	6	-0.17927
POLA1	8	0.24472	0.98362	4	-0.25062
HOXA4	10	0.26526	0.98362	7	-0.077926
AES	9	0.25875	0.98362	5	-0.20035
IL4I1	9	0.25884	0.98362	5	-0.069911
CMTM2	9	0.25891	0.98362	5	-0.22536
DST	4	0.19638	0.98362	2	-0.54043
ZBP1	9	0.25902	0.98362	4	-0.003411
TPX2	7	0.23955	0.98362	5	-0.44221
ETV2	8	0.24588	0.98362	6	-0.16917
CLDN19	10	0.26797	0.98362	4	0.12129
OIP5	7	0.24154	0.98362	3	-0.4503
FIGNL1	10	0.26843	0.98362	7	-0.068419
VGLL3	9	0.26218	0.98362	5	-0.18708
DET1	9	0.26236	0.98362	5	-0.11282
NABP2	9	0.26237	0.98362	6	-0.32162
MEF2C	9	0.26252	0.98362	5	-0.11082
STXBP3	8	0.24849	0.98362	4	-0.15828
MIF4GD	8	0.24866	0.98362	4	-0.27478
KAZN	9	0.26306	0.98362	5	-0.20576
FMN1	8	0.24891	0.98362	4	-0.13998
GLIS3	10	0.26953	0.98362	4	0.091202
RNF11	9	0.26374	0.98362	7	-0.13761
FGF4	8	0.24988	0.98362	5	-0.20962
DCAF6	10	0.27073	0.98362	6	-0.13835
ANKRD28	10	0.27123	0.98362	6	-0.17082
ABI1	8	0.25109	0.98362	4	-0.22115
REXO4	9	0.26564	0.98362	5	-0.13782
H1FOO	3	0.17858	0.98362	3	-0.54043
RELA	10	0.2718	0.98362	6	-0.11042
SASH3	9	0.26645	0.98362	7	-0.099358
ARL4D	9	0.26673	0.98362	6	-0.19585
KIFC1	7	0.24543	0.98362	5	-0.2627
RPN2	10	0.27262	0.98362	5	-0.046247
RPS13	14	0.30062	0.98362	6	-0.51121
EMX1	9	0.26743	0.98362	6	-0.076181
PDCD4	10	0.27302	0.98362	5	-0.0019673
DVL2	9	0.26797	0.98362	2	0.090933
POLR2L	9	0.26805	0.98362	7	-0.09347
NFYA	10	0.27395	0.98362	5	-0.056591
TFDP3	5	0.21461	0.98362	2	-0.54043
PSMB4	9	0.26934	0.98362	4	-0.068517
POU5F1B	9	0.26951	0.98362	6	-0.098351
DSCC1	5	0.21504	0.98362	4	-0.54043
FOXC2	8	0.25463	0.98362	6	-0.12611
CTBP2	10	0.27626	0.98362	7	-0.10278
HNRNPD	9	0.27124	0.98362	7	-0.026354
SOX9	8	0.25602	0.98362	4	-0.028773
SNRNP40	9	0.27192	0.98362	6	-0.17419
PEX1	9	0.27217	0.98362	5	-0.23208
DUT	6	0.23755	0.98362	5	-0.37877
TCOF1	10	0.27769	0.98362	6	-0.16698
TUBE1	6	0.23807	0.98362	4	-0.38851
HDAC4	7	0.25006	0.98362	5	-0.2183
MYC	4	0.20534	0.98362	3	-0.54043
LOXL2	8	0.25773	0.98362	5	-0.12255
PBXIP1	10	0.27875	0.98362	6	-0.15619
RPS4Y1	25	0.35081	0.98362	9	-0.2485
S100A5	8	0.25954	0.98362	5	-0.23661
GTF2A2	10	0.28031	0.98362	5	0.038152
RAD51B	6	0.24061	0.98362	3	-0.40335
CHD8	9	0.27611	0.98362	4	-0.032377
NTHL1	9	0.27661	0.98362	6	-0.14538
PRAC	8	0.26071	0.98362	5	-0.1482
CDC5L	5	0.22056	0.98362	3	-0.54029
MSL3	7	0.25325	0.98362	4	-0.36975
ATXN2L	8	0.26111	0.98362	4	-0.29688
PURA	10	0.28191	0.98362	4	0.12125
CMPK2	10	0.28211	0.98362	6	-0.13474
CSTF1	10	0.28226	0.98362	7	-0.09425
CCNK	7	0.25423	0.98362	5	-0.24213
PKNOX2	10	0.2828	0.98362	4	0.051386
IRF2BPL	9	0.27838	0.98362	5	-0.095147
ADNP2	6	0.24379	0.98362	3	-0.48864
SMC3	6	0.24393	0.98362	4	-0.54043
PPP2R4	7	0.25564	0.98362	4	-0.49925
CAB39L	4	0.20996	0.98362	3	-0.54043
TCF7	9	0.28026	0.98362	6	-0.17621
RFX6	8	0.26448	0.98362	5	-0.22045
MACROD2	10	0.28509	0.98362	5	0.0067759
DLX3	10	0.28537	0.98362	7	-0.063547
TAF10	10	0.2855	0.98362	5	-0.076657
NUP43	8	0.26525	0.98362	5	-0.33829
KHDRBS3	7	0.25712	0.98362	4	-0.26239
PAX9	9	0.28188	0.98362	5	-0.14963
PSMG2	6	0.2464	0.98362	5	-0.25123
SKIDA1	9	0.28221	0.98362	7	-0.15189
NOS2	8	0.2659	0.98362	5	-0.1522
ORC5	5	0.225	0.98362	3	-0.54043
TBL3	8	0.2661	0.98362	4	-0.23238
TUBB4B	6	0.24669	0.98362	5	-0.40535
SETD1A	9	0.28284	0.98362	6	-0.23437
IPO5	9	0.28338	0.98362	4	-0.12814
UNCX	9	0.28375	0.98362	5	-0.13158
CDC42SE2	8	0.26811	0.98362	4	-0.2086
GATA2	9	0.28519	0.98362	7	-0.13225
TEX10	9	0.28543	0.98362	5	-0.048564
PCBP3	10	0.28973	0.98362	6	-0.1108
PYCARD	8	0.26925	0.98362	5	-0.12892
MSN	10	0.28987	0.98362	6	-0.083698
UTY	9	0.28606	0.98362	7	-0.04933
A1CF	7	0.26075	0.98362	4	-0.37787
BIRC2	7	0.26098	0.98362	5	-0.165
HNRNPA0	8	0.2704	0.98362	6	-0.090244
ANP32A	9	0.28722	0.98362	6	-0.20253
SNX6	9	0.28736	0.98362	6	-0.092151
NCDN	9	0.28736	0.98362	5	-0.12958
HOXC8	8	0.27144	0.98362	5	-0.20763
SLC4A1AP	10	0.29209	0.98362	7	-0.068706
ESRRG	9	0.28845	0.98362	6	-0.12422
DDX1	6	0.2523	0.98362	4	-0.42496
LAP3	9	0.28874	0.98362	7	-0.088048
CLASP1	5	0.23009	0.98362	4	-0.54043
BCL6B	10	0.29315	0.98362	6	-0.13737
SPRTN	9	0.28994	0.98362	7	-0.1179
BEX1	9	0.29008	0.98362	4	-0.029377
SDCBP	10	0.29373	0.98362	7	-0.11401
FANK1	9	0.29017	0.98362	5	-0.19548
DHX8	9	0.29032	0.98362	7	-0.09601
SNAI2	8	0.27338	0.98362	5	-0.16252
TAF1B	6	0.25388	0.98362	3	-0.54043
TMF1	10	0.29395	0.98362	6	-0.037226
RTCA	10	0.29395	0.98362	7	-0.10268
ASF1A	8	0.27356	0.98362	3	0.036717
BAX	10	0.29401	0.98362	7	-0.14265
RAB3GAP1	10	0.29405	0.98362	5	-0.01044
CD3EAP	9	0.29057	0.98362	5	-0.11137
MAX	10	0.29409	0.98362	6	-0.097278
SHQ1	9	0.2909	0.98362	5	-0.15378
ITM2B	9	0.29099	0.98362	6	-0.14896
TCP1	10	0.29489	0.98362	4	0.04978
SNW1	9	0.29159	0.98362	5	-0.17371
DUSP22	10	0.29498	0.98362	5	0.0053215
LHX6	10	0.29518	0.98362	7	-0.14829
CPS1	8	0.27486	0.98362	3	-0.19833
SFSWAP	9	0.29218	0.98362	4	0.013927
HRH1	10	0.29574	0.98362	7	-0.081436
NR3C1	9	0.29297	0.98362	3	0.0416
LRRC16A	10	0.29619	0.98362	4	0.022326
RUNX1T1	10	0.29656	0.98362	7	-0.13043
BBX	9	0.29392	0.98362	6	-0.052861
PURB	9	0.29425	0.98362	5	-0.023042
RCL1	7	0.26744	0.98362	5	-0.2088
SPAG5	8	0.27764	0.98362	3	-0.19779
NFKB2	8	0.27772	0.98362	5	-0.20506
INTS3	5	0.23526	0.98362	4	-0.48341
SRSF12	9	0.29527	0.98362	6	-0.14423
KDM5A	9	0.29533	0.98362	5	-0.13592
RUSC1	10	0.29856	0.98362	4	0.14225
RAD17	3	0.20226	0.98362	3	-0.54043
SOX1	8	0.27853	0.98362	5	-0.22487
RPL35A	10	0.29906	0.98362	5	-0.15052
LANCL1	7	0.26937	0.98362	5	-0.23358
CGRRF1	8	0.27958	0.98362	5	-0.34643
CC2D1A	9	0.29685	0.98362	6	-0.17969
H1F0	10	0.30027	0.98362	7	-0.086124
HAUS5	6	0.26046	0.98362	3	-0.4607
STXBP4	8	0.28	0.98362	4	-0.12645
NXF3	10	0.30112	0.98362	7	-0.039082
SAGE1	8	0.28062	0.98362	2	0.078138
PRDM1	9	0.2981	0.98362	3	0.011452
BIRC6	6	0.26159	0.98362	4	-0.39839
SPG20	6	0.26167	0.98362	5	-0.18067
PWP2	9	0.29818	0.98362	5	-0.11309
CABLES2	4	0.22239	0.98362	2	-0.54043
ENOPH1	9	0.29875	0.98362	5	-0.043883
NAT10	9	0.29877	0.98362	5	-0.022533
FOXD2	9	0.29882	0.98362	5	-0.11938
ALOX5AP	9	0.29895	0.98362	5	-0.19002
HEXIM2	9	0.29905	0.98362	6	-0.19781
THAP11	9	0.29917	0.98362	4	-0.018803
KEAP1	10	0.30281	0.98362	7	-0.094079
APEH	9	0.2993	0.98362	3	0.17333
PSMD8	4	0.22318	0.98362	1	-0.54043
REXO2	9	0.29957	0.98362	4	-0.071186
RABGAP1L	8	0.28349	0.98362	4	-0.1751
GIMAP4	7	0.27289	0.98362	5	-0.43244
PRM3	9	0.30038	0.98362	4	0.0041068
JHDM1D	9	0.30059	0.98362	5	-0.22955
BLZF1	4	0.22417	0.98362	2	-0.54043
DEDD2	10	0.30445	0.98362	5	0.00010696
TXNL4B	8	0.2841	0.98362	4	-0.21042
ALX1	9	0.30112	0.98362	5	-0.11559
PARM1	9	0.30122	0.98362	6	-0.13595
RAB11FIP2	9	0.30165	0.98362	4	0.0086651
IDH3G	7	0.27466	0.98362	3	-0.15545
CMTM8	10	0.30641	0.98362	7	-0.066202
KLF11	6	0.2664	0.98362	5	-0.35126
MRPS23	9	0.30243	0.98362	3	0.11925
KIF18B	6	0.26645	0.98362	4	-0.43914
GIT2	8	0.28615	0.98362	6	-0.19683
NXF1	6	0.26677	0.98362	3	-0.44238
GLYR1	9	0.3029	0.98362	6	-0.10427
SSSCA1	8	0.28655	0.98362	3	-0.039395
CCNB3	4	0.22608	0.98362	1	-0.54043
URB1	7	0.27615	0.98362	4	-0.23534
EI24	9	0.30362	0.98362	5	-0.15183
XRCC2	6	0.26821	0.98362	4	-0.54043
SMYD3	9	0.30405	0.98362	4	0.0001141
POU4F1	10	0.30842	0.98362	7	-0.075541
SH3BGRL3	9	0.30416	0.98362	5	-0.15137
ZSCAN9	7	0.27679	0.98362	5	-0.26527
MYF5	10	0.30848	0.98362	6	-0.10161
AKIP1	10	0.30856	0.98362	3	0.10227
PSMD9	9	0.30436	0.98362	6	-0.15877
HOXB7	6	0.26928	0.98362	3	-0.41555
CENPV	7	0.2775	0.98362	3	-0.39519
DDX39B	8	0.28879	0.98362	6	-0.17035
PSMD3	5	0.24552	0.98362	3	-0.48622
MTG1	10	0.30967	0.98362	7	-0.13967
KAT2B	7	0.27775	0.98362	3	-0.3201
USO1	5	0.24606	0.98362	4	-0.54043
CBX8	9	0.30586	0.98362	6	-0.10789
NOP14	10	0.31032	0.98362	6	-0.051756
ARHGAP19	7	0.27841	0.98362	5	-0.1651
ANAPC4	6	0.27042	0.98362	3	-0.54043
HGF	5	0.24697	0.98362	3	-0.54043
YBX2	8	0.2907	0.98362	6	-0.26999
SETBP1	9	0.30688	0.98362	6	-0.10096
AQR	7	0.27934	0.98362	5	-0.27803
FBXW7	6	0.27166	0.98362	5	-0.49509
GCK	8	0.29141	0.98362	5	-0.28201
KIF4B	8	0.29144	0.98362	6	-0.052019
PRKRIR	9	0.30747	0.98362	6	-0.17984
EXOSC9	10	0.31229	0.98362	6	-0.06394
RPS12	15	0.34686	0.98362	9	-0.54043
HN1L	8	0.29194	0.98362	6	-0.19017
CDKN2C	5	0.24834	0.98362	3	-0.54043
AK1	7	0.28057	0.98362	4	-0.50965
ING1	7	0.28072	0.98362	5	-0.48724
ADPRHL2	9	0.30844	0.98362	3	0.034339
SSBP2	9	0.30862	0.98362	4	0.01717
KPNA5	8	0.29313	0.98362	4	-0.15087
RALA	6	0.27442	0.98362	3	-0.50838
PPP2R2A	7	0.28202	0.98362	4	-0.34683
YAF2	9	0.3098	0.98362	5	-0.14285
GATAD1	10	0.31482	0.98362	4	0.081188
DNASE1L3	8	0.29493	0.98362	4	-0.23214
GCAT	10	0.31573	0.98362	6	-0.11747
TARBP2	9	0.31086	0.98362	4	0.0074868
MTBP	5	0.25169	0.98362	1	-0.54043
ASH1L	7	0.28366	0.98362	3	-0.21624
CHMP3	8	0.2961	0.98362	6	-0.27145
ARHGAP22	8	0.29639	0.98362	3	-0.012558
PPP1CA	4	0.23302	0.98362	3	-0.54043
PIN1	6	0.27689	0.98362	3	-0.4541
SCAMP2	9	0.31189	0.98362	4	-0.13293
CCNDBP1	4	0.23349	0.98362	3	-0.54043
HKR1	8	0.29762	0.98362	3	-0.1265
TGFB1I1	10	0.31839	0.98362	6	-0.11021
MOB2	7	0.28536	0.98362	2	-0.17382
HSPB7	8	0.29819	0.98362	4	-0.2381
TOR1B	10	0.31858	0.98362	7	-0.05171
PARP16	6	0.27863	0.98362	4	-0.54043
CASP3	8	0.29841	0.98362	4	-0.16529
DDX23	10	0.31883	0.98362	7	-0.097077
FIBP	8	0.29852	0.98362	4	-0.11286
TRMT6	9	0.3134	0.98362	5	-0.18442
DCP2	10	0.31906	0.98362	5	0.00033117
KAT6A	9	0.31354	0.98362	6	-0.12004
HES2	8	0.29882	0.98362	4	-0.1364
ACIN1	9	0.31383	0.98362	3	0.0407
PUS3	9	0.31396	0.98362	3	0.12403
PPARG	6	0.2797	0.98362	5	-0.34444
RNF146	8	0.29963	0.98362	2	0.15176
COPS5	10	0.32015	0.98362	7	-0.10182
ISCU	10	0.32021	0.98362	6	-0.015945
MEF2D	9	0.31481	0.98362	6	-0.10586
GEMIN2	10	0.32067	0.98362	7	-0.1519
NOD2	9	0.315	0.98362	6	-0.07739
ZNF830	6	0.28078	0.98362	4	-0.48646
HNMT	9	0.31553	0.98362	5	-0.17574
WWTR1	10	0.3215	0.98362	4	0.039124
PHF3	8	0.30124	0.98362	6	-0.27531
UTP18	8	0.30127	0.98362	6	-0.20188
DMBX1	10	0.3217	0.98362	6	-0.034586
SOX10	10	0.32174	0.98362	6	-0.14718
APBB1	7	0.28832	0.98362	4	-0.32988
LPIN1	9	0.31596	0.98362	6	-0.16957
CDKN1A	7	0.28894	0.98362	5	-0.36014
CETN2	5	0.25725	0.98362	4	-0.54043
RPS11	16	0.36895	0.98362	9	-0.54043
MEIS1	8	0.30323	0.98362	4	-0.2291
SKAP1	7	0.28985	0.98362	4	-0.28498
HES3	9	0.31736	0.98362	4	-0.007043
RPAP2	8	0.3034	0.98362	6	-0.17133
NT5C	9	0.31754	0.98362	6	-0.16086
BRCA1	6	0.28424	0.98362	5	-0.44177
CDIP1	8	0.30439	0.98362	3	0.064751
CELF6	9	0.31847	0.98362	6	-0.11864
MED13	10	0.32521	0.98362	6	-0.083469
MYEF2	7	0.29164	0.98362	3	-0.28322
OLIG2	10	0.3257	0.98362	5	-0.015362
NAB1	9	0.31938	0.98362	3	0.046942
TAF5	10	0.32628	0.98362	7	-0.089623
HOXC5	9	0.31982	0.98362	6	-0.10609
CETN3	7	0.29229	0.98362	4	-0.28651
AXIN1	8	0.30642	0.98362	5	-0.33034
SESN2	6	0.28694	0.98362	4	-0.53329
PPP6C	5	0.26126	0.98362	4	-0.54043
VAX2	7	0.29324	0.98362	5	-0.26518
NUP205	8	0.30738	0.98362	5	-0.14794
HIST1H2BO	7	0.29349	0.98362	4	-0.24877
XAB2	10	0.32777	0.98362	7	-0.10475
SFMBT1	9	0.32172	0.98362	6	-0.12199
CASC3	8	0.30843	0.98362	4	-0.038973
LMCD1	9	0.32176	0.98362	5	-0.044833
PPP1CB	3	0.2283	0.98362	3	-0.54043
PLK5	7	0.29449	0.98362	4	-0.49578
HOXC9	8	0.3093	0.98362	3	-0.13271
GTF2I	10	0.32949	0.98362	2	0.15084
IPO8	9	0.32304	0.98362	4	0.012485
NHP2L1	10	0.33048	0.98362	5	0.017383
SCAI	8	0.31049	0.98362	5	-0.095532
STRA13	5	0.26421	0.98362	4	-0.54043
PELI1	9	0.32368	0.98362	6	-0.12243
HMOX1	7	0.29631	0.98362	4	-0.30498
NKX3-2	10	0.33094	0.98362	5	-0.046805
SPRED1	9	0.32398	0.98362	5	-0.14296
MSANTD4	10	0.33102	0.98362	5	-0.0016604
BATF	9	0.32405	0.98362	6	-0.086335
AGTPBP1	8	0.31127	0.98362	5	-0.17896
CAPN3	9	0.32455	0.98362	6	-0.14758
NR1H2	10	0.33175	0.98362	6	-0.10862
PARP15	8	0.31206	0.98362	5	-0.17318
JMY	7	0.29747	0.98362	3	-0.27169
SSBP4	8	0.31271	0.98362	4	-0.30783
LSM11	8	0.31331	0.98362	6	-0.20739
XBP1	8	0.3139	0.98362	5	-0.13517
EAF2	10	0.33436	0.98362	4	0.010878
YY1	9	0.32708	0.98362	5	-0.23765
NKX2-5	8	0.3148	0.98362	6	-0.2427
CHD1L	9	0.32779	0.98362	3	0.082179
POLM	8	0.31543	0.98362	5	-0.17823
RPS4Y2	34	0.44422	0.992566	20	-0.31293
TMBIM6	9	0.3282	0.98362	6	-0.18375
HOXD10	9	0.32829	0.98362	4	0.0081968
PAPOLA	9	0.32847	0.98362	6	-0.14571
ZWILCH	8	0.31717	0.98362	4	-0.36964
ARNT	8	0.31773	0.98362	4	-0.15007
ANXA1	6	0.29782	0.98362	4	-0.54043
IRX1	9	0.33029	0.98362	6	-0.17828
PLK1S1	5	0.27114	0.98362	2	-0.54043
SESN3	7	0.30319	0.98362	5	-0.20902
TRIM7	9	0.33102	0.98362	6	-0.17325
TRAK1	9	0.33148	0.98362	5	-0.09797
CLASP2	4	0.24996	0.98362	3	-0.54043
TWIST1	9	0.33257	0.98362	5	-0.12827
MSH5	6	0.30108	0.98362	3	-0.50021
CDYL2	10	0.34137	0.98362	4	0.13616
MOSPD1	8	0.32138	0.98362	6	-0.10961
PABPC4	10	0.34155	0.98362	6	-0.13302
SOD1	10	0.34163	0.98362	7	-0.11743
SNRPD3	8	0.32187	0.98362	4	-0.16991
FUS	10	0.342	0.98362	5	-0.031641
SMARCAL1	10	0.34246	0.98362	7	-0.091353
KLF13	8	0.32264	0.98362	5	-0.15592
TCF12	8	0.3227	0.98362	5	-0.13208
BEX4	9	0.33418	0.98362	6	-0.10385
CENPQ	6	0.30245	0.98362	4	-0.26442
HINT3	10	0.34297	0.98362	4	0.021968
UTF1	8	0.32302	0.98362	6	-0.054332
TATDN2	10	0.3434	0.98362	6	-0.071849
XPO4	10	0.34349	0.98362	6	-0.064499
TCF15	10	0.34365	0.98362	6	-0.1275
MAB21L1	8	0.32399	0.98362	4	-0.14764
GPSM2	7	0.30809	0.98362	3	-0.37219
SHH	9	0.33514	0.98362	4	0.030401
GTF2F1	10	0.34393	0.98362	7	-0.098775
MITF	9	0.33523	0.98362	6	-0.18973
BIVM	10	0.34401	0.98362	4	0.058434
WDYHV1	9	0.33555	0.98362	5	-0.12209
RNGTT	9	0.33577	0.98362	6	-0.13388
BYSL	10	0.34498	0.98362	4	0.018264
SS18L1	9	0.33691	0.98362	5	-0.040683
SOX13	10	0.34598	0.98362	3	0.051455
UBR5	10	0.3464	0.98362	7	-0.075788
SNUPN	9	0.33743	0.98362	3	0.064801
SMYD2	8	0.32684	0.98362	6	-0.14992
POU4F2	9	0.33774	0.98362	5	-0.23436
SRSF6	10	0.34721	0.98362	4	0.16507
TEAD1	9	0.33817	0.98362	5	-0.13223
CEP135	7	0.31112	0.98362	3	-0.43874
UTRN	6	0.30639	0.98362	3	-0.54043
HECW2	10	0.3484	0.98362	7	-0.10632
IMPDH1	10	0.34871	0.98362	7	-0.13443
HNRNPH1	10	0.34875	0.98362	7	-0.074607
CERS2	9	0.33968	0.98362	4	-0.042312
UBE2D3	8	0.32961	0.98362	6	-0.17092
HSPA2	5	0.28143	0.98362	4	-0.54043
CLPX	8	0.32995	0.98362	6	-0.18672
WRB	10	0.34981	0.98362	3	0.17562
SFI1	9	0.34067	0.98362	5	-0.13223
NPAS1	9	0.34075	0.98362	6	-0.096146
PSMD13	6	0.30783	0.98362	4	-0.39155
THRSP	10	0.35045	0.98362	7	-0.10048
PHF17	9	0.3414	0.98362	6	-0.11288
2009-09-01	7	0.31458	0.98362	4	-0.36992
PTP4A1	5	0.28281	0.98362	2	-0.54043
IKZF1	6	0.30851	0.98362	2	-0.53838
PRM1	7	0.315	0.98362	5	-0.23367
CDKN1C	7	0.31523	0.98362	5	-0.27103
DMRT1	10	0.35171	0.98362	7	-0.086815
CENPL	6	0.30921	0.98362	3	-0.51376
PGAP2	9	0.34265	0.98362	3	0.023549
CSNK2B	6	0.30946	0.98362	2	-0.54043
USP10	8	0.33287	0.98362	4	-0.14128
MAPRE3	5	0.28429	0.98362	3	-0.54043
NHEJ1	7	0.31637	0.98362	2	-0.15708
CCNY	4	0.25978	0.98362	3	-0.54043
MAP1S	9	0.34345	0.98362	4	-0.021199
EN2	6	0.30995	0.98362	2	-0.417
DUSP12	8	0.33356	0.98362	3	-0.091427
ANKHD1	9	0.34378	0.98362	6	-0.076207
RASSF2	4	0.26021	0.98362	3	-0.54043
CD2BP2	10	0.35349	0.98362	5	0.0010036
U2AF2	10	0.35426	0.98362	6	-0.11542
PPP1CC	6	0.311	0.98362	4	-0.29373
RSRC1	9	0.34491	0.98362	5	-0.27598
EIF4E	5	0.28652	0.98362	3	-0.54043
RANGRF	8	0.33564	0.98362	6	-0.078901
TERF2IP	9	0.3455	0.98362	5	-0.16039
TAF15	9	0.34567	0.98362	6	-0.081963
NBN	6	0.3119	0.98362	4	-0.47598
PSMD7	6	0.31191	0.98362	4	-0.33406
SPARC	8	0.33628	0.98362	1	0.097487
AIMP1	8	0.33636	0.98362	6	-0.097515
NKX2-4	9	0.3462	0.98362	5	-0.040362
USF2	8	0.33688	0.98362	5	-0.22638
LIN28A	10	0.35655	0.98362	6	-0.089892
GNL3L	7	0.3198	0.98362	5	-0.21636
GTF2H3	10	0.3567	0.98362	5	0.013653
CRBN	10	0.35694	0.98362	6	-0.13907
IFIH1	8	0.33752	0.98362	5	-0.21445
NUDC	5	0.28878	0.98362	1	-0.54043
NFATC2	10	0.35756	0.98362	7	-0.089802
DCAF17	9	0.34746	0.98362	4	-0.021004
UBR2	8	0.33845	0.98362	4	-0.13615
CUX2	10	0.35791	0.98362	4	0.12508
FAM83D	6	0.31402	0.98362	2	-0.54043
AIMP2	9	0.34857	0.98362	5	-0.1
NUSAP1	5	0.29026	0.98362	4	-0.54043
HIP1	8	0.33981	0.98362	6	-0.10981
VGLL4	8	0.34007	0.98362	6	-0.11517
SKIV2L	10	0.35943	0.98362	5	-0.080634
BHLHE41	8	0.34023	0.98362	4	-0.014039
MED15	9	0.34994	0.98362	5	-0.0444
HIC2	8	0.34115	0.98362	5	-0.18085
MEAF6	6	0.31557	0.98362	4	-0.36869
TCF4	9	0.35033	0.98362	4	0.034524
AKAP13	9	0.35076	0.98362	6	-0.13389
SYCE2	6	0.31606	0.98362	3	-0.45586
MFSD8	8	0.34232	0.98362	3	-0.041845
PRUNE2	10	0.3615	0.98362	7	-0.050273
RRM1	9	0.3516	0.98362	6	-0.26505
CLIC4	9	0.35176	0.98362	5	-0.1268
CNOT3	9	0.35186	0.98362	4	-0.0026322
NRIP2	9	0.35186	0.98362	4	-0.031363
2005-09-01	5	0.29346	0.98362	3	-0.54043
PRIM2	3	0.25858	0.98362	2	-0.54043
WHSC1	9	0.35207	0.98362	6	-0.15776
LGALS3	9	0.35241	0.98362	5	-0.12394
ACTRT3	9	0.3532	0.98362	6	-0.10414
TRIAP1	5	0.29557	0.98362	4	-0.44971
GPR132	7	0.32744	0.98362	5	-0.54043
HIST1H2AG	9	0.35448	0.98362	6	-0.1565
USP36	9	0.3549	0.98362	5	-0.091158
MRPL40	8	0.34717	0.98362	2	0.03357
TRPC7	7	0.32889	0.98362	3	-0.3441
EOMES	10	0.36676	0.98362	7	-0.10461
EVX2	8	0.34755	0.98362	3	-0.014088
KLHDC3	8	0.34759	0.98362	5	-0.19267
NOSTRIN	8	0.34776	0.98362	6	-0.14989
SREBF1	9	0.35592	0.98362	6	-0.1101
URI1	8	0.34814	0.98362	5	-0.16525
DMRTA1	9	0.35655	0.98362	4	-0.044294
GCC2	8	0.34881	0.98362	5	-0.19018
SORBS1	9	0.35698	0.98362	6	-0.12726
LIMS2	10	0.36844	0.98362	4	0.099132
SALL2	8	0.34983	0.98362	4	-0.1104
RPS5	33	0.47969	0.993685	15	-0.23047
PPRC1	8	0.35009	0.98362	5	-0.079742
GTF3C1	10	0.36939	0.98362	6	-0.10692
EP300	10	0.37026	0.98362	6	-0.13688
USH1C	8	0.35106	0.98362	4	-0.33687
BIN1	5	0.30055	0.98362	2	-0.51025
COMMD6	10	0.37051	0.98362	6	-0.12221
MPO	9	0.35899	0.98362	4	0.0085084
CCNB1	5	0.30072	0.98362	3	-0.54043
TFAP2B	10	0.3709	0.98362	6	-0.072491
HLF	6	0.32346	0.98362	4	-0.45796
PEG3	9	0.3599	0.98362	6	-0.1418
NXNL1	10	0.37169	0.98362	5	0.015492
IRX2	7	0.33344	0.98362	4	-0.45142
YWHAB	10	0.37223	0.98362	4	0.099145
TRIP12	8	0.35345	0.98362	5	-0.1469
ZIC5	8	0.35379	0.98362	3	-0.03202
SCNM1	9	0.36101	0.98362	4	0.098757
RBBP9	9	0.36159	0.98362	3	0.094504
IQSEC3	8	0.35498	0.98362	4	-0.019327
CASP14	8	0.35509	0.98362	3	-0.070252
TFEC	7	0.33549	0.98362	4	-0.21264
AGPAT3	8	0.35568	0.98362	5	-0.11969
HNF1A	10	0.37481	0.98362	4	0.016163
RSL1D1	9	0.36326	0.98362	6	-0.15397
SETD2	10	0.37534	0.98362	4	0.05692
SYCP3	6	0.32718	0.98362	3	-0.54043
NUP188	10	0.3759	0.98362	6	-0.14112
TTF2	7	0.33713	0.98362	3	-0.36615
EFCAB13	10	0.37599	0.98362	5	-0.010496
PATZ1	10	0.37644	0.98362	6	-0.052558
TAF9	8	0.35774	0.98362	5	-0.26862
CRTC3	10	0.37694	0.98362	6	-0.066327
SMPX	8	0.35816	0.98362	3	-0.02666
NOM1	8	0.35863	0.98362	6	-0.064987
PTBP1	9	0.3659	0.98362	4	0.0050202
FTSJ3	8	0.35919	0.98362	6	-0.1004
MORF4L1	10	0.37833	0.98362	7	-0.081343
AEN	9	0.36634	0.98362	5	-0.012325
DLX2	10	0.37858	0.98362	5	-0.033137
PDLIM1	8	0.3599	0.98362	6	-0.066887
NCOA1	8	0.36001	0.98362	3	-0.019624
BHLHB9	8	0.36023	0.98362	4	-0.20472
RPL4	41	0.50672	0.996621	22	-0.43124
SOX6	8	0.36058	0.98362	6	-0.11101
AKIRIN2	10	0.3794	0.98362	5	0.011877
RASL10A	9	0.36737	0.98362	4	0.0022968
MITD1	5	0.30949	0.98362	4	-0.54043
CCHCR1	8	0.36143	0.98362	5	-0.24248
POLR3A	8	0.36163	0.98362	6	-0.17089
RHOXF1	9	0.36816	0.98362	6	-0.17541
DBC1	6	0.33103	0.98362	2	-0.41817
ZWINT	4	0.28152	0.98362	3	-0.54043
PDE1B	10	0.38172	0.98362	5	0.052701
SENP2	9	0.36905	0.98362	4	-0.072096
PAPD5	6	0.33192	0.98362	4	-0.48676
CAV2	9	0.36967	0.98362	4	0.021804
GLI1	10	0.38263	0.98362	6	-0.084363
RANBP2	3	0.2731	0.98362	2	-0.54043
PIWIL3	5	0.31197	0.98362	3	-0.54043
GLTSCR2	7	0.34442	0.98362	5	-0.22262
ID4	6	0.33322	0.98362	2	-0.27348
LAT	8	0.36502	0.98362	5	-0.21596
POLR3D	9	0.37152	0.98362	5	-0.04186
NCOA2	9	0.37152	0.98362	6	-0.079937
PEX19	10	0.38456	0.98362	7	-0.06766
ELK1	9	0.37179	0.98362	6	-0.12983
BNC1	10	0.38499	0.98362	5	-0.032942
ACTR8	4	0.28447	0.98362	3	-0.54043
FDPS	10	0.38533	0.98362	7	-0.051414
C1orf35	1	0.1313	0.971813	1	-0.54043
BNC2	9	0.37291	0.98362	5	-0.1244
BRD8	10	0.38617	0.98362	7	-0.035695
NOL12	10	0.38629	0.98362	5	-0.010809
NCBP2	8	0.36741	0.98362	3	-0.1535
UBE2C	8	0.36742	0.98362	6	-0.090872
PIP4K2B	10	0.3864	0.98362	6	-0.12432
BCLAF1	9	0.37354	0.98362	4	0.029805
CCT4	8	0.36798	0.98362	4	-0.33416
TBL1X	10	0.3872	0.98362	6	-0.062456
TFPT	10	0.38728	0.98362	5	0.02081
TIGD6	9	0.37406	0.98362	6	-0.082933
MAP10	5	0.31609	0.98362	2	-0.54043
BHLHE23	10	0.38748	0.98362	5	-0.021368
AIM2	10	0.3875	0.98362	5	-0.013715
NAB2	9	0.37422	0.98362	4	-0.0042434
GLI2	9	0.37463	0.98362	5	-0.2994
PLAG1	9	0.37469	0.98362	1	0.054734
DPP3	9	0.37528	0.98362	5	-0.059275
MAPK9	1	0.13289	0.973838	1	-0.54043
SPECC1L	6	0.33714	0.98362	3	-0.48506
SNCA	9	0.37541	0.98362	5	-0.10411
OSBPL6	8	0.37013	0.98362	5	-0.11183
SCRN1	9	0.37558	0.98362	6	-0.17026
MND1	5	0.31759	0.98362	3	-0.54043
PGBD1	10	0.38928	0.98431	6	-0.064743
PIK3C2B	9	0.37575	0.98362	5	-0.043087
XRCC3	8	0.37053	0.98362	4	-0.12516
CAMTA2	8	0.37061	0.98362	5	-0.19331
RRN3	9	0.37607	0.98362	4	0.013024
NDNL2	8	0.37152	0.98362	6	-0.11873
NMNAT1	9	0.37674	0.98362	4	-0.01109
YPEL4	7	0.35063	0.98362	4	-0.27796
ATF6B	9	0.37702	0.98362	6	-0.08752
RCC1	7	0.35084	0.98362	5	-0.12863
EAPP	9	0.37747	0.98362	4	-0.056786
PKP1	9	0.37787	0.98362	6	-0.13238
RPS26	8	0.37295	0.98362	6	-0.54043
PPP2CB	8	0.37298	0.98362	5	-0.083904
TESPA1	8	0.37312	0.98362	5	-0.13699
FYB	9	0.37814	0.98362	5	-0.10991
TRIM25	8	0.37323	0.98362	4	-0.17951
ARFGAP1	8	0.37327	0.98362	6	-0.26834
NFKBIB	9	0.37841	0.98362	5	-0.15888
LGALS1	9	0.37904	0.98362	6	-0.07639
MX2	9	0.37942	0.98362	5	-0.15854
RPL30	10	0.39358	0.987794	3	-0.13464
PTGDS	9	0.37966	0.98362	6	-0.13429
KDM4C	7	0.35364	0.98362	4	-0.34541
NUMA1	6	0.3413	0.98362	2	-0.29736
PCM1	5	0.32276	0.98362	4	-0.49368
TSC22D4	8	0.3758	0.98362	5	-0.21186
KPNA2	5	0.32299	0.98362	4	-0.54043
APEX1	8	0.37607	0.98362	6	-0.21615
CDT1	7	0.35493	0.98362	4	-0.29951
TREX2	10	0.39583	0.988074	2	0.15653
HOXC4	8	0.37688	0.98362	5	-0.17355
BSN	9	0.38169	0.98362	4	0.0047753
RACGAP1	5	0.32385	0.98362	2	-0.54043
PRPF4	8	0.37717	0.98362	4	-0.23999
PSMD11	8	0.37738	0.98362	4	-0.33567
DNAJB4	9	0.38206	0.98362	4	-0.036011
HSF2	8	0.37768	0.98362	4	-0.18897
RAD23B	10	0.39669	0.988074	4	0.052368
CBFB	9	0.38247	0.98362	6	-0.1532
MED7	9	0.38304	0.98362	6	-0.22967
LUZP4	8	0.37875	0.98362	6	-0.12223
UBD	9	0.38326	0.98362	6	-0.090344
SMG6	8	0.37899	0.98362	5	-0.09602
CSRNP3	8	0.37906	0.98362	6	-0.35652
HARBI1	6	0.34428	0.98362	4	-0.22785
PPP2R5A	9	0.38372	0.98362	4	0.00041025
PRDM8	10	0.39833	0.988074	7	-0.12413
FKTN	8	0.3796	0.98362	5	-0.082006
FYTTD1	8	0.38025	0.98362	5	-0.16693
MXD1	8	0.38038	0.98362	6	-0.18714
STARD9	7	0.35835	0.98362	5	-0.23319
U2AF1L4	9	0.38521	0.98362	3	0.15166
ATE1	8	0.38094	0.98362	5	-0.18927
DDX18	10	0.3999	0.988074	5	-0.015911
HIST1H2BJ	10	0.40004	0.988074	7	-0.058081
EME2	9	0.38541	0.98362	5	-0.17396
ARX	8	0.38134	0.98362	4	-0.010989
CHD5	7	0.359	0.98362	4	-0.15436
ADRA1A	9	0.38568	0.98362	5	-0.15475
CUTC	10	0.40051	0.988074	7	-0.11294
PTTG2	10	0.40088	0.988074	5	0.019093
OAS1	8	0.38218	0.98362	6	-0.18683
HIVEP3	9	0.38632	0.98362	4	-0.081738
ELOF1	8	0.3823	0.98362	6	-0.076283
NCOA7	9	0.38698	0.98362	3	0.06649
CLSPN	7	0.36056	0.98362	5	-0.30824
NFYC	8	0.38349	0.98362	5	-0.24194
HDGFRP3	8	0.38382	0.98362	6	-0.16845
RTF1	10	0.40279	0.988074	5	-0.082754
EGR3	6	0.348	0.98362	4	-0.49467
CENPM	4	0.2981	0.98362	2	-0.54043
MED27	10	0.40354	0.988074	4	0.093683
ABLIM2	9	0.38899	0.984304	6	-0.19691
NOSIP	8	0.38522	0.98362	4	-0.44076
PDS5B	7	0.36267	0.98362	4	-0.53795
RTN4	8	0.38584	0.98362	6	-0.16135
KDM8	5	0.33181	0.98362	3	-0.54043
HERC5	8	0.38604	0.98362	5	-0.22015
SLC25A22	8	0.38609	0.98362	6	-0.16805
POU3F3	10	0.40492	0.988074	5	-0.070365
SHISA5	9	0.39073	0.985279	4	-0.0076819
TRIM69	8	0.3872	0.98362	3	0.022407
RMI1	8	0.38721	0.98362	5	-0.23349
CLIP1	5	0.33322	0.98362	2	-0.54043
LZTS1	7	0.36483	0.98362	4	-0.39964
KANSL1L	6	0.35119	0.98362	4	-0.26348
TGIF1	9	0.39169	0.985796	6	-0.090151
ATMIN	8	0.38799	0.984304	6	-0.17102
LYRM4	9	0.39181	0.985796	5	-0.16762
POLH	10	0.40735	0.988074	5	0.0040142
TSPYL5	8	0.3884	0.984304	3	0.0116
GOLPH3	8	0.38864	0.984304	5	-0.1782
GTF2IRD1	8	0.38882	0.984304	6	-0.17472
DBX2	9	0.39249	0.987001	6	-0.072968
MFN2	8	0.3894	0.98431	2	0.021146
DHX38	9	0.39309	0.98749	4	-0.036729
BRCA2	4	0.30215	0.98362	2	-0.54043
LHX5	10	0.40866	0.988074	7	-0.059691
MCM2	5	0.3355	0.98362	1	-0.54043
FGF14	9	0.39362	0.987794	5	-0.16014
PLEKHA1	8	0.39036	0.985279	6	-0.10163
CALML6	7	0.36749	0.98362	3	-0.075496
DIEXF	7	0.36753	0.98362	3	-0.21173
IQGAP1	10	0.40992	0.988074	7	-0.14308
NXN	9	0.39464	0.988074	3	0.091685
TIAF1	10	0.41027	0.988074	5	-0.0086942
RBMS2	9	0.39508	0.988074	6	-0.089512
EGLN1	10	0.41067	0.988074	6	-0.07662
MKI67	7	0.36852	0.98362	3	-0.20102
DACH1	7	0.36878	0.98362	5	-0.1708
MKI67IP	10	0.41155	0.988074	4	0.094323
DCAF7	9	0.39608	0.988074	5	-0.16534
USF1	9	0.39643	0.988074	6	-0.11377
NRIP1	7	0.36969	0.98362	5	-0.2548
NUP153	10	0.41243	0.988074	4	0.027462
PRIM1	6	0.35553	0.98362	4	-0.51866
RUNX2	7	0.37003	0.98362	3	-0.46583
EIF2B5	7	0.37018	0.98362	4	-0.34296
COPG1	10	0.41287	0.988074	6	-0.094047
CDYL	10	0.41298	0.988074	7	-0.051176
USB1	8	0.39385	0.987871	5	-0.30185
FBXO38	7	0.37089	0.98362	5	-0.12897
MAGEA10	9	0.39771	0.988074	6	-0.094358
TFAP2C	10	0.41385	0.988074	7	-0.12308
PAF1	9	0.39835	0.988074	6	-0.15912
HDAC11	9	0.39853	0.988074	6	-0.13009
ANKLE2	4	0.30696	0.98362	1	-0.54043
WBSCR22	8	0.395	0.988074	3	-0.015498
SMAD3	4	0.30739	0.98362	3	-0.54043
DNTTIP1	9	0.39964	0.988074	2	0.13706
TBX15	7	0.37288	0.98362	4	-0.24246
HORMAD2	5	0.34224	0.98362	3	-0.54043
SRSF7	7	0.37317	0.98362	4	-0.33952
LRP1	10	0.41632	0.988074	7	-0.1106
RPS24	26	0.50887	0.996621	9	-0.54043
PPP6R1	10	0.41723	0.988074	7	-0.051926
CTDP1	6	0.35926	0.98362	3	-0.47971
HAUS4	7	0.37465	0.98362	5	-0.30296
SWAP70	10	0.41772	0.988074	7	-0.037265
PSMB2	5	0.34424	0.98362	3	-0.51948
RAD9A	5	0.34437	0.98362	2	-0.54043
KPNA1	9	0.40218	0.988074	5	-0.13992
CERS5	9	0.40221	0.988074	3	0.085805
TBX19	8	0.39771	0.988074	3	-0.0056532
DPF2	9	0.40228	0.988074	4	-0.040095
SH3BP4	10	0.41837	0.988074	6	-0.083248
NEDD4L	8	0.39799	0.988074	5	-0.20376
L3MBTL4	10	0.41908	0.988557	6	-0.063169
NCOA6	8	0.39852	0.988074	5	-0.14169
CHAF1A	6	0.36086	0.98362	3	-0.38594
KDM3B	9	0.40332	0.988074	6	-0.15049
POLR3C	9	0.40349	0.988074	5	-0.14083
HSPA5	9	0.40449	0.988074	6	-0.11452
E2F5	6	0.36217	0.98362	3	-0.4807
SP140L	9	0.40483	0.988074	5	-0.14443
TRMT61A	9	0.40493	0.988074	3	0.09379
CHP2	8	0.39999	0.988074	4	-0.046179
ADAMTS5	9	0.40516	0.988074	6	-0.1386
FEZF1	8	0.40031	0.988074	5	-0.12969
VPS72	6	0.36273	0.98362	4	-0.44306
RAX2	9	0.40597	0.988074	5	-0.12669
BRD1	7	0.3791	0.98362	5	-0.24549
NUDCD1	9	0.40613	0.988074	6	-0.11782
HSP90AB1	8	0.40103	0.988074	4	-0.046528
DPH3	9	0.40641	0.988074	3	0.039703
LYRM1	10	0.42298	0.990848	5	0.047259
PSMD4	9	0.40668	0.988074	5	-0.27312
COPS7B	10	0.4232	0.990848	5	-0.0056527
PROP1	9	0.40688	0.988074	5	-0.12903
HAX1	8	0.40194	0.988074	4	-0.19895
RNF130	9	0.40719	0.988074	6	-0.10068
MGST3	10	0.42392	0.990848	3	0.064635
MCM3AP	9	0.40746	0.988074	4	0.045195
STOX1	9	0.40754	0.988074	3	0.037616
LIN54	5	0.35011	0.98362	4	-0.54043
VWA5A	9	0.40818	0.988074	4	0.0063975
MXD4	10	0.42506	0.990848	6	-0.12538
CCNC	9	0.4088	0.988074	3	0.036346
TIGD7	9	0.40885	0.988074	4	-0.012802
SNRPA1	10	0.42561	0.990848	5	-0.068841
GFI1	8	0.40376	0.988074	4	-0.30262
CENPW	5	0.35199	0.98362	3	-0.54043
AUNIP	3	0.29817	0.98362	2	-0.54043
MEF2B	9	0.41013	0.988074	5	-0.082933
USP28	5	0.3526	0.98362	3	-0.54043
ISG20L2	9	0.41026	0.988074	3	0.1219
SP9	9	0.41043	0.988074	6	-0.032652
CALM1	10	0.42735	0.990848	7	-0.063383
MIB1	7	0.38373	0.98362	4	-0.4574
PTGER3	7	0.38393	0.98362	4	-0.26299
RPA4	5	0.35334	0.98362	4	-0.42171
DIS3L2	7	0.38426	0.98362	4	-0.20283
TGFB2	8	0.40557	0.988074	3	-0.16778
CASP8AP2	6	0.36787	0.98362	4	-0.54043
IGFBP3	7	0.38459	0.98362	4	-0.34566
MOCS2	7	0.38472	0.98362	5	-0.28287
AIF1	8	0.40576	0.988074	4	-0.12928
CHRAC1	9	0.41166	0.988074	6	-0.25901
GPBP1L1	8	0.40587	0.988074	5	-0.13186
TRIM66	9	0.41181	0.988074	5	-0.14997
CENPBD1	9	0.41223	0.988074	4	-0.049938
HDAC8	7	0.38565	0.98362	4	-0.33326
POLR3H	7	0.38617	0.98362	4	-0.30375
TRAF4	9	0.4131	0.988074	5	-0.046167
PREP	7	0.38642	0.98362	4	-0.31697
PTAFR	10	0.43086	0.990848	7	-0.14954
PARP9	9	0.4138	0.988074	6	-0.065666
UNC45A	9	0.4138	0.988074	5	-0.12174
MEIS3	10	0.4311	0.990848	6	-0.083383
PAPD4	9	0.41415	0.988074	3	0.10419
C2CD2	8	0.40798	0.988074	4	-0.063271
AHNAK2	10	0.43205	0.990848	7	-0.08029
EHF	9	0.41476	0.988074	6	-0.053317
TUBA4A	5	0.35733	0.98362	3	-0.54043
CTSA	10	0.43285	0.991377	7	-0.13887
NUP50	9	0.41532	0.988074	4	-0.015924
DIP2C	7	0.38856	0.984304	5	-0.22894
UBE4B	10	0.43301	0.991377	3	0.050064
DDX19B	9	0.41562	0.988074	5	-0.116
RBBP8	5	0.35912	0.98362	3	-0.54043
FBXO32	8	0.41045	0.988074	5	-0.079414
HAND2	10	0.43504	0.992566	7	-0.03183
TRIOBP	7	0.39079	0.985279	4	-0.19047
PATL2	6	0.37322	0.98362	3	-0.37829
CNEP1R1	9	0.41747	0.988074	5	-0.14623
TRIM47	8	0.41103	0.988074	3	-0.098684
MYPOP	9	0.41782	0.988074	4	0.0057042
DGCR6L	10	0.43601	0.992566	5	-0.007372
UTP11L	7	0.39154	0.985796	5	-0.25834
SNRNP35	9	0.4185	0.988074	6	-0.17087
[truncated: 2,868 more rows]

## Sheet: single sgRNAs efficiency
	log2FC(HS/ctrl)
sgRNA	HSF1 sgRNA	RPRD1B sgRNA
1	-1.4852	-0.47713
2	-0.15228	0.17121
3	-0.37901	0.19127
4	0.76339	-0.63956
5	-0.58967	-0.6051
6	-1.2522	-0.80771
7	-1.036	-0.15961
8	-0.83252
9	-0.63678
10	-0.86375
11	-0.039075
12	-1.2697
13	-0.79926
14	-0.42643
15	-0.42099
16	-1.2422
17	-0.74609
