# Supplementary material for: An important role for RPRD1B in the heat shock response
Source: Mol Cell Biol. Author manuscript; Available in PMC 2022 Oct 24. (PMC9583720; doi:10.1128/mcb.00173-22)
Supplement: Table S4 [file EMS155264-supplement-Table_S4.xlsx]

## Sheet: HS.siRPRD1B_vs_HS.siNT.differen
Supplementary Table 4. RPRD1B kd differential gene expression analysis
gene_id	gene_name	baseMean	log2FC	FDR
ENSG00000154736	ADAMTS5	15860	1.9032	2.59119e-182
ENSG00000119326	CTNNAL1	16109.5	-1.34127	7.176e-154
ENSG00000147649	MTDH	12207.5	-1.99758	5.05459e-138
ENSG00000134250	NOTCH2	34484.9	0.933418	5.02312e-127
ENSG00000115414	FN1	661063	1.08215	3.42901e-119
ENSG00000144674	GOLGA4	9860.43	-1.97053	1.5235e-112
ENSG00000130382	MLLT1	3649.73	-1.53821	1.78732e-111
ENSG00000115461	IGFBP5	14945.4	2.98286	1.83862e-107
ENSG00000198522	GPN1	2691.7	-2.3567	3.09138e-104
ENSG00000159658	EFCAB14	7239.66	-1.15841	6.75788e-104
ENSG00000184675	AMER1	1066.94	1.97438	5.40607e-101
ENSG00000196352	CD55	8763.18	1.11307	1.12144e-99
ENSG00000115355	CCDC88A	3334.9	-1.3267	3.51877e-94
ENSG00000104635	SLC39A14	6206.78	-1.3171	1.96999e-89
ENSG00000090339	ICAM1	1579.25	1.9653	5.6568e-88
ENSG00000145431	PDGFC	3241.82	-1.5531	5.43499e-86
ENSG00000049245	VAMP3	5169.24	-1.54471	7.96501e-82
ENSG00000100523	DDHD1	1766.86	-1.60359	1.08469e-78
ENSG00000101413	RPRD1B	2173.93	-2.5833	2.71089e-78
ENSG00000154229	PRKCA	9019.26	-1.61984	2.71089e-78
ENSG00000171951	SCG2	2260.87	2.68795	4.84408e-78
ENSG00000184867	ARMCX2	3619.94	1.19077	1.49133e-77
ENSG00000130147	SH3BP4	1676.61	-1.71374	1.85758e-76
ENSG00000075711	DLG1	6357.63	-1.4564	2.55923e-76
ENSG00000206418	RAB12	1458.67	-2.07716	4.99736e-76
ENSG00000255302	EID1	6832.42	-1.46998	8.27979e-75
ENSG00000105974	CAV1	29376	0.990098	9.10859e-75
ENSG00000101849	TBL1X	2338.05	-1.49984	5.54008e-71
ENSG00000151388	ADAMTS12	15653.7	1.03155	6.7931e-70
ENSG00000156976	EIF4A2	26649	0.989883	6.7931e-70
ENSG00000177119	ANO6	10878.8	-0.863762	8.24287e-70
ENSG00000111145	ELK3	5006.78	-1.37092	1.37462e-68
ENSG00000206538	VGLL3	17540.9	2.14519	4.11458e-68
ENSG00000136048	DRAM1	3521.86	1.77919	9.25981e-67
ENSG00000168522	FNTA	1518.33	-1.96253	5.07568e-66
ENSG00000137710	RDX	4633.35	-2.1756	6.16933e-66
ENSG00000063978	RNF4	4801.95	-1.16798	1.50999e-65
ENSG00000110321	EIF4G2	151942	-0.928901	1.77865e-65
ENSG00000175928	LRRN1	4166.25	-1.31155	7.73291e-65
ENSG00000169083	AR	1656.21	-1.19339	1.01878e-64
ENSG00000175550	DRAP1	8246.5	-1.1483	1.55981e-63
ENSG00000213949	ITGA1	8181.01	1.75871	3.84693e-63
ENSG00000229292	RFPL4AL1	1374.53	1.59437	4.33042e-63
ENSG00000168542	COL3A1	32195.7	1.684	1.3471e-62
ENSG00000104312	RIPK2	3198.27	1.18315	3.34353e-62
ENSG00000182752	PAPPA	7450.38	1.53136	5.09413e-62
ENSG00000009307	CSDE1	40948	-1.81291	7.11161e-62
ENSG00000132405	TBC1D14	2319.88	-1.32044	8.38141e-62
ENSG00000172775	PSME3IP1	3150.77	-1.43259	4.95224e-61
ENSG00000163110	PDLIM5	10131	1.30247	1.47826e-60
ENSG00000134871	COL4A2	15435.9	0.924984	2.46126e-60
ENSG00000178691	SUZ12	5458.01	-1.24175	6.10739e-59
ENSG00000274180	NATD1	1036.51	1.72116	8.97255e-59
ENSG00000090316	MAEA	2329.78	-1.32445	1.09277e-58
ENSG00000122729	ACO1	4930.49	-1.23087	7.6755e-58
ENSG00000130638	ATXN10	3915.64	-1.07941	2.45149e-57
ENSG00000129351	ILF3	27624.4	-0.818784	3.34496e-57
ENSG00000142453	CARM1	3054.57	-1.22385	3.41631e-57
ENSG00000133030	MPRIP	16579.1	-0.995687	2.10106e-56
ENSG00000143401	ANP32E	7612.48	-1.28611	2.36609e-56
ENSG00000131374	TBC1D5	2518.73	-2.06701	4.02325e-56
ENSG00000145216	FIP1L1	2970.34	-1.75233	5.33502e-56
ENSG00000182196	ARL6IP4	3420.22	-1.4042	1.51734e-55
ENSG00000035499	DEPDC1B	1648.92	-1.22182	1.68796e-55
ENSG00000165434	PGM2L1	1772.29	1.12671	3.02957e-55
ENSG00000151702	FLI1	1437.42	1.44127	3.08776e-55
ENSG00000197879	MYO1C	10221.9	-0.880259	4.53e-55
ENSG00000105821	DNAJC2	3064.29	-1.08283	6.36237e-55
ENSG00000176619	LMNB2	16329.4	-1.05006	8.15236e-55
ENSG00000153561	RMND5A	3355.7	-1.59237	1.01488e-54
ENSG00000006576	PHTF2	2518.68	-1.26303	1.41247e-54
ENSG00000172939	OXSR1	7508.58	0.832623	1.58453e-54
ENSG00000145901	TNIP1	6028.27	1.04934	1.96298e-53
ENSG00000090621	PABPC4	11487.3	-1.16596	2.77889e-53
ENSG00000241685	ARPC1A	5988.21	-1.35594	3.85609e-53
ENSG00000118503	TNFAIP3	1573.36	2.34398	1.55904e-52
ENSG00000144583	MARCHF4	6573.71	1.05299	2.44088e-52
ENSG00000164104	HMGB2	7805.9	-1.39369	3.51574e-52
ENSG00000158290	CUL4B	10353	-1.23758	6.2855e-52
ENSG00000100503	NIN	5992.87	-1.43254	1.26819e-51
ENSG00000183668	PSG9	815.474	3.31299	1.97278e-51
ENSG00000132031	MATN3	594.242	1.69364	6.50377e-51
ENSG00000105778	AVL9	4194.33	1.63423	3.50689e-50
ENSG00000181222	POLR2A	22513	0.939808	4.70967e-49
ENSG00000116459	ATP5PB	10621.8	-1.25603	1.0144e-48
ENSG00000018510	AGPS	7712.94	-0.97188	1.18191e-48
ENSG00000244274	DBNDD2	867.868	1.61908	1.76184e-48
ENSG00000046604	DSG2	12694.8	1.05447	5.24936e-48
ENSG00000126777	KTN1	14501.8	-1.33085	9.58925e-48
ENSG00000166845	C18orf54	1815.69	-1.09825	3.32169e-47
ENSG00000114302	PRKAR2A	10924.5	-1.26617	3.89765e-47
ENSG00000163719	MTMR14	3856.47	1.01946	4.57582e-47
ENSG00000130702	LAMA5	1239.32	2.17045	1.38853e-46
ENSG00000138074	SLC5A6	4402.94	0.871526	1.73133e-46
ENSG00000231924	PSG1	983.825	2.32042	1.94394e-46
ENSG00000103495	MAZ	7887.77	-1.02189	3.91314e-46
ENSG00000133101	CCNA1	249.995	2.83254	5.01556e-46
ENSG00000171302	CANT1	4644.84	-1.00995	8.07385e-46
ENSG00000110911	SLC11A2	3722.15	1.14985	1.1938e-45
ENSG00000145349	CAMK2D	4738.68	1.37526	2.10398e-45
ENSG00000125148	MT2A	6714.65	-2.70432	2.98517e-45
ENSG00000149136	SSRP1	32028.5	-0.704856	4.15252e-45
ENSG00000072062	PRKACA	5129.64	-1.2588	6.6332e-45
ENSG00000196878	LAMB3	4869.08	1.92513	7.16313e-45
ENSG00000213654	GPSM3	760.413	1.52267	2.31123e-44
ENSG00000167468	GPX4	3328.47	-1.26231	3.3053e-44
ENSG00000187498	COL4A1	15549.7	1.32485	4.74075e-44
ENSG00000174243	DDX23	6733.09	-1.19159	5.03313e-44
ENSG00000077616	NAALAD2	1475.81	1.45455	5.727e-43
ENSG00000125733	TRIP10	4614.11	-1.3747	6.89767e-43
ENSG00000248333	CDK11B	2973.37	-0.956038	1.19123e-42
ENSG00000151502	VPS26B	1393.42	-1.1821	1.32259e-42
ENSG00000164327	RICTOR	4523.72	0.985062	1.7182e-42
ENSG00000198793	MTOR	8175.96	-1.21421	2.40672e-42
ENSG00000137804	NUSAP1	7668.78	-1.42385	3.25157e-42
ENSG00000242265	PEG10	12772.7	-1.06233	5.48219e-42
ENSG00000163661	PTX3	1771.95	2.73955	9.64477e-42
ENSG00000204262	COL5A2	70424.9	0.951388	1.05965e-41
ENSG00000223638	RFPL4A	987.672	1.5972	1.05965e-41
ENSG00000058668	ATP2B4	7081.68	-0.992527	2.31788e-41
ENSG00000139146	SINHCAF	6473.66	1.27721	3.92976e-41
ENSG00000133639	BTG1	2205.47	1.78624	4.91089e-41
ENSG00000184226	PCDH9	1677.41	1.28983	6.8139e-41
ENSG00000165609	NUDT5	3073.12	-0.885975	2.62076e-40
ENSG00000162745	OLFML2B	325.743	-2.26077	2.89382e-40
ENSG00000135048	CEMIP2	9556.34	1.26941	5.69727e-40
ENSG00000173039	RELA	7051.69	0.830402	5.91972e-40
ENSG00000181458	TMEM45A	882.943	1.4722	6.25049e-40
ENSG00000204356	NELFE	4675.9	-0.983094	9.54024e-40
ENSG00000113569	NUP155	10347.1	-0.824387	1.11215e-39
ENSG00000109685	NSD2	15347	-0.621678	1.95838e-39
ENSG00000138231	DBR1	776.116	1.32036	2.56362e-39
ENSG00000139926	FRMD6	16540.3	-0.825291	3.07422e-39
ENSG00000008441	NFIX	1313.89	-1.76763	3.36738e-39
ENSG00000130204	TOMM40	10718.8	-0.644472	4.79196e-39
ENSG00000136636	KCTD3	2352.83	-1.6113	5.59884e-39
ENSG00000101158	NELFCD	5944.61	-0.642519	6.6098e-39
ENSG00000188157	AGRN	7222.72	1.52467	7.84238e-39
ENSG00000084444	FAM234B	2053.22	1.02067	8.31408e-39
ENSG00000140350	ANP32A	8449.76	-1.40105	8.63125e-39
ENSG00000152465	NMT2	1090.04	-1.26925	9.86207e-39
ENSG00000166881	NEMP1	4519.62	-0.83073	1.5688e-38
ENSG00000141569	TRIM65	895.301	1.40911	6.69994e-38
ENSG00000092853	CLSPN	8763.33	-0.94731	1.56711e-37
ENSG00000170242	USP47	6196.22	-0.9318	2.24252e-37
ENSG00000211450	SELENOH	2408.85	-0.900034	3.32521e-37
ENSG00000108468	CBX1	14144	-0.886768	4.89234e-37
ENSG00000181649	PHLDA2	1194.34	-1.6926	7.31006e-37
ENSG00000117054	ACADM	2423.97	-0.992201	7.62624e-37
ENSG00000062194	GPBP1	10665.8	-0.752541	7.9817e-37
ENSG00000113460	BRIX1	5341.77	-0.930749	8.67439e-37
ENSG00000142784	WDTC1	3295.74	0.81148	1.08671e-36
ENSG00000175832	ETV4	1367.45	1.43836	1.42467e-36
ENSG00000170027	YWHAG	11795.7	-0.895097	1.47153e-36
ENSG00000155189	AGPAT5	2474.27	-1.24468	1.71371e-36
ENSG00000173546	CSPG4	4060.86	1.14413	1.76214e-36
ENSG00000134884	ARGLU1	3022.31	-1.27459	2.01052e-36
ENSG00000086827	ZW10	1662.52	-1.52602	2.05774e-36
ENSG00000105323	HNRNPUL1	21639.2	-0.602915	2.08422e-36
ENSG00000160075	SSU72	4694.57	-0.751339	2.36088e-36
ENSG00000188554	NBR1	6812.42	0.608585	2.48041e-36
ENSG00000142687	KIAA0319L	5506.41	0.782057	3.56448e-36
ENSG00000184661	CDCA2	2595.03	-0.952052	3.93655e-36
ENSG00000101150	TPD52L2	5359.33	-1.04894	1.09296e-35
ENSG00000029993	HMGB3	3666.65	-1.07901	2.08702e-35
ENSG00000175110	MRPS22	1679.54	-0.99183	2.115e-35
ENSG00000183775	KCTD16	202.066	2.9834	2.60981e-35
ENSG00000139112	GABARAPL1	1965.43	2.02496	3.04216e-35
ENSG00000139641	ESYT1	7623.54	-1.80325	3.04216e-35
ENSG00000087053	MTMR2	7169.39	-0.680352	4.49527e-35
ENSG00000138639	ARHGAP24	889.057	1.58653	4.49527e-35
ENSG00000065559	MAP2K4	1897.99	-1.13486	5.832e-35
ENSG00000142798	HSPG2	5479.91	1.50182	9.48047e-35
ENSG00000145287	PLAC8	3062.23	-1.04753	1.58416e-34
ENSG00000167088	SNRPD1	5981.14	-1.34931	3.72358e-34
ENSG00000112378	PERP	2565.33	1.09123	4.29398e-34
ENSG00000154359	LONRF1	401.946	-1.87813	5.04765e-34
ENSG00000081052	COL4A4	1686.38	1.40408	1.14473e-33
ENSG00000178057	NDUFAF3	1951.1	-1.26576	1.14641e-33
ENSG00000106976	DNM1	1014.52	-1.78437	1.45037e-33
ENSG00000088205	DDX18	11177.4	-0.766927	1.7283e-33
ENSG00000137310	TCF19	4935.81	-0.782042	2.25071e-33
ENSG00000119280	C1orf198	7433.02	0.68174	2.3382e-33
ENSG00000144029	MRPS5	3775.86	-1.15192	2.52976e-33
ENSG00000198836	OPA1	7219.73	-0.858139	4.74625e-33
ENSG00000106462	EZH2	3401.66	-1.17883	5.30068e-33
ENSG00000113658	SMAD5	7040.11	-0.92302	7.52071e-33
ENSG00000119707	RBM25	7844.09	-1.37388	8.78057e-33
ENSG00000174233	ADCY6	2934.67	0.928465	1.02063e-32
ENSG00000103653	CSK	1653.89	-0.974384	1.12176e-32
ENSG00000162458	FBLIM1	2033.21	1.10107	1.20423e-32
ENSG00000100568	VTI1B	4350.53	-0.938112	1.31371e-32
ENSG00000159399	HK2	3793.27	0.940976	1.32937e-32
ENSG00000182307	C8orf33	2415.01	-1.4528	1.65031e-32
ENSG00000155858	LSM11	2099.22	1.32756	1.74686e-32
ENSG00000244405	ETV5	2461.38	1.0667	2.01683e-32
ENSG00000136270	TBRG4	2889.49	0.727842	2.31776e-32
ENSG00000104969	SGTA	4062.25	-0.806114	2.40578e-32
ENSG00000127483	HP1BP3	11987.6	-0.657239	2.66474e-32
ENSG00000120306	CYSTM1	749.067	1.16015	3.59608e-32
ENSG00000149218	ENDOD1	1356.39	-1.63214	3.94395e-32
ENSG00000120437	ACAT2	3936.08	-0.841504	4.47582e-32
ENSG00000141367	CLTC	48388.9	-0.626741	1.00294e-31
ENSG00000078808	SDF4	5401.3	-1.32066	1.0299e-31
ENSG00000153993	SEMA3D	1344.79	-1.53049	1.17653e-31
ENSG00000014123	UFL1	1777.73	-1.11151	1.216e-31
ENSG00000128564	VGF	414.81	2.59495	1.29563e-31
ENSG00000176890	TYMS	7615.99	-0.648265	1.3325e-31
ENSG00000139329	LUM	3698.02	1.33614	1.48754e-31
ENSG00000143248	RGS5	468.901	2.82757	1.63132e-31
ENSG00000146918	NCAPG2	14700.6	-0.453507	1.6705e-31
ENSG00000154174	TOMM70	4511.12	-0.6054	2.0186e-31
ENSG00000174444	RPL4	91430.3	0.415975	2.41137e-31
ENSG00000204386	NEU1	5761.27	0.806962	3.87985e-31
ENSG00000184838	PRR16	955.741	1.14193	4.16624e-31
ENSG00000147400	CETN2	1753.63	-1.32941	4.79933e-31
ENSG00000163904	SENP2	3176.07	-1.22792	4.9256e-31
ENSG00000198160	MIER1	5212.12	0.78488	7.41027e-31
ENSG00000134905	CARS2	913.441	-1.32377	1.57803e-30
ENSG00000182952	HMGN4	4698.4	1.02492	2.90439e-30
ENSG00000139318	DUSP6	1456.89	1.44023	3.03584e-30
ENSG00000169252	ADRB2	298.891	2.48902	3.07998e-30
ENSG00000117523	PRRC2C	17227.3	-1.34789	3.18611e-30
ENSG00000143494	VASH2	357.733	-1.79449	3.54191e-30
ENSG00000198363	ASPH	22028.8	-0.917468	3.56684e-30
ENSG00000102003	SYP	136.725	2.99673	3.71271e-30
ENSG00000075618	FSCN1	4712.07	0.963255	3.94167e-30
ENSG00000132669	RIN2	3975.17	-0.98692	4.22591e-30
ENSG00000164941	INTS8	2301.89	-0.962629	5.15478e-30
ENSG00000108176	DNAJC12	182.373	2.41834	5.41379e-30
ENSG00000088256	GNA11	5021.52	-0.854103	5.57329e-30
ENSG00000121057	AKAP1	5191.99	0.791113	6.87361e-30
ENSG00000166224	SGPL1	2815.33	1.18296	8.19806e-30
ENSG00000152102	FAM168B	7215.83	-1.08359	9.24644e-30
ENSG00000167005	NUDT21	14785.8	-0.565123	1.33816e-29
ENSG00000129480	DTD2	513.639	-1.51989	1.47038e-29
ENSG00000070756	PABPC1	126776	-0.621384	1.96272e-29
ENSG00000117114	ADGRL2	2205.8	-1.47725	2.00413e-29
ENSG00000124214	STAU1	8418.81	-1.38543	2.06046e-29
ENSG00000005249	PRKAR2B	684.188	-1.78992	2.28731e-29
ENSG00000174891	RSRC1	3230.59	-0.81199	2.313e-29
ENSG00000133872	SARAF	8796.36	0.525513	3.37834e-29
ENSG00000116729	WLS	8896.16	0.675891	4.38923e-29
ENSG00000108424	KPNB1	62764.1	-0.978577	4.61279e-29
ENSG00000075426	FOSL2	11364.2	-0.833301	9.71909e-29
ENSG00000114770	ABCC5	3201.43	0.693417	1.02196e-28
ENSG00000033867	SLC4A7	6382.42	1.21359	1.02569e-28
ENSG00000107581	EIF3A	22205	-1.31574	1.03202e-28
ENSG00000115993	TRAK2	4744.28	-0.824057	1.69708e-28
ENSG00000146535	GNA12	3738.12	-0.710877	2.01531e-28
ENSG00000164252	AGGF1	1789.37	-1.07234	2.01531e-28
ENSG00000205726	ITSN1	2707.33	-1.00351	2.83733e-28
ENSG00000137942	FNBP1L	2382.45	-0.749573	5.95606e-28
ENSG00000198513	ATL1	451.927	1.30595	6.44448e-28
ENSG00000123144	TRIR	4537.41	-0.668023	7.12578e-28
ENSG00000159792	PSKH1	647.181	1.27601	7.48433e-28
ENSG00000126860	EVI2A	196.648	-2.3058	7.96608e-28
ENSG00000100564	PIGH	1046.45	0.919872	8.64685e-28
ENSG00000137075	RNF38	4264.96	1.06419	1.45263e-27
ENSG00000182253	SYNM	1951.03	-1.08575	1.76767e-27
ENSG00000099250	NRP1	2857.88	-1.26034	2.73984e-27
ENSG00000099901	RANBP1	15873.9	-1.46656	2.79439e-27
ENSG00000182628	SKA2	4379.13	-0.698915	2.96852e-27
ENSG00000101311	FERMT1	795.928	-1.13927	3.20432e-27
ENSG00000141030	COPS3	11675.4	-0.613973	3.86948e-27
ENSG00000114353	GNAI2	14040.8	-1.0687	3.94143e-27
ENSG00000100764	PSMC1	9934.67	-0.796495	4.8855e-27
ENSG00000067829	IDH3G	972.312	-0.965954	4.91992e-27
ENSG00000144043	TEX261	4397.02	-0.830176	5.24048e-27
ENSG00000011426	ANLN	30760.4	-1.06006	5.80275e-27
ENSG00000111897	SERINC1	13370.9	0.526694	6.41202e-27
ENSG00000109917	ZPR1	4805.49	0.537576	1.13147e-26
ENSG00000111605	CPSF6	5574.85	-0.829575	1.58228e-26
ENSG00000089685	BIRC5	7155.61	-1.08593	1.66627e-26
ENSG00000110066	KMT5B	3008.53	-0.793953	1.96757e-26
ENSG00000185787	MORF4L1	12057.3	-0.680428	2.41922e-26
ENSG00000144891	AGTR1	4392.38	1.44922	2.6596e-26
ENSG00000163131	CTSS	135.848	3.03218	3.94571e-26
ENSG00000114790	ARHGEF26	837.398	-1.1979	4.60472e-26
ENSG00000117139	KDM5B	2973.47	1.07101	5.0092e-26
ENSG00000122952	ZWINT	6209.8	-0.629164	5.33864e-26
ENSG00000235106	BRD3OS	1954.24	-0.895243	5.68425e-26
ENSG00000135114	OASL	888.119	7.93982	6.14628e-26
ENSG00000166479	TMX3	5645.89	-0.988978	7.01535e-26
ENSG00000187244	BCAM	1358.2	0.848711	7.42605e-26
ENSG00000133739	LRRCC1	1385.67	-0.927567	9.09027e-26
ENSG00000100201	DDX17	15105.3	-0.554306	1.03099e-25
ENSG00000140992	PDPK1	2239.39	-1.19599	1.13727e-25
ENSG00000172731	LRRC20	352.293	-1.62952	1.25017e-25
ENSG00000169446	MMGT1	1980.02	-1.16789	1.47229e-25
ENSG00000104613	INTS10	2006.34	-1.00472	1.54683e-25
ENSG00000158796	DEDD	1698.24	0.62689	1.641e-25
ENSG00000184500	PROS1	2086.93	0.908892	1.66614e-25
ENSG00000130939	UBE4B	4638.69	-1.02133	1.7057e-25
ENSG00000134697	GNL2	8007.01	-1.07476	1.87081e-25
ENSG00000183955	KMT5A	3560.3	-1.24979	2.082e-25
ENSG00000188153	COL4A5	3502.95	1.20411	2.40911e-25
ENSG00000079459	FDFT1	4889.34	-0.944878	2.79868e-25
ENSG00000143437	ARNT	1728.05	-0.769892	3.47251e-25
ENSG00000155380	SLC16A1	11379.6	0.719313	3.49878e-25
ENSG00000107263	RAPGEF1	5463.37	-0.638063	3.58376e-25
ENSG00000128590	DNAJB9	1149.17	1.03644	3.90604e-25
ENSG00000148229	POLE3	2766.9	0.641624	4.62885e-25
ENSG00000134198	TSPAN2	139.116	2.84883	4.71263e-25
ENSG00000110330	BIRC2	5779.41	-1.12086	4.78767e-25
ENSG00000092201	SUPT16H	21393.2	-0.712163	5.94032e-25
ENSG00000112414	ADGRG6	6346.76	1.14363	6.63009e-25
ENSG00000071051	NCK2	1386.71	-1.06679	7.13895e-25
ENSG00000119414	PPP6C	4687.19	-1.26281	7.85521e-25
ENSG00000118939	UCHL3	1405.46	-0.906192	8.47522e-25
ENSG00000106484	MEST	3700.95	-0.922945	9.14053e-25
ENSG00000187239	FNBP1	2970.74	-1.03429	1.07977e-24
ENSG00000134453	RBM17	3842.79	-0.718172	1.10662e-24
ENSG00000179456	ZBTB18	1173.75	-0.993196	1.27006e-24
ENSG00000183684	ALYREF	5896.96	-0.718945	1.29865e-24
ENSG00000009954	BAZ1B	9662.08	-0.90295	1.43855e-24
ENSG00000072864	NDE1	1474.39	-0.936505	1.54896e-24
ENSG00000162434	JAK1	10751.9	-1.14996	1.5951e-24
ENSG00000197256	KANK2	3520.97	-1.34239	1.60903e-24
ENSG00000163820	FYCO1	3117.12	0.760046	1.63976e-24
ENSG00000189057	FAM111B	7329.02	-0.668561	1.72436e-24
ENSG00000165661	QSOX2	5604.28	0.457783	1.78636e-24
ENSG00000115339	GALNT3	618.806	1.70837	2.01631e-24
ENSG00000168556	ING2	862.454	-0.923087	2.24447e-24
ENSG00000198087	CD2AP	5413.59	-0.667038	3.21145e-24
ENSG00000160223	ICOSLG	871.511	-1.75485	3.4262e-24
ENSG00000170498	KISS1	1502.12	0.985033	3.69903e-24
ENSG00000148719	DNAJB12	2689.71	-0.687642	4.03179e-24
ENSG00000104884	ERCC2	5273.27	-0.958502	4.11018e-24
ENSG00000010404	IDS	7247.8	0.718299	4.49952e-24
ENSG00000265107	GJA5	313.669	3.24849	4.61172e-24
ENSG00000218336	TENM3	8255.07	-0.726867	4.68157e-24
ENSG00000123843	C4BPB	125.244	2.64863	4.72354e-24
ENSG00000080822	CLDND1	2483.42	-1.03335	5.53715e-24
ENSG00000136826	KLF4	1094.59	2.333	5.99358e-24
ENSG00000123136	DDX39A	4526.76	-0.734574	6.7336e-24
ENSG00000168952	STXBP6	7382.15	0.705057	7.58059e-24
ENSG00000075568	TMEM131	6213.01	-0.740167	8.99875e-24
ENSG00000132481	TRIM47	560.672	1.78909	9.16703e-24
ENSG00000168958	MFF	1783.69	-0.848432	9.21739e-24
ENSG00000154310	TNIK	2355.02	-1.62564	1.54471e-23
ENSG00000136536	MARCHF7	5060.11	0.711483	1.55586e-23
ENSG00000108559	NUP88	4141.54	-0.681242	2.04338e-23
ENSG00000243317	STMP1	1545.33	-0.959574	2.49832e-23
ENSG00000106244	PDAP1	7273.49	-0.6213	2.67333e-23
ENSG00000108984	MAP2K6	449.706	-2.8796	3.05061e-23
ENSG00000143570	SLC39A1	6220.47	0.538915	3.05061e-23
ENSG00000147202	DIAPH2	1331.65	-1.08942	3.19549e-23
ENSG00000114698	PLSCR4	704.337	1.29842	3.222e-23
ENSG00000185627	PSMD13	7826.16	-0.701286	3.23986e-23
ENSG00000139263	LRIG3	1098.37	0.840527	3.38929e-23
ENSG00000101310	SEC23B	6712.18	-1.22998	3.41434e-23
ENSG00000105983	LMBR1	4622.46	-0.646659	3.41434e-23
ENSG00000155096	AZIN1	12963.5	-0.542436	3.67279e-23
ENSG00000168389	MFSD2A	738.046	1.31311	3.74106e-23
ENSG00000108055	SMC3	9315.82	-1.56764	4.04543e-23
ENSG00000167081	PBX3	3310.05	-0.846656	4.13505e-23
ENSG00000078098	FAP	782.94	1.50076	4.62231e-23
ENSG00000187840	EIF4EBP1	2499.33	-1.28616	4.67762e-23
ENSG00000168090	COPS6	6732.85	-0.653116	5.38126e-23
ENSG00000013810	TACC3	5821.28	-0.923479	7.94492e-23
ENSG00000187608	ISG15	2648.85	4.99024	8.17814e-23
ENSG00000186815	TPCN1	1749.34	-1.04426	8.25078e-23
ENSG00000118473	SGIP1	127.319	3.49453	9.32445e-23
ENSG00000145715	RASA1	2422.3	-0.81755	1.04091e-22
ENSG00000214357	NEURL1B	220.533	-2.18417	1.11165e-22
ENSG00000117519	CNN3	35413.4	-0.654588	1.29526e-22
ENSG00000105755	ETHE1	1053.63	1.00168	1.517e-22
ENSG00000134802	SLC43A3	9140.02	0.688398	1.63243e-22
ENSG00000275052	PPP4R3B	2580.11	-0.811492	1.63243e-22
ENSG00000109016	DHRS7B	966.334	0.978103	1.79917e-22
ENSG00000025800	KPNA6	11647.3	0.416563	2.06608e-22
ENSG00000042493	CAPG	120.059	2.48595	2.21336e-22
ENSG00000066697	MSANTD3	3612.17	-0.57905	2.32145e-22
ENSG00000007168	PAFAH1B1	9913.01	-0.448914	2.34054e-22
ENSG00000139687	RB1	9221.33	-0.688168	2.34139e-22
ENSG00000133706	LARS1	11603.4	-0.66537	4.25791e-22
ENSG00000221988	PPT2	2083.38	0.989746	4.53069e-22
ENSG00000178922	HYI	919.058	-1.25227	4.56704e-22
ENSG00000242110	AMACR	713.704	1.00189	4.59167e-22
ENSG00000108932	SLC16A6	563.716	1.76662	5.2173e-22
ENSG00000237649	KIFC1	1812.43	-1.3249	5.32812e-22
ENSG00000030066	NUP160	6677.36	0.522031	5.59574e-22
ENSG00000165949	IFI27	108.037	2.95616	5.88422e-22
ENSG00000187231	SESTD1	1500.57	-0.97997	5.88422e-22
ENSG00000164163	ABCE1	9735.07	-0.71603	6.80536e-22
ENSG00000072121	ZFYVE26	3128.31	0.807363	6.91749e-22
ENSG00000107443	CCNJ	1128.2	1.35299	7.47426e-22
ENSG00000164171	ITGA2	1285.88	1.01977	8.39933e-22
ENSG00000112246	SIM1	667.223	1.18522	9.49882e-22
ENSG00000128294	TPST2	760.386	-1.03326	9.76937e-22
ENSG00000127125	PPCS	1912.03	0.848401	1.08684e-21
ENSG00000143126	CELSR2	2580.62	0.808809	1.32877e-21
ENSG00000008294	SPAG9	13927	-0.581529	1.44573e-21
ENSG00000186918	ZNF395	2534.39	-1.35084	1.61416e-21
ENSG00000110031	LPXN	1287.07	1.55646	1.73542e-21
ENSG00000106399	RPA3	1575.52	-0.844859	1.92973e-21
ENSG00000107104	KANK1	652.456	1.07458	1.95298e-21
ENSG00000100505	TRIM9	356.236	1.32035	2.14088e-21
ENSG00000178381	ZFAND2A	1855.21	-0.748683	2.482e-21
ENSG00000198858	R3HDM4	1514.74	0.699753	2.53115e-21
ENSG00000132716	DCAF8	3812.78	0.571669	2.62317e-21
ENSG00000165119	HNRNPK	42708.4	-0.490121	2.68786e-21
ENSG00000173706	HEG1	5307.4	-1.88181	2.81124e-21
ENSG00000166272	WBP1L	1375.08	-0.80216	3.13537e-21
ENSG00000141562	NARF	2440.47	-0.698485	3.1598e-21
ENSG00000142039	CCDC97	1790.8	-1.18407	3.54456e-21
ENSG00000141858	SAMD1	2917.26	-0.938794	3.64587e-21
ENSG00000134996	OSTF1	1338.26	-1.01947	3.70742e-21
ENSG00000111880	RNGTT	2748.59	-0.592319	3.94364e-21
ENSG00000113593	PPWD1	2598.75	-0.678932	4.63431e-21
ENSG00000068489	PRR11	8266.49	-0.836862	4.96639e-21
ENSG00000105058	FAM32A	2574.79	-0.865634	5.18256e-21
ENSG00000109881	CCDC34	1699.05	-1.73283	5.24108e-21
ENSG00000166750	SLFN5	986.309	1.79989	5.62363e-21
ENSG00000160058	BSDC1	3668.17	0.692974	5.77729e-21
ENSG00000121350	PYROXD1	645.078	1.31326	6.27697e-21
ENSG00000196584	XRCC2	2814.27	-0.671958	6.52859e-21
ENSG00000112339	HBS1L	4299.18	-0.769547	7.33525e-21
ENSG00000133740	E2F5	932.095	1.22741	7.76605e-21
ENSG00000116191	RALGPS2	2515.96	-1.31005	8.97956e-21
ENSG00000105176	URI1	3168.54	-0.795082	9.61854e-21
ENSG00000141456	PELP1	4642.21	0.543436	9.92882e-21
ENSG00000141219	C17orf80	2822.97	-0.85373	1.05155e-20
ENSG00000138778	CENPE	4884	-0.832263	1.17795e-20
ENSG00000076382	SPAG5	5265.77	-0.824285	1.29895e-20
ENSG00000069275	NUCKS1	28055	-0.432684	1.51752e-20
ENSG00000106682	EIF4H	16732.7	-0.517598	1.66289e-20
ENSG00000104904	OAZ1	20097.6	-0.632778	1.67764e-20
ENSG00000285292	ABCF2-H2BE1	4579.23	-0.513774	1.82037e-20
ENSG00000172046	USP19	4443.44	0.631685	1.85507e-20
ENSG00000185803	SLC52A2	3320.04	0.768893	1.85903e-20
ENSG00000037241	RPL26L1	2421.97	-0.804587	1.98212e-20
ENSG00000175130	MARCKSL1	1467.56	1.30446	2.0228e-20
ENSG00000164045	CDC25A	6295.33	0.922374	2.03211e-20
ENSG00000145358	DDIT4L	241.62	2.25826	2.14144e-20
ENSG00000113532	ST8SIA4	365.299	2.05644	2.22572e-20
ENSG00000070614	NDST1	9036.61	-0.695806	2.36005e-20
ENSG00000167378	IRGQ	2502.49	1.35779	2.39276e-20
ENSG00000112079	STK38	2833.57	-0.673673	2.45674e-20
ENSG00000013561	RNF14	1433.71	-1.07225	2.61382e-20
ENSG00000170606	HSPA4	34471.7	-0.938232	2.82193e-20
ENSG00000165156	ZHX1	3618.17	-0.798692	2.92072e-20
ENSG00000137309	HMGA1	17756.4	0.631198	3.02305e-20
ENSG00000137628	DDX60	676.972	2.57383	3.02921e-20
ENSG00000080824	HSP90AA1	337944	-0.481178	3.20896e-20
ENSG00000023287	RB1CC1	7059.76	-1.02354	3.3333e-20
ENSG00000154582	ELOC	5410.79	-0.848545	3.48549e-20
ENSG00000128829	EIF2AK4	5275.38	-0.608527	3.50946e-20
ENSG00000123146	ADGRE5	4097.86	1.16818	3.78344e-20
ENSG00000036549	ZZZ3	5061.56	-0.843049	3.87381e-20
ENSG00000184220	CMSS1	2325.31	-0.852973	3.97629e-20
ENSG00000123200	ZC3H13	6692.67	-0.743797	4.01837e-20
ENSG00000060138	YBX3	13765.5	0.677765	4.4193e-20
ENSG00000159363	ATP13A2	2048.19	0.835554	4.64167e-20
ENSG00000150593	PDCD4	2201.64	1.49583	4.75657e-20
ENSG00000160917	CPSF4	1559.42	-0.863543	4.78123e-20
ENSG00000197713	RPE	4134.41	-0.765054	4.95114e-20
ENSG00000152558	TMEM123	22843.8	-1.28193	5.29637e-20
ENSG00000138821	SLC39A8	2086.99	0.757534	6.01247e-20
ENSG00000111481	COPZ1	6338.6	-0.686551	6.03851e-20
ENSG00000175567	UCP2	2282.02	-1.19102	6.3119e-20
ENSG00000262814	MRPL12	4309.83	-1.11985	6.57644e-20
ENSG00000146416	AIG1	1297.86	-0.989335	6.86695e-20
ENSG00000135046	ANXA1	27789.9	0.634127	7.01895e-20
ENSG00000104889	RNASEH2A	3608.77	-0.72185	7.95257e-20
ENSG00000137807	KIF23	9202.37	-1.15045	7.95257e-20
ENSG00000138764	CCNG2	749.162	1.46614	8.13169e-20
ENSG00000136830	NIBAN2	12101.8	0.624734	8.38985e-20
ENSG00000088325	TPX2	20322	-1.24742	8.61408e-20
ENSG00000198901	PRC1	9500.46	-0.664967	1.01013e-19
ENSG00000147536	GINS4	1546.22	-0.860235	1.07814e-19
ENSG00000112039	FANCE	559.005	0.974554	1.16956e-19
ENSG00000198721	ECI2	5178.36	-0.586281	1.42475e-19
ENSG00000136205	TNS3	1551.87	-1.68099	1.47891e-19
ENSG00000141385	AFG3L2	4965.38	-0.885262	1.59396e-19
ENSG00000049449	RCN1	23829.5	-1.24091	1.90487e-19
ENSG00000198586	TLK1	2267.99	-0.922409	1.91006e-19
ENSG00000090273	NUDC	18305.5	-0.445688	1.93918e-19
ENSG00000082482	KCNK2	2641.07	-0.567754	1.94481e-19
ENSG00000248098	BCKDHA	1367.24	0.738144	1.94481e-19
ENSG00000113739	STC2	13296.8	1.37614	1.98526e-19
ENSG00000167977	KCTD5	1613.69	-0.840637	1.99999e-19
ENSG00000107929	LARP4B	3361.71	-0.879251	2.06759e-19
ENSG00000134851	TMEM165	6424.8	0.626171	2.59603e-19
ENSG00000066855	MTFR1	3284.77	-1.05978	2.6322e-19
ENSG00000072571	HMMR	4683.44	-0.92145	2.72928e-19
ENSG00000059804	SLC2A3	6302.58	1.37785	2.8019e-19
ENSG00000100605	ITPK1	1283.03	1.03558	3.47769e-19
ENSG00000242485	MRPL20	2475.91	-0.609267	3.54636e-19
ENSG00000136960	ENPP2	892.111	-1.06038	3.61954e-19
ENSG00000137166	FOXP4	2153.17	-1.00297	3.82834e-19
ENSG00000138685	FGF2	6706.09	1.39791	3.86535e-19
ENSG00000061676	NCKAP1	11930.2	-0.8384	3.90385e-19
ENSG00000103043	VAC14	4919.31	0.610042	4.42702e-19
ENSG00000188760	TMEM198	177.345	2.34034	5.03869e-19
ENSG00000141985	SH3GL1	3496.64	-0.486048	5.1765e-19
ENSG00000141577	CEP131	1501.36	-1.0336	5.19798e-19
ENSG00000140743	CDR2	1778.58	-0.854824	6.31398e-19
ENSG00000156802	ATAD2	17924.1	-0.57458	8.07772e-19
ENSG00000213928	IRF9	882.953	2.54834	8.22819e-19
ENSG00000120699	EXOSC8	3073.32	-0.738376	8.24429e-19
ENSG00000170540	ARL6IP1	14787.7	-0.568994	8.31978e-19
ENSG00000204366	ZBTB12	499.088	-1.0267	8.73292e-19
ENSG00000152684	PELO	3275.46	0.633163	9.68186e-19
ENSG00000102531	FNDC3A	9012.53	-0.635808	1.02093e-18
ENSG00000135108	FBXO21	2379.32	-0.694393	1.10708e-18
ENSG00000162694	EXTL2	1103.98	-0.853595	1.20352e-18
ENSG00000050405	LIMA1	27234.4	0.775483	1.21942e-18
ENSG00000113716	HMGXB3	5638	0.775669	1.24042e-18
ENSG00000001084	GCLC	2164.91	1.07031	1.25951e-18
ENSG00000075213	SEMA3A	984.353	1.48809	1.25951e-18
ENSG00000096746	HNRNPH3	16791.1	-0.619556	1.26612e-18
ENSG00000153071	DAB2	5119.77	1.00909	1.3272e-18
ENSG00000105771	SMG9	2827.59	-0.65262	1.35207e-18
ENSG00000164402	SEPTIN8	6765.24	0.589244	1.35207e-18
ENSG00000105849	POLR1F	5142.44	0.765794	1.35213e-18
ENSG00000136527	TRA2B	12674.6	-0.429134	1.4224e-18
ENSG00000138668	HNRNPD	19693.9	-0.653467	1.47153e-18
ENSG00000156475	PPP2R2B	2981.92	0.710591	1.47153e-18
ENSG00000169223	LMAN2	6004.34	-1.09556	1.69812e-18
ENSG00000116514	RNF19B	2502.83	0.833137	1.82529e-18
ENSG00000148180	GSN	3070.75	0.732351	1.96088e-18
ENSG00000171222	SCAND1	1357.05	0.641769	2.03699e-18
ENSG00000075336	TIMM21	634.701	-1.1338	2.04893e-18
ENSG00000107036	RIC1	3477.91	0.674466	2.08204e-18
ENSG00000136878	USP20	1107.45	0.922574	2.0945e-18
ENSG00000007944	MYLIP	1439.06	0.879902	2.25355e-18
ENSG00000099194	SCD	25232.5	-0.959142	2.73184e-18
ENSG00000167674	HDGFL2	4118.78	-0.82177	3.01573e-18
ENSG00000157510	AFAP1L1	1928.61	0.752209	3.17683e-18
ENSG00000015475	BID	2381.95	0.791218	3.44447e-18
ENSG00000137492	THAP12	7384.59	-0.751877	3.70049e-18
ENSG00000169925	BRD3	4954.88	0.890253	3.70049e-18
ENSG00000057294	PKP2	5648.19	0.919605	3.78614e-18
ENSG00000233276	GPX1	5818.66	-1.39886	3.95515e-18
ENSG00000116237	ICMT	16696.8	-0.469339	4.18363e-18
ENSG00000092964	DPYSL2	7837.04	-0.708946	4.23826e-18
ENSG00000136450	SRSF1	29951.2	-0.578356	4.37925e-18
ENSG00000134262	AP4B1	1104.07	-1.0351	4.98456e-18
ENSG00000114988	LMAN2L	3288.08	-0.567347	5.07921e-18
ENSG00000004864	SLC25A13	3196.46	-0.616858	5.54297e-18
ENSG00000048544	MRPS10	3450.03	-0.680329	5.98174e-18
ENSG00000146278	PNRC1	783.78	1.14896	6.09644e-18
ENSG00000123892	RAB38	1051.79	0.830592	6.28749e-18
ENSG00000073169	SELENOO	417.672	0.983396	6.37812e-18
ENSG00000095059	DHPS	1275.36	-0.816529	7.09158e-18
ENSG00000143641	GALNT2	14899	-1.08719	7.3629e-18
ENSG00000196586	MYO6	4253.6	0.622072	7.3629e-18
ENSG00000173153	ESRRA	1468.58	0.790356	7.41203e-18
ENSG00000187954	CYHR1	1789.69	0.671646	8.24968e-18
ENSG00000166747	AP1G1	9297.45	-0.871773	8.61384e-18
ENSG00000137770	CTDSPL2	3220.5	-0.918637	8.73541e-18
ENSG00000033170	FUT8	1851.7	-0.605113	8.88598e-18
ENSG00000101152	DNAJC5	2420.83	-0.719969	9.08347e-18
ENSG00000167566	NCKAP5L	2747.86	0.876329	9.32724e-18
ENSG00000134531	EMP1	8691.88	1.39909	9.59186e-18
ENSG00000004534	RBM6	4331.7	-0.648136	1.04147e-17
ENSG00000197948	FCHSD1	1418.03	0.688791	1.0651e-17
ENSG00000140534	TICRR	2590.13	-0.73375	1.07783e-17
ENSG00000203805	PLPP4	109.297	-2.35758	1.13757e-17
ENSG00000182670	TTC3	9197.96	-0.963873	1.14951e-17
ENSG00000100154	TTC28	1076.24	0.971615	1.16751e-17
ENSG00000204713	TRIM27	5100.38	0.683033	1.16751e-17
ENSG00000136542	GALNT5	879.151	0.94749	1.2005e-17
ENSG00000116120	FARSB	4246.81	-0.662141	1.2009e-17
ENSG00000160818	GPATCH4	3932.26	0.661607	1.33047e-17
ENSG00000163249	CCNYL1	2134	0.734727	1.62609e-17
ENSG00000067334	DNTTIP2	7625.46	-0.738507	1.69256e-17
ENSG00000154380	ENAH	12762.1	-1.0283	1.70635e-17
ENSG00000115738	ID2	909.561	-0.843041	1.81088e-17
ENSG00000213015	ZNF580	955.125	0.947895	1.85478e-17
ENSG00000172260	NEGR1	2653.11	1.37887	1.88917e-17
ENSG00000174938	SEZ6L2	841.382	0.76631	1.88922e-17
ENSG00000139636	LMBR1L	877.483	0.990786	2.21868e-17
ENSG00000140650	PMM2	1846.11	-0.667934	2.24015e-17
ENSG00000105373	NOP53	5169.74	0.568902	2.24369e-17
ENSG00000064300	NGFR	73.0529	3.28379	2.43137e-17
ENSG00000146963	LUC7L2	4446.38	-0.708077	2.6384e-17
ENSG00000185015	CA13	865.145	0.891139	2.70643e-17
ENSG00000110987	BCL7A	1163.05	-1.0683	2.89273e-17
ENSG00000166851	PLK1	7307.76	-0.753386	2.92352e-17
ENSG00000146674	IGFBP3	14276.9	1.03415	2.93565e-17
ENSG00000167550	RHEBL1	296.287	2.04375	2.93565e-17
ENSG00000196365	LONP1	4330.31	-0.6381	2.95256e-17
ENSG00000172531	PPP1CA	10911.3	-0.866964	3.03245e-17
ENSG00000149485	FADS1	15136.4	-0.757284	3.05233e-17
ENSG00000124702	KLHDC3	5037.12	0.478494	3.36476e-17
ENSG00000143549	TPM3	24452	-0.794347	3.38155e-17
ENSG00000176731	RBIS	2075.87	-0.745732	3.4986e-17
ENSG00000102804	TSC22D1	7201.73	0.662306	3.777e-17
ENSG00000129680	MAP7D3	1596.27	-0.812544	3.84334e-17
ENSG00000085719	CPNE3	7343.18	-0.688228	4.11335e-17
ENSG00000163395	IGFN1	8280.93	-1.11358	4.29852e-17
ENSG00000124541	RRP36	4277.87	-0.650314	4.36482e-17
ENSG00000269825	NA	577.489	-1.08977	4.48333e-17
ENSG00000180198	RCC1	6041.96	-0.694014	4.54268e-17
ENSG00000112893	MAN2A1	11557	0.638684	4.87518e-17
ENSG00000164347	GFM2	2398.56	-0.921148	5.25343e-17
ENSG00000159346	ADIPOR1	6676.06	0.696683	5.46128e-17
ENSG00000171860	C3AR1	121.985	3.99023	5.57202e-17
ENSG00000136279	DBNL	3498.65	-0.972643	5.69467e-17
ENSG00000051825	MPHOSPH9	2399.77	-0.945015	6.34639e-17
ENSG00000105976	MET	8677.54	-0.746095	6.38939e-17
ENSG00000181163	NPM1	92972.8	-0.519304	6.44807e-17
ENSG00000160445	ZER1	3703.58	0.528708	6.55628e-17
ENSG00000128708	HAT1	6039.64	-0.672227	6.70356e-17
ENSG00000197632	SERPINB2	4887.12	1.6747	7.05743e-17
ENSG00000144355	DLX1	630.437	-1.64627	7.4868e-17
ENSG00000050748	MAPK9	2630.35	-0.731417	7.5604e-17
ENSG00000092199	HNRNPC	36641.5	-0.485101	7.76519e-17
ENSG00000119408	NEK6	2447.09	-0.606215	8.47429e-17
ENSG00000170677	SOCS6	3205.77	-0.709924	8.53895e-17
ENSG00000182481	KPNA2	24774.2	-1.0368	8.84362e-17
ENSG00000142207	URB1	5321.18	0.711456	8.96675e-17
ENSG00000131779	PEX11B	591.075	0.874877	9.69052e-17
ENSG00000072958	AP1M1	3717.86	-0.864208	1.17773e-16
ENSG00000172469	MANEA	1215.6	-0.824371	1.17773e-16
ENSG00000166908	PIP4K2C	3747.78	1.29664	1.25163e-16
ENSG00000166037	CEP57	5845.58	-0.50537	1.25728e-16
ENSG00000147601	TERF1	3558.63	-0.724362	1.27505e-16
ENSG00000117592	PRDX6	14569.3	0.477268	1.39088e-16
ENSG00000112081	SRSF3	17654.8	-0.468559	1.48332e-16
ENSG00000148606	POLR3A	4101.16	0.441445	1.59649e-16
ENSG00000161800	RACGAP1	8016.87	-0.792782	1.61722e-16
ENSG00000115825	PRKD3	2935.33	-0.726149	1.62729e-16
ENSG00000185515	BRCC3	2427.24	-0.915045	1.67012e-16
ENSG00000104529	EEF1D	8635.23	-0.633966	1.75961e-16
ENSG00000154914	USP43	285.593	1.49543	1.83204e-16
ENSG00000166401	SERPINB8	3296.38	0.723324	1.86873e-16
ENSG00000143324	XPR1	3098.79	-0.639974	1.88605e-16
ENSG00000164761	TNFRSF11B	578.957	1.37396	1.96553e-16
ENSG00000114520	SNX4	1409.05	-0.831032	1.96655e-16
ENSG00000166394	CYB5R2	251.047	1.93626	1.97788e-16
ENSG00000111641	NOP2	6960.59	0.688282	2.09273e-16
ENSG00000135720	DYNC1LI2	13192.9	0.505117	2.26911e-16
ENSG00000123106	CCDC91	1355.37	-1.19566	2.35277e-16
ENSG00000109618	SEPSECS	513.563	1.14682	2.38729e-16
ENSG00000166260	COX11	5659.2	-0.53513	2.4237e-16
ENSG00000100991	TRPC4AP	5602.41	0.486199	2.56797e-16
ENSG00000154127	UBASH3B	3738.18	0.831674	2.56998e-16
ENSG00000150995	ITPR1	2847.24	0.83065	2.69391e-16
ENSG00000047410	TPR	13545.9	-0.51505	2.90523e-16
ENSG00000143479	DYRK3	1525.3	0.777243	3.17316e-16
ENSG00000140598	EFL1	2570.31	0.529667	3.37746e-16
ENSG00000175182	FAM131A	338.422	-1.47072	3.73525e-16
ENSG00000137364	TPMT	1993.94	-1.01523	3.868e-16
ENSG00000164509	IL31RA	961.936	-0.943711	3.88394e-16
ENSG00000118482	PHF3	7023.36	-0.575969	3.961e-16
ENSG00000039123	MTREX	9936.43	-0.428505	4.00022e-16
ENSG00000083099	LYRM2	2290.64	-0.810731	4.85127e-16
ENSG00000164463	CREBRF	1114.96	1.52312	4.98e-16
ENSG00000174804	FZD4	3566.64	1.50979	5.06959e-16
ENSG00000188343	CIBAR1	1365.29	-0.975249	5.32954e-16
ENSG00000198176	TFDP1	5990.76	-0.815782	5.35329e-16
ENSG00000101057	MYBL2	11662.5	-1.05961	5.45091e-16
ENSG00000110756	HPS5	5111.58	0.64752	5.55053e-16
ENSG00000183943	PRKX	849.147	-1.34426	5.65263e-16
ENSG00000089818	NECAP1	2514.93	0.769076	5.87661e-16
ENSG00000185339	TCN2	201.54	2.04302	6.10409e-16
ENSG00000124762	CDKN1A	2930.11	1.3479	6.64783e-16
ENSG00000169031	COL4A3	203.161	1.98198	6.67173e-16
ENSG00000067836	ROGDI	351.942	-1.21193	6.72223e-16
ENSG00000124641	MED20	2395.4	0.688697	6.85563e-16
ENSG00000203879	GDI1	6908.78	-0.484116	7.42687e-16
ENSG00000165271	NOL6	6760.26	0.483032	7.84824e-16
ENSG00000167526	RPL13	25390.3	0.39955	8.02903e-16
ENSG00000154429	CCSAP	1703.33	-0.887854	8.13884e-16
ENSG00000148300	REXO4	3724.23	-0.529223	8.22398e-16
ENSG00000123643	SLC36A1	2398.17	0.932543	8.24622e-16
ENSG00000026508	CD44	52437.3	0.504693	8.71053e-16
ENSG00000103994	ZNF106	6987.87	-0.826653	8.78371e-16
ENSG00000254827	SLC22A18AS	67.0926	2.44318	9.20746e-16
ENSG00000111275	ALDH2	1541.29	-0.960419	9.34172e-16
ENSG00000055044	NOP58	8260.95	-0.583559	1.13411e-15
ENSG00000135968	GCC2	2369.09	-1.01975	1.15541e-15
ENSG00000010278	CD9	3170.77	1.19545	1.16409e-15
ENSG00000184378	ACTRT3	1293.46	-0.85768	1.16825e-15
ENSG00000137203	TFAP2A	6269.69	-0.730363	1.17404e-15
ENSG00000104381	GDAP1	4753.43	1.12813	1.19266e-15
ENSG00000125457	MIF4GD	987.252	0.952817	1.19736e-15
ENSG00000100522	GNPNAT1	6437.31	0.602119	1.19945e-15
ENSG00000152953	STK32B	182.995	2.49632	1.22108e-15
ENSG00000177058	SLC38A9	1755.25	0.787649	1.26965e-15
ENSG00000066322	ELOVL1	5624.08	0.572843	1.26979e-15
ENSG00000158417	EIF5B	18266.1	-0.66209	1.27921e-15
ENSG00000119922	IFIT2	1592.36	5.749	1.29882e-15
ENSG00000183431	SF3A3	13313	-0.571479	1.45641e-15
ENSG00000114742	WDR48	3642.52	0.522391	1.51169e-15
ENSG00000173540	GMPPB	2789.24	-0.772402	1.57104e-15
ENSG00000203727	SAMD5	851.788	1.15491	1.58397e-15
ENSG00000084112	SSH1	1760.88	-0.821069	1.58713e-15
ENSG00000138814	PPP3CA	3825.01	-0.836177	1.58978e-15
ENSG00000072042	RDH11	4334	0.634673	1.75278e-15
ENSG00000128951	DUT	5067.83	-0.672644	1.85765e-15
ENSG00000165916	PSMC3	10286.5	-0.543129	2.21476e-15
ENSG00000141699	RETREG3	1766.01	0.781803	2.27809e-15
ENSG00000176261	ZBTB8OS	848.888	-0.744152	2.29048e-15
ENSG00000062282	DGAT2	91.8541	2.55784	2.30792e-15
ENSG00000109861	CTSC	37228.3	1.37978	2.40583e-15
ENSG00000166145	SPINT1	72.5189	3.15714	2.45277e-15
ENSG00000125686	MED1	8944.98	0.453974	2.46506e-15
ENSG00000130255	RPL36	7427.39	-1.01486	2.47207e-15
ENSG00000087191	PSMC5	11180.8	-0.477121	2.47799e-15
ENSG00000179841	AKAP5	560.531	-0.9545	2.61243e-15
ENSG00000132128	LRRC41	2493.33	0.475273	2.88408e-15
ENSG00000113648	MACROH2A1	15744.9	-0.611671	3.18612e-15
ENSG00000105518	TMEM205	1192.49	0.689527	3.39432e-15
ENSG00000176749	CDK5R1	606.165	-1.06503	3.44094e-15
ENSG00000100526	CDKN3	1347.46	-1.08425	3.64697e-15
ENSG00000050130	JKAMP	1567.44	-0.899174	3.86439e-15
ENSG00000180900	SCRIB	5453.8	0.690705	3.88161e-15
ENSG00000128591	FLNC	86842.2	-0.621405	4.30001e-15
ENSG00000146083	RNF44	1229.04	1.01345	4.30001e-15
ENSG00000031081	ARHGAP31	628.418	1.10962	4.3026e-15
ENSG00000115211	EIF2B4	2513.81	-0.577076	4.33594e-15
ENSG00000124802	EEF1E1	3993.99	0.450122	4.47337e-15
ENSG00000112186	CAP2	4183.97	-0.442817	4.49619e-15
ENSG00000102271	KLHL4	191.571	-1.76076	4.63942e-15
ENSG00000080189	SLC35C2	1475.03	0.809427	4.8579e-15
ENSG00000115884	SDC1	8514.06	-0.526424	4.86974e-15
ENSG00000144455	SUMF1	1221.66	-1.35618	4.88113e-15
ENSG00000139428	MMAB	685.856	-0.89328	5.41366e-15
ENSG00000175768	TOMM5	3356.75	-0.651042	5.55583e-15
ENSG00000120694	HSPH1	158515	-0.424357	5.63074e-15
ENSG00000255508	NA	432.49	-1.258	5.69438e-15
ENSG00000141384	TAF4B	1319.97	1.0569	5.96014e-15
ENSG00000073584	SMARCE1	7721.64	-0.395379	5.97273e-15
ENSG00000106009	BRAT1	1018.16	0.802868	6.05703e-15
ENSG00000104131	EIF3J	7992.98	-0.73896	6.07415e-15
ENSG00000163159	VPS72	1780.48	-0.534815	6.11445e-15
ENSG00000179218	CALR	39865.6	-2.16935	6.25523e-15
ENSG00000068796	KIF2A	6599.53	-0.579754	6.36511e-15
ENSG00000141873	SLC39A3	1481.71	0.659846	6.36511e-15
ENSG00000114796	KLHL24	958.869	1.25489	6.53696e-15
ENSG00000184584	STING1	1245.31	3.35618	6.56832e-15
ENSG00000187957	DNER	923.345	-0.980807	7.3458e-15
ENSG00000135821	GLUL	3884.77	1.15578	7.55671e-15
ENSG00000108797	CNTNAP1	2350.02	0.540966	7.76096e-15
ENSG00000100304	TTLL12	1572.13	-0.701384	8.06471e-15
ENSG00000110958	PTGES3	31045.1	-0.532156	8.14357e-15
ENSG00000153404	PLEKHG4B	322.941	-1.29503	8.14357e-15
ENSG00000161204	ABCF3	1399.78	-0.892935	8.14357e-15
ENSG00000147100	SLC16A2	7895.38	-0.888386	8.59617e-15
ENSG00000111665	CDCA3	2257.51	-0.989739	8.61001e-15
ENSG00000132357	CARD6	150.612	2.09812	8.7964e-15
ENSG00000188643	S100A16	3254.92	0.767618	8.84066e-15
ENSG00000075539	FRYL	6483.39	-0.757815	8.84169e-15
ENSG00000118707	TGIF2	1867.38	0.65063	8.87337e-15
ENSG00000157216	SSBP3	1685.36	-0.65834	9.67593e-15
ENSG00000156508	EEF1A1	565004	0.385438	9.9031e-15
ENSG00000159202	UBE2Z	12693.2	0.409265	1.14668e-14
ENSG00000178878	APOLD1	494.875	-1.35438	1.16335e-14
ENSG00000055609	KMT2C	7966.74	-0.818385	1.16477e-14
ENSG00000197694	SPTAN1	35767.9	0.452197	1.17799e-14
ENSG00000103275	UBE2I	7264.77	-0.41562	1.19041e-14
ENSG00000185033	SEMA4B	1354.85	0.80072	1.20493e-14
ENSG00000112144	CILK1	1721.65	-0.814031	1.20569e-14
ENSG00000163050	COQ8A	1351.11	1.16168	1.2534e-14
ENSG00000257103	LSM14A	11648.3	-0.627093	1.28987e-14
ENSG00000188994	ZNF292	2378.36	-0.744905	1.30744e-14
ENSG00000196428	TSC22D2	4351.53	-0.765021	1.30744e-14
ENSG00000265972	TXNIP	2875.03	1.67331	1.33605e-14
ENSG00000141510	TP53	7357.95	0.702843	1.33786e-14
ENSG00000085982	USP40	1015.63	-1.20145	1.3566e-14
ENSG00000072803	FBXW11	4860.32	-0.806352	1.45979e-14
ENSG00000161847	RAVER1	3106.34	0.523814	1.49109e-14
ENSG00000168890	TMEM150A	308.381	1.14194	1.56222e-14
ENSG00000175279	CENPS	634.142	-0.907998	1.58378e-14
ENSG00000115525	ST3GAL5	231.957	-1.29117	1.58735e-14
ENSG00000100461	RBM23	3040.2	-0.573598	1.62344e-14
ENSG00000120688	WBP4	1902.67	0.50556	1.64195e-14
ENSG00000104765	BNIP3L	5023.85	-0.453859	1.71611e-14
ENSG00000123124	WWP1	3162.98	-0.587685	1.75496e-14
ENSG00000110583	NAA40	3068.27	-0.607554	1.77883e-14
ENSG00000099783	HNRNPM	21917.2	-0.55312	1.84951e-14
ENSG00000213593	TMX2	7608.3	-0.549083	1.85355e-14
ENSG00000177225	GATD1	2609.5	-0.815615	1.85497e-14
ENSG00000103042	SLC38A7	2348.61	0.692408	1.86839e-14
ENSG00000115652	UXS1	2878.24	-1.02368	1.91202e-14
ENSG00000117632	STMN1	19963.4	-1.13715	2.02451e-14
ENSG00000103194	USP10	5129.08	-0.409158	2.04179e-14
ENSG00000134046	MBD2	4022.47	-0.853974	2.05699e-14
ENSG00000167792	NDUFV1	5607.24	-0.40417	2.13697e-14
ENSG00000122482	ZNF644	4316.58	-0.48912	2.1441e-14
ENSG00000092969	TGFB2	24915.1	0.887182	2.15933e-14
ENSG00000133874	RNF122	158.204	1.53853	2.36121e-14
ENSG00000120948	TARDBP	14910.8	-0.467434	2.45684e-14
ENSG00000168101	NUDT16L1	555.837	-0.832705	2.60558e-14
ENSG00000167186	COQ7	1009.88	-0.720557	2.61034e-14
ENSG00000123737	EXOSC9	2890.21	-0.548109	2.6333e-14
ENSG00000099812	MISP	103.585	2.03784	2.6411e-14
ENSG00000102172	SMS	26513.6	-0.553719	2.6794e-14
ENSG00000137776	SLTM	5400.1	-0.76291	2.80361e-14
ENSG00000144747	TMF1	4427.78	-0.597232	2.88471e-14
ENSG00000127616	SMARCA4	11357	-0.455743	2.92024e-14
ENSG00000170871	KIAA0232	2203.73	-0.764188	3.29198e-14
ENSG00000168214	RBPJ	8038.42	-0.70546	3.33542e-14
ENSG00000075420	FNDC3B	12991.2	0.432453	3.39665e-14
ENSG00000077150	NFKB2	2210.91	1.15785	3.41569e-14
ENSG00000122203	KIAA1191	5132.93	-0.617891	3.63096e-14
ENSG00000198301	SDAD1	2110.21	-0.568586	3.74355e-14
ENSG00000135775	COG2	1576.28	-0.729689	3.77394e-14
ENSG00000134986	NREP	4548.21	-1.25112	3.77445e-14
ENSG00000285000	NA	270.18	-1.61775	3.78606e-14
ENSG00000058799	YIPF1	1734.29	0.787934	3.91421e-14
ENSG00000165802	NSMF	1692	-0.807698	3.96353e-14
ENSG00000105835	NAMPT	6429.65	0.471965	4.03657e-14
ENSG00000078246	TULP3	1641.61	-1.20489	4.16583e-14
ENSG00000136811	ODF2	3591.73	-0.622805	4.24083e-14
ENSG00000100612	DHRS7	1196.45	0.77591	4.49739e-14
ENSG00000134686	PHC2	4842.17	0.91472	4.80293e-14
ENSG00000139209	SLC38A4	259.475	1.46296	4.9052e-14
ENSG00000112367	FIG4	1355.52	0.871315	5.09485e-14
ENSG00000130956	HABP4	1453.55	-0.562303	5.15863e-14
ENSG00000261236	BOP1	3804.12	-0.537741	5.16329e-14
ENSG00000164830	OXR1	4037.2	0.664108	5.51438e-14
ENSG00000110046	ATG2A	2820.55	0.550199	5.58131e-14
ENSG00000095261	PSMD5	4542.1	0.447584	5.6364e-14
ENSG00000106266	SNX8	1529.16	-0.80487	5.78311e-14
ENSG00000146858	ZC3HAV1L	536.002	1.31403	5.78311e-14
ENSG00000211456	SACM1L	2339.01	-0.720619	6.10117e-14
ENSG00000104419	NDRG1	2479.82	1.49463	6.13341e-14
ENSG00000197771	MCMBP	5766.01	-2.10863	6.13341e-14
ENSG00000187189	TSPYL4	4944.51	0.495631	6.3049e-14
ENSG00000204592	HLA-E	12730.1	0.949327	6.4235e-14
ENSG00000135074	ADAM19	32150.2	1.04696	6.45526e-14
ENSG00000140406	TLNRD1	1448.08	0.716846	6.75345e-14
ENSG00000115677	HDLBP	19012.4	-1.06437	7.34741e-14
ENSG00000117984	CTSD	11639.7	0.508165	8.09923e-14
ENSG00000099256	PRTFDC1	310.123	-1.16818	8.18807e-14
ENSG00000212123	PRR22	188.096	1.62544	8.25806e-14
ENSG00000168209	DDIT4	600.349	-1.26428	8.37851e-14
ENSG00000141076	UTP4	7738.8	-0.550132	8.89342e-14
ENSG00000136720	HS6ST1	2648.64	0.661137	9.72679e-14
ENSG00000147164	SNX12	3145.71	0.509861	9.72679e-14
ENSG00000116675	DNAJC6	6836.28	0.614563	1.03303e-13
ENSG00000137947	GTF2B	2176.67	0.715579	1.07035e-13
ENSG00000122863	CHST3	4607.35	-1.0974	1.07308e-13
ENSG00000077147	TM9SF3	21810.2	0.563172	1.07844e-13
ENSG00000070423	RNF126	1533.91	-0.562251	1.10498e-13
ENSG00000146109	ABT1	2162.88	0.702395	1.11431e-13
ENSG00000182197	EXT1	20778	0.289795	1.12431e-13
ENSG00000153250	RBMS1	5267.12	0.638204	1.18047e-13
ENSG00000144815	NXPE3	2289.56	-0.720695	1.26109e-13
ENSG00000131018	SYNE1	1932.31	0.821535	1.2733e-13
ENSG00000196305	IARS1	9376.98	-0.337921	1.29485e-13
ENSG00000025772	TOMM34	2664.07	-0.580941	1.30805e-13
ENSG00000114626	ABTB1	231.853	1.25994	1.32646e-13
ENSG00000075975	MKRN2	4697.62	-0.550337	1.37277e-13
ENSG00000106263	EIF3B	14998	-0.426169	1.39503e-13
ENSG00000138160	KIF11	8002.01	-0.7107	1.40845e-13
ENSG00000123453	SARDH	366.709	-1.27284	1.45163e-13
ENSG00000196517	SLC6A9	469.584	1.01332	1.4546e-13
ENSG00000123080	CDKN2C	2447.78	-1.17862	1.45702e-13
ENSG00000131165	CHMP1A	2202.33	-0.814253	1.52651e-13
ENSG00000136982	DSCC1	1516.79	-1.11443	1.55309e-13
ENSG00000128849	CGNL1	335.023	-1.38546	1.57005e-13
ENSG00000189091	SF3B3	22729.8	-0.851184	1.57005e-13
ENSG00000164023	SGMS2	2379.41	-0.715558	1.63958e-13
ENSG00000184557	SOCS3	1801.78	-1.46125	1.68369e-13
ENSG00000227051	C14orf132	1330.52	-1.15116	1.74145e-13
ENSG00000143390	RFX5	1963.88	0.668785	1.7747e-13
ENSG00000117394	SLC2A1	8240.23	0.573606	1.8225e-13
ENSG00000135750	KCNK1	841.809	0.668974	1.95031e-13
ENSG00000234745	HLA-B	39578.5	1.12621	1.98778e-13
ENSG00000213066	CEP43	1123.32	-0.595352	2.01734e-13
ENSG00000130477	UNC13A	50.5358	4.61578	2.03029e-13
ENSG00000261115	TMEM178B	1370.23	1.15523	2.03639e-13
ENSG00000118246	FASTKD2	2330.46	0.494243	2.05442e-13
ENSG00000186951	PPARA	874.119	-1.42452	2.11085e-13
ENSG00000089195	TRMT6	3580.06	-0.567071	2.15985e-13
ENSG00000205413	SAMD9	9937.74	4.20733	2.36634e-13
ENSG00000102390	PBDC1	1943.22	0.509035	2.37985e-13
ENSG00000178209	PLEC	17190.9	0.684812	2.45085e-13
ENSG00000078804	TP53INP2	1473.01	0.62518	2.64399e-13
ENSG00000104812	GYS1	3071.42	-0.641453	2.79387e-13
ENSG00000080573	COL5A3	59.179	4.73998	2.79541e-13
ENSG00000164543	STK17A	1606.97	0.822062	3.01865e-13
ENSG00000168724	DNAJC21	5060.43	-0.651727	3.29135e-13
ENSG00000133895	MEN1	5068.75	0.426981	3.33858e-13
ENSG00000117152	RGS4	1727.38	2.55601	3.36812e-13
ENSG00000159388	BTG2	313.173	1.31488	3.38817e-13
ENSG00000115310	RTN4	13639.8	-0.461628	3.4402e-13
ENSG00000092621	PHGDH	4057.98	-0.742748	3.48921e-13
ENSG00000102181	CD99L2	1055.86	-0.907484	3.52059e-13
ENSG00000083937	CHMP2B	6411.66	0.625763	3.52093e-13
ENSG00000142867	BCL10	2870.5	-0.562237	3.64783e-13
ENSG00000077274	CAPN6	84.716	3.11163	3.84536e-13
ENSG00000152520	PAN3	1999.08	-0.600908	4.39512e-13
ENSG00000152952	PLOD2	63691.6	0.635949	4.62557e-13
ENSG00000131473	ACLY	15813.9	-0.529315	4.80643e-13
ENSG00000024526	DEPDC1	7626.45	-0.576441	4.85963e-13
ENSG00000166197	NOLC1	18397.4	0.501582	4.85963e-13
ENSG00000169251	NMD3	7632.9	0.602721	4.92613e-13
ENSG00000119771	KLHL29	870.404	0.864892	5.69372e-13
ENSG00000054523	KIF1B	9574.45	-0.567556	5.82247e-13
ENSG00000005100	DHX33	4768.74	0.476745	6.09229e-13
ENSG00000176396	EID2	1048.52	-0.908123	6.16965e-13
ENSG00000099622	CIRBP	3743.61	-0.702537	6.22273e-13
ENSG00000177842	ZNF620	561.792	1.07418	6.24997e-13
ENSG00000125249	RAP2A	2087.63	-0.688201	6.60035e-13
ENSG00000163376	KBTBD8	1556.67	0.882785	7.45089e-13
ENSG00000078967	UBE2D4	1053.76	0.88941	8.17717e-13
ENSG00000126787	DLGAP5	5868.05	-0.623434	8.20801e-13
ENSG00000164061	BSN	320.32	2.71656	8.26192e-13
ENSG00000135535	CD164	15879.9	-0.969129	8.68502e-13
ENSG00000083750	RRAGB	443.576	1.15869	8.70394e-13
ENSG00000179262	RAD23A	4781.33	-0.467138	9.02726e-13
ENSG00000137965	IFI44	1767.57	4.66973	9.60493e-13
ENSG00000270647	TAF15	6084.85	-0.454845	9.77848e-13
ENSG00000106683	LIMK1	1502.87	-0.661109	9.87493e-13
ENSG00000174799	CEP135	1675.74	-0.53001	1.00643e-12
ENSG00000102054	RBBP7	12215.4	-0.492736	1.0119e-12
ENSG00000204231	RXRB	1326.35	0.714092	1.02776e-12
ENSG00000179241	LDLRAD3	2001.45	-0.72537	1.08012e-12
ENSG00000111639	MRPL51	5986.19	-0.823755	1.10512e-12
ENSG00000078304	PPP2R5C	4732.8	-0.39177	1.12307e-12
ENSG00000157654	PALM2AKAP2	44222.1	-0.618774	1.13511e-12
ENSG00000117122	MFAP2	211.468	1.33014	1.16732e-12
ENSG00000152601	MBNL1	8516.05	-0.526626	1.16807e-12
ENSG00000205323	SARNP	3723.23	-0.546201	1.19074e-12
ENSG00000228716	DHFR	19545.8	-0.950923	1.21094e-12
ENSG00000167987	VPS37C	1737.99	0.511253	1.2131e-12
ENSG00000122966	CIT	3900.72	-0.995236	1.22497e-12
ENSG00000105383	CD33	953.746	0.769235	1.24969e-12
ENSG00000124120	TTPAL	2752.07	0.506872	1.37897e-12
ENSG00000204209	DAXX	1995.82	0.673065	1.38751e-12
ENSG00000176907	TCIM	93.4718	5.59619	1.39583e-12
ENSG00000106546	AHR	5211.24	1.05425	1.46858e-12
ENSG00000144230	GPR17	171.495	1.87462	1.51687e-12
ENSG00000091136	LAMB1	8972.29	-0.679674	1.52095e-12
ENSG00000115042	FAHD2A	1273.62	-0.631581	1.53328e-12
ENSG00000130779	CLIP1	4336.74	-0.820041	1.5489e-12
ENSG00000099800	TIMM13	1830.07	-0.781014	1.61161e-12
ENSG00000083857	FAT1	16396.3	0.828372	1.66628e-12
ENSG00000034152	MAP2K3	12407.4	0.657333	1.68232e-12
ENSG00000185008	ROBO2	85.3345	2.16118	1.73288e-12
ENSG00000134779	TPGS2	6550.29	-0.551653	1.82873e-12
ENSG00000108774	RAB5C	4196.89	-0.734406	1.93059e-12
ENSG00000166986	MARS1	9000.21	-0.619843	1.9361e-12
ENSG00000113360	DROSHA	6145.14	-0.522726	1.94753e-12
ENSG00000160360	GPSM1	1308.28	0.60234	1.96297e-12
ENSG00000174939	ASPHD1	196.527	1.53556	2.05849e-12
ENSG00000171453	POLR1C	2353.51	0.638154	2.1047e-12
ENSG00000168734	PKIG	373.856	1.04237	2.1627e-12
ENSG00000148154	UGCG	7925.11	0.722819	2.1813e-12
ENSG00000063587	ZNF275	944.764	-0.78944	2.29017e-12
ENSG00000149428	HYOU1	12265	-1.07663	2.41191e-12
ENSG00000124380	SNRNP27	1668.18	-0.623828	2.48425e-12
ENSG00000173588	CEP83	1002.82	-0.874355	2.53734e-12
ENSG00000198369	SPRED2	1610.35	-0.659643	2.58397e-12
ENSG00000188610	FAM72B	1073.87	-0.77363	2.68414e-12
ENSG00000112335	SNX3	10291.9	-0.52892	2.98087e-12
ENSG00000148290	SURF1	1943.29	-0.609889	2.9936e-12
ENSG00000182534	MXRA7	10237.3	-0.641496	3.10127e-12
ENSG00000254470	AP5B1	2305.47	0.800151	3.10566e-12
ENSG00000104756	KCTD9	2595.46	-0.515249	3.16456e-12
ENSG00000110344	UBE4A	4411.42	-0.618513	3.18693e-12
ENSG00000146386	ABRACL	1632.17	-0.703873	3.2731e-12
ENSG00000131389	SLC6A6	6937.52	0.503976	3.31257e-12
ENSG00000146410	MTFR2	884.552	0.637654	3.34475e-12
ENSG00000149480	MTA2	13153.5	-0.433203	3.40825e-12
ENSG00000163002	NUP35	1650.1	-0.599519	3.4483e-12
ENSG00000069329	VPS35	10583.6	-0.603843	3.5214e-12
ENSG00000169062	UPF3A	1283.26	-0.590314	3.54805e-12
ENSG00000145293	ENOPH1	2542.53	-0.594871	3.59302e-12
ENSG00000100030	MAPK1	6442.64	-0.61446	3.6996e-12
ENSG00000166886	NAB2	1355.15	-0.869085	3.70128e-12
ENSG00000126773	PCNX4	4586.97	-0.588769	3.72363e-12
ENSG00000170791	CHCHD7	1559.16	-0.869055	3.7294e-12
ENSG00000166046	TCP11L2	93.5133	1.96972	4.05956e-12
ENSG00000104980	TIMM44	2029.85	-0.566666	4.10721e-12
ENSG00000008382	MPND	477.57	-1.07234	4.15217e-12
ENSG00000075785	RAB7A	8655.1	-0.410268	4.24009e-12
ENSG00000141905	NFIC	5608.41	-0.610586	4.2972e-12
ENSG00000105856	HBP1	1105.28	0.940141	4.33887e-12
ENSG00000178105	DDX10	3427.74	0.464097	4.42225e-12
ENSG00000130935	NOL11	7281.14	-0.427962	4.4228e-12
ENSG00000145012	LPP	6679.87	-0.693534	4.47331e-12
ENSG00000157456	CCNB2	3684.39	-0.520874	4.51135e-12
ENSG00000112312	GMNN	5875.2	-0.61166	4.51305e-12
ENSG00000177383	MAGEF1	2122.39	0.482793	4.57947e-12
ENSG00000106012	IQCE	412.848	-0.799924	4.58191e-12
ENSG00000225190	PLEKHM1	3478.59	0.569661	4.69672e-12
ENSG00000119917	IFIT3	2594.07	4.69339	4.82037e-12
ENSG00000153207	AHCTF1	5984.46	-0.713424	4.89246e-12
ENSG00000166012	TAF1D	9947.89	1.1293	4.89246e-12
ENSG00000170144	HNRNPA3	29776.1	-0.607708	4.89246e-12
ENSG00000156521	TYSND1	541.767	0.83634	4.92595e-12
ENSG00000089289	IGBP1	2537.55	0.51372	5.01866e-12
ENSG00000115504	EHBP1	2648.59	-0.69156	5.09564e-12
ENSG00000002919	SNX11	2546.72	0.54439	5.15647e-12
ENSG00000138675	FGF5	3774.8	0.998623	5.2548e-12
ENSG00000156535	CD109	2107.69	0.561874	5.40959e-12
ENSG00000221878	PSG7	226.432	1.6367	5.50319e-12
ENSG00000163808	KIF15	2475.33	-0.651551	5.59908e-12
ENSG00000205302	SNX2	5973.43	-0.773665	5.71412e-12
ENSG00000198478	SH3BGRL2	2608.18	0.706162	5.75634e-12
ENSG00000154642	C21orf91	2495.99	0.511774	5.79568e-12
ENSG00000137959	IFI44L	925.814	6.33843	5.81367e-12
ENSG00000123342	MMP19	1065.19	1.23751	5.90332e-12
ENSG00000137713	PPP2R1B	2437.27	-0.607436	5.94273e-12
ENSG00000068971	PPP2R5B	828.123	0.786945	5.98431e-12
ENSG00000174606	ANGEL2	1803	0.717735	6.16105e-12
ENSG00000213977	TAX1BP3	4673.92	-0.530842	6.18884e-12
ENSG00000138031	ADCY3	2567.66	-0.712272	6.27493e-12
ENSG00000078401	EDN1	1952.7	1.28106	6.43526e-12
ENSG00000132017	DCAF15	2099.56	0.646594	6.46227e-12
ENSG00000092470	WDR76	3447.8	-0.542536	6.47243e-12
ENSG00000112343	TRIM38	2233.45	1.50604	6.66755e-12
ENSG00000156265	MAP3K7CL	2601.33	0.780094	6.8511e-12
ENSG00000214944	ARHGEF28	5111.28	0.70794	6.86645e-12
ENSG00000156017	CARNMT1	1817.62	0.943053	6.96993e-12
ENSG00000004139	SARM1	675.35	0.850054	7.25605e-12
ENSG00000124098	FAM210B	1071.82	-0.791729	7.36944e-12
ENSG00000175352	NRIP3	1115.57	-0.529045	7.4399e-12
ENSG00000071794	HLTF	5016.35	-0.589832	7.44382e-12
ENSG00000116871	MAP7D1	11302	0.394989	7.44382e-12
ENSG00000143344	RGL1	780.989	-0.618268	7.65988e-12
ENSG00000185745	IFIT1	4207.11	5.20569	8.05752e-12
ENSG00000168268	NT5DC2	4195.32	-0.857889	8.48435e-12
ENSG00000155099	PIP4P2	631.878	-1.02794	8.81022e-12
ENSG00000111596	CNOT2	2035.27	-0.858693	8.90548e-12
ENSG00000166164	BRD7	7191.51	-0.558635	9.1829e-12
ENSG00000164050	PLXNB1	438.529	1.71944	9.20983e-12
ENSG00000104375	STK3	3039.5	-0.655651	9.27042e-12
ENSG00000020181	ADGRA2	413.681	-0.951315	9.65164e-12
ENSG00000184611	KCNH7	394.637	1.6519	9.65164e-12
ENSG00000136930	PSMB7	6579.57	-0.446131	9.74427e-12
ENSG00000239305	RNF103	1566.45	0.583209	9.78074e-12
ENSG00000094880	CDC23	5180.36	0.414108	9.78781e-12
ENSG00000198805	PNP	6328.91	0.630399	1.02735e-11
ENSG00000013364	MVP	3030.25	0.828336	1.04271e-11
ENSG00000171159	C9orf16	527.185	0.885291	1.05872e-11
ENSG00000087365	SF3B2	26780.9	-0.244857	1.06959e-11
ENSG00000263513	FAM72C	544.022	-1.00087	1.10259e-11
ENSG00000078269	SYNJ2	2176.37	0.586207	1.10294e-11
ENSG00000005884	ITGA3	53745.7	0.459236	1.1258e-11
ENSG00000172661	WASHC2C	7130.04	0.374906	1.12583e-11
ENSG00000099337	KCNK6	384.559	2.25054	1.13616e-11
ENSG00000120008	WDR11	3518.36	-0.470825	1.1387e-11
ENSG00000172340	SUCLG2	3479.94	-0.558675	1.17368e-11
ENSG00000126001	CEP250	3082.17	-0.671056	1.26683e-11
ENSG00000153253	SCN3A	132.167	3.75999	1.30268e-11
ENSG00000012171	SEMA3B	2470.1	-0.62177	1.30661e-11
ENSG00000167325	RRM1	19637.1	-0.471543	1.38009e-11
ENSG00000054965	FAM168A	5427.43	-0.554707	1.39847e-11
ENSG00000181274	FRAT2	338.922	0.98913	1.41417e-11
ENSG00000151176	PLBD2	7780.64	0.548709	1.44814e-11
ENSG00000145819	ARHGAP26	1887.18	0.626146	1.47222e-11
ENSG00000058673	ZC3H11A	5702.2	-0.43766	1.48373e-11
ENSG00000179111	HES7	136.466	2.37802	1.51611e-11
ENSG00000128283	CDC42EP1	1912.89	-0.773754	1.55796e-11
ENSG00000179833	SERTAD2	4933.64	-0.744183	1.57629e-11
ENSG00000115524	SF3B1	23414.8	-0.500568	1.65635e-11
ENSG00000110536	PTPMT1	429.057	-1.03333	1.66933e-11
ENSG00000135047	CTSL	4571.81	0.568022	1.73757e-11
ENSG00000116985	BMP8B	179.633	1.24612	1.73977e-11
ENSG00000119772	DNMT3A	373.495	1.16179	1.75238e-11
ENSG00000138180	CEP55	5010.64	-0.497031	1.79066e-11
ENSG00000014216	CAPN1	7301.88	0.50145	1.88451e-11
ENSG00000119661	DNAL1	959.493	-0.667651	1.90418e-11
ENSG00000163346	PBXIP1	2145.74	0.846002	1.97479e-11
ENSG00000163507	CIP2A	2699.98	-0.506113	2.03078e-11
ENSG00000008256	CYTH3	3985.92	-0.44327	2.05122e-11
ENSG00000278845	MRPL45	1761.1	-0.6204	2.05867e-11
ENSG00000176055	MBLAC2	680.454	0.917506	2.06193e-11
ENSG00000110092	CCND1	29875.4	1.25489	2.13565e-11
ENSG00000103876	FAH	904.061	-0.537276	2.16508e-11
ENSG00000029363	BCLAF1	16898.3	-0.413172	2.17584e-11
ENSG00000122566	HNRNPA2B1	64359.7	-0.511773	2.17584e-11
ENSG00000138193	PLCE1	753.594	-0.868542	2.17825e-11
ENSG00000260916	CCPG1	3736.9	0.818612	2.20485e-11
ENSG00000243725	TTC4	2808.77	0.402606	2.25844e-11
ENSG00000168394	TAP1	2445.44	1.519	2.29515e-11
ENSG00000175166	PSMD2	29987.2	-0.440344	2.42928e-11
ENSG00000120733	KDM3B	8203.57	0.474011	2.46435e-11
ENSG00000138078	PREPL	4536.72	-0.536153	2.51204e-11
ENSG00000015479	MATR3	25789.8	-0.45087	2.52595e-11
ENSG00000176406	RIMS2	1582.42	-0.529539	2.53026e-11
ENSG00000082898	XPO1	24385.4	-0.39627	2.57464e-11
ENSG00000115163	CENPA	1044.99	-0.616589	2.5941e-11
ENSG00000167881	SRP68	7331.46	-0.50971	2.65898e-11
ENSG00000068383	INPP5A	422.265	-1.00567	2.67836e-11
ENSG00000100865	CINP	1196.88	-0.709051	2.67836e-11
ENSG00000132603	NIP7	5022.7	0.45054	2.67836e-11
ENSG00000146966	DENND2A	1088.4	-1.25341	2.70738e-11
ENSG00000173801	JUP	275.074	1.0627	2.78213e-11
ENSG00000146757	ZNF92	2214.64	0.656242	2.82319e-11
ENSG00000054392	HHAT	369.318	-0.900576	2.85258e-11
ENSG00000119718	EIF2B2	3464.7	0.44096	2.88515e-11
ENSG00000179632	MAF1	5963.75	0.595389	2.89476e-11
ENSG00000079999	KEAP1	3037.15	0.501915	2.91792e-11
ENSG00000164219	PGGT1B	3025.42	0.526716	2.91792e-11
ENSG00000145555	MYO10	5919.33	-0.597899	2.95559e-11
ENSG00000130816	DNMT1	18322.6	-0.560416	2.96248e-11
ENSG00000159111	MRPL10	3553.51	0.550564	3.0052e-11
ENSG00000244005	NFS1	2800.14	0.406677	3.18224e-11
ENSG00000148468	FAM171A1	765.568	-1.62467	3.2094e-11
ENSG00000163481	RNF25	1170.84	0.704244	3.32215e-11
ENSG00000167703	SLC43A2	1413.36	0.939493	3.32215e-11
ENSG00000170915	PAQR8	254.808	1.33871	3.39667e-11
ENSG00000175906	ARL4D	562.225	0.930288	3.4237e-11
ENSG00000101745	ANKRD12	2736.35	-0.817481	3.50553e-11
ENSG00000136999	CCN3	3583.04	0.97361	3.61989e-11
ENSG00000157613	CREB3L1	7066.34	-1.19918	3.69865e-11
ENSG00000138750	NUP54	2115.4	-0.501605	3.7007e-11
ENSG00000179046	TRIML2	576.522	-1.12268	3.78551e-11
ENSG00000181588	MEX3D	1347.38	-0.626252	3.83293e-11
ENSG00000145934	TENM2	6208.04	-0.636329	3.93024e-11
ENSG00000128422	KRT17	3805.48	2.25589	3.93199e-11
ENSG00000164300	SERINC5	1318.53	-0.65977	3.96473e-11
ENSG00000100426	ZBED4	1240.9	-0.667197	4.04038e-11
ENSG00000168282	MGAT2	2866.3	-0.510033	4.06233e-11
ENSG00000168843	FSTL5	62.2665	5.42733	4.07521e-11
ENSG00000205730	ITPRIPL2	2011.65	0.63681	4.13462e-11
ENSG00000105426	PTPRS	1866.84	-0.640748	4.30336e-11
ENSG00000102543	CDADC1	747.501	0.70885	4.58882e-11
ENSG00000064995	TAF11	1418.86	0.68264	4.61508e-11
ENSG00000175416	CLTB	3019	-0.597717	4.63214e-11
ENSG00000131626	PPFIA1	6541.24	-0.5404	4.64312e-11
ENSG00000133026	MYH10	8919.18	-0.923367	4.6657e-11
ENSG00000080608	PUM3	4466.89	-0.383624	4.68971e-11
ENSG00000120709	FAM53C	3524.4	0.57231	4.69363e-11
ENSG00000113312	TTC1	4803.09	-0.649539	4.74068e-11
ENSG00000105171	POP4	2632.91	-0.546109	4.74605e-11
ENSG00000250571	GLI4	246.239	1.1973	4.77118e-11
ENSG00000119820	YIPF4	3431.76	0.479475	4.79593e-11
ENSG00000066044	ELAVL1	7720.42	-0.528812	4.93772e-11
ENSG00000124587	PEX6	1220.81	0.6485	4.95358e-11
ENSG00000152464	RPP38	500.772	0.731993	4.99259e-11
ENSG00000082153	BZW1	29711.5	-0.446427	5.22614e-11
ENSG00000162441	LZIC	3867.41	-0.537388	5.31252e-11
ENSG00000198648	STK39	2400.81	-0.515262	5.31274e-11
ENSG00000174903	RAB1B	8855.49	-0.517107	5.32415e-11
ENSG00000213463	SYNJ2BP	2677.78	-0.826647	5.47633e-11
ENSG00000170653	ATF7	2917.38	0.44359	5.55551e-11
ENSG00000085117	CD82	2233.53	1.03729	5.67487e-11
ENSG00000179163	FUCA1	612.068	0.763479	5.72089e-11
ENSG00000164961	WASHC5	4572.08	-0.654609	5.73975e-11
ENSG00000204160	ZDHHC18	4072.69	-0.536756	5.81717e-11
ENSG00000112531	QKI	8524.59	-0.530067	6.04872e-11
ENSG00000181555	SETD2	8397.24	-0.52103	6.04872e-11
ENSG00000074054	CLASP1	5587.13	-0.421011	6.08955e-11
ENSG00000181019	NQO1	7664.22	0.451956	6.16628e-11
ENSG00000163918	RFC4	2985.7	-0.486495	6.31953e-11
ENSG00000108312	UBTF	5799.88	-0.770489	6.34303e-11
ENSG00000185483	ROR1	174.875	-1.3161	6.34303e-11
ENSG00000128463	EMC4	3196.15	-0.49388	6.38936e-11
ENSG00000111859	NEDD9	3038.96	1.38225	6.39122e-11
ENSG00000122691	TWIST1	856.346	0.755872	6.46858e-11
ENSG00000068654	POLR1A	7740.29	-0.606754	6.70156e-11
ENSG00000136940	PDCL	1493.67	0.578089	6.70156e-11
ENSG00000064012	CASP8	1235.42	0.751132	6.74161e-11
ENSG00000129173	E2F8	1124.17	-0.739614	7.04807e-11
ENSG00000185404	SP140L	984.761	0.921654	7.14462e-11
ENSG00000213024	NUP62	5993.75	-0.573584	7.38136e-11
ENSG00000132952	USPL1	5166.39	-0.666188	7.48463e-11
ENSG00000168502	MTCL1	1708.87	-0.734607	7.54129e-11
ENSG00000169612	RAMAC	2086.06	0.561095	7.57816e-11
ENSG00000198039	ZNF273	735.002	0.805704	7.59452e-11
ENSG00000132694	ARHGEF11	3107.39	0.464099	7.81106e-11
ENSG00000005059	MCUB	644.23	-0.838776	7.82099e-11
ENSG00000173905	GOLIM4	7936.97	-0.683096	7.92655e-11
ENSG00000107779	BMPR1A	1769.28	-0.691018	7.96599e-11
ENSG00000185480	PARPBP	1712.89	-0.578284	8.1067e-11
ENSG00000197070	ARRDC1	821.228	0.84805	8.22332e-11
ENSG00000100422	CERK	2413.23	-0.871475	8.31325e-11
ENSG00000125247	TMTC4	452.098	1.02575	8.52015e-11
ENSG00000164081	TEX264	1735.72	0.920427	8.69095e-11
ENSG00000072736	NFATC3	4917.46	-0.491906	8.71479e-11
ENSG00000162595	DIRAS3	151.431	1.97289	9.13474e-11
ENSG00000164985	PSIP1	9175.94	-0.574654	9.21739e-11
ENSG00000108091	CCDC6	6169.16	-0.444753	9.54206e-11
ENSG00000162437	RAVER2	1248.02	-0.650602	9.62228e-11
ENSG00000135069	PSAT1	2716.87	-0.560925	9.87815e-11
ENSG00000135372	NAT10	3158.56	-0.674567	9.97773e-11
ENSG00000171566	PLRG1	3277.11	-0.415316	1.00455e-10
ENSG00000204388	HSPA1B	391253	-0.510478	1.03478e-10
ENSG00000091409	ITGA6	10370	-0.579882	1.07146e-10
ENSG00000135655	USP15	3477.39	-0.651349	1.07146e-10
ENSG00000160131	VMA21	3804.41	-0.554729	1.08152e-10
ENSG00000166689	PLEKHA7	3531.16	-1.11027	1.0828e-10
ENSG00000280165	PCDH20	164.869	1.37245	1.1061e-10
ENSG00000164284	GRPEL2	3007.6	0.459297	1.13667e-10
ENSG00000168538	TRAPPC11	1183.18	-0.770105	1.13944e-10
ENSG00000144567	RETREG2	3075.95	0.604129	1.16737e-10
ENSG00000198018	ENTPD7	4125.57	0.648417	1.16967e-10
ENSG00000162618	ADGRL4	879.809	1.22194	1.17308e-10
ENSG00000119801	YPEL5	2135.33	0.644033	1.20493e-10
ENSG00000168477	TNXB	210.007	2.25313	1.25002e-10
ENSG00000116604	MEF2D	1722.53	0.799567	1.27938e-10
ENSG00000118495	PLAGL1	2091.07	0.52922	1.30238e-10
ENSG00000152409	JMY	3399.25	0.728315	1.31155e-10
ENSG00000109099	PMP22	4038.02	0.774255	1.31893e-10
ENSG00000162337	LRP5	1943.18	0.746315	1.32716e-10
ENSG00000148773	MKI67	20188.1	-0.754196	1.37069e-10
ENSG00000137831	UACA	6812.31	-0.775573	1.47243e-10
ENSG00000220205	VAMP2	1678.55	0.615305	1.47261e-10
ENSG00000141627	DYM	4153.53	-0.479296	1.47443e-10
ENSG00000079841	RIMS1	62.8862	2.17947	1.47518e-10
ENSG00000163166	IWS1	3378.55	-0.5054	1.48433e-10
ENSG00000142408	CACNG8	94.8738	2.06603	1.50335e-10
ENSG00000137955	RABGGTB	5277.73	0.462355	1.50647e-10
ENSG00000145919	BOD1	3804.18	-0.878574	1.53112e-10
ENSG00000110841	PPFIBP1	3303.52	-0.525393	1.53947e-10
ENSG00000175215	CTDSP2	7213.16	0.709622	1.5706e-10
ENSG00000061337	LZTS1	409.9	1.03534	1.5802e-10
ENSG00000115756	HPCAL1	2177.71	-0.5467	1.59025e-10
ENSG00000099204	ABLIM1	3798.51	-0.743689	1.59164e-10
ENSG00000101444	AHCY	13122.6	0.402114	1.60542e-10
ENSG00000102409	BEX4	3148.07	0.467622	1.61789e-10
ENSG00000152683	SLC30A6	2361.85	-0.572728	1.73405e-10
ENSG00000197548	ATG7	2131.96	-0.577741	1.73748e-10
ENSG00000096717	SIRT1	3328.21	0.871905	1.7979e-10
ENSG00000184185	KCNJ12	132.816	2.54612	1.7979e-10
ENSG00000139579	NABP2	2734.87	0.421911	1.82649e-10
ENSG00000105379	ETFB	977.816	-0.750392	1.83572e-10
ENSG00000137393	RNF144B	3501.42	0.986584	1.83572e-10
ENSG00000163006	CCDC138	1526.4	-0.677569	1.84511e-10
ENSG00000163950	SLBP	5632.2	-0.528565	1.86307e-10
ENSG00000178202	POGLUT3	5705.5	-0.649443	1.86307e-10
ENSG00000119844	AFTPH	2181.24	0.575601	1.88956e-10
ENSG00000023330	ALAS1	3369.38	0.472079	1.92381e-10
ENSG00000147535	PLPP5	1229.53	0.644574	1.92381e-10
ENSG00000163162	RNF149	3051.55	0.58559	1.94161e-10
ENSG00000144224	UBXN4	7923.91	-0.298297	1.97923e-10
ENSG00000138767	CNOT6L	1768.24	-0.625754	1.98729e-10
ENSG00000145725	PPIP5K2	6107.55	-0.677742	1.99575e-10
ENSG00000042429	MED17	4090.84	0.420824	1.99704e-10
ENSG00000106554	CHCHD3	5821.93	-0.374609	2.01567e-10
ENSG00000100814	CCNB1IP1	1858.02	0.869843	2.04442e-10
ENSG00000188938	FAM120AOS	1713.99	-0.486675	2.13381e-10
ENSG00000000971	CFH	185.976	2.16762	2.16805e-10
ENSG00000135272	MDFIC	1050.46	-1.07948	2.1736e-10
ENSG00000107614	TRDMT1	384.618	-0.977829	2.24469e-10
ENSG00000188811	NHLRC3	1413.83	0.613168	2.25921e-10
ENSG00000177469	CAVIN1	46261.3	-0.342146	2.30244e-10
ENSG00000071889	FAM3A	819.331	-0.710593	2.51236e-10
ENSG00000133393	CEP20	2741.02	-0.690005	2.52502e-10
ENSG00000131747	TOP2A	28424.8	-0.636911	2.61539e-10
ENSG00000204371	EHMT2	3964.07	-0.429791	2.61694e-10
ENSG00000038274	MAT2B	3139.86	-0.445862	2.66024e-10
ENSG00000151376	ME3	1750.24	-0.711976	2.68625e-10
ENSG00000107679	PLEKHA1	1118.13	0.824923	2.74517e-10
ENSG00000148175	STOM	6448.14	0.676105	2.76849e-10
ENSG00000164938	TP53INP1	719.591	1.747	2.79626e-10
ENSG00000125630	POLR1B	5076.65	0.445024	2.82674e-10
ENSG00000183520	UTP11	4575.67	-0.464595	2.83024e-10
ENSG00000099904	ZDHHC8	2321.57	-0.471741	2.89417e-10
ENSG00000116161	CACYBP	18547.5	-0.546198	2.91102e-10
ENSG00000127922	SEM1	3717.28	-0.530481	2.93361e-10
ENSG00000117395	EBNA1BP2	14231.6	-0.473566	2.93511e-10
ENSG00000121653	MAPK8IP1	392.506	0.782273	2.971e-10
ENSG00000197696	NMB	115.343	1.50577	3.07988e-10
ENSG00000136731	UGGT1	12549.1	-0.478399	3.18117e-10
ENSG00000117593	DARS2	2586.33	-0.431244	3.20284e-10
ENSG00000171307	ZDHHC16	1947.22	-0.541477	3.28665e-10
ENSG00000163930	BAP1	6365.79	0.406389	3.43745e-10
ENSG00000183671	GPR1	308.035	1.13254	3.44614e-10
ENSG00000074071	MRPS34	2496.21	-0.546999	3.45796e-10
ENSG00000087087	SRRT	10043	-0.43117	3.53699e-10
ENSG00000176714	CCDC121	247.789	-1.5734	3.54782e-10
ENSG00000197461	PDGFA	595.492	-1.06303	3.57007e-10
ENSG00000132406	TMEM128	882.7	0.658736	3.57846e-10
ENSG00000172315	TP53RK	1730.72	0.544547	3.61897e-10
ENSG00000124795	DEK	42698.5	-0.472392	3.73098e-10
ENSG00000150938	CRIM1	33954.6	1.11353	3.73098e-10
ENSG00000100916	BRMS1L	810.815	-0.840081	3.83194e-10
ENSG00000250565	ATP6V1E2	159.65	-1.11422	3.93523e-10
ENSG00000167460	TPM4	52973.5	-0.8988	4.05975e-10
ENSG00000131828	PDHA1	6924.29	-0.434826	4.07558e-10
ENSG00000176222	ZNF404	219.73	-1.46711	4.11758e-10
ENSG00000116754	SRSF11	11156.5	-0.388043	4.17277e-10
ENSG00000121104	FAM117A	515.6	-0.694892	4.18538e-10
ENSG00000157184	CPT2	1111.2	0.724988	4.23347e-10
ENSG00000115520	COQ10B	1899.28	0.536738	4.31693e-10
ENSG00000128039	SRD5A3	1026.71	0.672493	4.39455e-10
ENSG00000165997	ARL5B	3514.56	0.72999	4.44916e-10
ENSG00000275023	MLLT6	3071.14	0.528651	4.45931e-10
ENSG00000214756	CSKMT	296.395	1.07258	4.47409e-10
ENSG00000090520	DNAJB11	7607.38	-0.614162	4.48644e-10
ENSG00000143797	MBOAT2	8126.66	-0.591366	4.50339e-10
ENSG00000052749	RRP12	4881.4	0.348559	4.58502e-10
ENSG00000139131	YARS2	1886.5	0.716103	4.58502e-10
ENSG00000270757	HSPE1-MOB4	1311.27	-0.792093	4.60882e-10
ENSG00000146409	SLC18B1	965.459	0.547097	4.65331e-10
ENSG00000112941	TENT4A	4180.58	-0.664526	4.71355e-10
ENSG00000196924	FLNA	216672	0.465759	4.72591e-10
ENSG00000163702	IL17RC	616.253	0.805918	4.76346e-10
ENSG00000114650	SCAP	5325.09	0.419392	5.00554e-10
ENSG00000169946	ZFPM2	1377.65	0.552238	5.04799e-10
ENSG00000109606	DHX15	16238.6	-0.399228	5.05735e-10
ENSG00000073350	LLGL2	343.418	1.18495	5.07601e-10
ENSG00000052841	TTC17	3321	0.437293	5.17705e-10
ENSG00000119977	TCTN3	3688.3	0.345343	5.53309e-10
ENSG00000121058	COIL	3279.81	0.545244	5.59661e-10
ENSG00000136156	ITM2B	13275.6	0.413415	5.62596e-10
ENSG00000143256	PFDN2	2813.01	-0.426579	5.6514e-10
ENSG00000109756	RAPGEF2	3115.7	0.617821	5.65883e-10
ENSG00000154305	MIA3	5692.13	-0.857979	5.84692e-10
ENSG00000151849	CENPJ	1441.79	-0.603031	5.87444e-10
ENSG00000163923	RPL39L	431.329	-0.759152	5.91062e-10
ENSG00000125633	CCDC93	4648.84	-0.690302	5.95832e-10
ENSG00000157870	PRXL2B	764.275	-0.528765	6.07244e-10
ENSG00000198353	HOXC4	327.276	0.909699	6.13959e-10
ENSG00000175175	PPM1E	704.387	1.34768	6.23825e-10
ENSG00000158859	ADAMTS4	32.7192	4.43279	6.31861e-10
ENSG00000180370	PAK2	8493.9	-0.525089	6.42891e-10
ENSG00000135636	DYSF	274.289	-1.47872	6.45297e-10
ENSG00000134138	MEIS2	1340.71	-0.868019	6.55946e-10
ENSG00000169129	AFAP1L2	434.926	-1.1495	6.62463e-10
ENSG00000198060	MARCHF5	4030.18	0.37898	6.68994e-10
ENSG00000132026	RTBDN	48.3362	2.72351	6.71294e-10
ENSG00000065060	UHRF1BP1	1560.78	0.507778	7.11153e-10
ENSG00000128578	STRIP2	816.525	-0.67992	7.13738e-10
ENSG00000105559	PLEKHA4	710.245	1.35205	7.19939e-10
ENSG00000109189	USP46	1947.55	-0.833071	7.33348e-10
ENSG00000168066	SF1	20039.2	-0.44401	7.33444e-10
ENSG00000122299	ZC3H7A	3054.08	-0.606787	7.36903e-10
ENSG00000152894	PTPRK	6152.07	-0.958628	7.55527e-10
ENSG00000120217	CD274	1572.7	1.18563	7.66112e-10
ENSG00000123143	PKN1	5546.61	0.489448	7.72293e-10
ENSG00000151576	QTRT2	2252.41	0.674547	7.81325e-10
ENSG00000113068	PFDN1	3405.91	-0.645891	7.97513e-10
ENSG00000086589	RBM22	6165.65	0.35669	7.98422e-10
ENSG00000143845	ETNK2	364.17	-1.20039	8.00682e-10
ENSG00000138386	NAB1	2823.94	-0.604355	8.1263e-10
ENSG00000157916	RER1	7267.35	-0.501627	8.35723e-10
ENSG00000122643	NT5C3A	1702.73	0.502205	8.80621e-10
ENSG00000163347	CLDN1	146.192	2.78237	9.1008e-10
ENSG00000100629	CEP128	1041.8	-0.706067	9.15403e-10
ENSG00000167658	EEF2	117886	0.385755	9.17231e-10
ENSG00000060656	PTPRU	145.465	2.33009	9.22472e-10
ENSG00000162923	WDR26	7548.44	-0.508848	9.38148e-10
ENSG00000133103	COG6	2606.73	-0.491465	9.6695e-10
ENSG00000065534	MYLK	2791.49	-1.0114	9.87902e-10
ENSG00000136783	NIPSNAP3A	1724.01	0.712431	9.87902e-10
ENSG00000152661	GJA1	9050.46	-0.371966	9.93121e-10
ENSG00000124574	ABCC10	938.025	1.111	1.03701e-09
ENSG00000278311	GGNBP2	2520.76	-0.556034	1.0431e-09
ENSG00000136108	CKAP2	12621.5	-0.354688	1.06455e-09
ENSG00000175467	SART1	9711.09	-0.51955	1.06455e-09
ENSG00000180340	FZD2	3498.64	-0.633792	1.07727e-09
ENSG00000088836	SLC4A11	547.808	0.898347	1.07838e-09
ENSG00000165406	MARCHF8	2432.39	0.49537	1.08578e-09
ENSG00000126698	DNAJC8	13201.8	-0.497418	1.09199e-09
ENSG00000123989	CHPF	1559.4	0.802535	1.11835e-09
ENSG00000170906	NDUFA3	637.26	-0.594027	1.12726e-09
ENSG00000105767	CADM4	4919.16	0.602767	1.14964e-09
ENSG00000100266	PACSIN2	2449.93	-0.793012	1.1599e-09
ENSG00000148737	TCF7L2	1537.9	-0.643921	1.1634e-09
ENSG00000163017	ACTG2	124.881	2.21473	1.16853e-09
ENSG00000041357	PSMA4	5718.89	-0.467137	1.17538e-09
ENSG00000177485	ZBTB33	2884.61	0.475413	1.21331e-09
ENSG00000115318	LOXL3	69.5019	2.04301	1.21428e-09
ENSG00000159164	SV2A	1931.78	-0.47413	1.22672e-09
ENSG00000118705	RPN2	28083.4	-0.748079	1.25856e-09
ENSG00000144320	LNPK	3001.17	-0.641436	1.28933e-09
ENSG00000129128	SPCS3	7752.86	-0.890635	1.30303e-09
ENSG00000148835	TAF5	1587.76	0.663526	1.35645e-09
ENSG00000026751	SLAMF7	319.026	1.27112	1.4029e-09
ENSG00000198931	APRT	1707.89	-0.603955	1.52458e-09
ENSG00000151240	DIP2C	467.997	-0.819768	1.56256e-09
ENSG00000141682	PMAIP1	5123.13	0.642161	1.57435e-09
ENSG00000166598	HSP90B1	72115	0.322147	1.57435e-09
ENSG00000171903	CYP4F11	92.8846	2.38259	1.5785e-09
ENSG00000099860	GADD45B	2552.16	-1.29794	1.59532e-09
ENSG00000166189	HPS6	641.328	0.909597	1.65179e-09
ENSG00000163393	SLC22A15	240.584	1.45556	1.65288e-09
ENSG00000118655	DCLRE1B	4054.86	-0.639301	1.66791e-09
ENSG00000121774	KHDRBS1	13691.5	-0.397061	1.66909e-09
ENSG00000135392	DNAJC14	1714.84	-0.426081	1.69961e-09
ENSG00000155111	CDK19	1476.92	-0.577957	1.75532e-09
ENSG00000183741	CBX6	3772.71	0.526639	1.75675e-09
ENSG00000137992	DBT	3093.26	0.467477	1.77375e-09
ENSG00000143643	TTC13	1502.7	0.546341	1.78351e-09
ENSG00000145220	LYAR	3064.68	-0.610688	1.78893e-09
ENSG00000138134	STAMBPL1	990.188	0.885977	1.8075e-09
ENSG00000099817	POLR2E	5927.81	-0.571188	1.81053e-09
ENSG00000138759	FRAS1	227.821	1.52617	1.82479e-09
ENSG00000088986	DYNLL1	10824.7	-0.387682	1.86564e-09
ENSG00000140030	GPR65	133.928	1.9447	1.87146e-09
ENSG00000101166	PRELID3B	4533.64	-0.822524	1.95115e-09
ENSG00000119729	RHOQ	2495.18	-0.828971	1.99082e-09
ENSG00000125520	SLC2A4RG	2876.92	-0.713443	2.06339e-09
ENSG00000187742	SECISBP2	1137.65	-0.724916	2.06577e-09
ENSG00000179943	FIZ1	981.383	0.680143	2.09569e-09
ENSG00000088899	LZTS3	703.157	0.808313	2.12054e-09
ENSG00000129518	EAPP	1087.91	0.52885	2.19208e-09
ENSG00000141556	TBCD	2335.42	-0.642345	2.23305e-09
ENSG00000187514	PTMA	34723.8	-0.384885	2.23305e-09
ENSG00000003436	TFPI	4923.2	0.740605	2.25049e-09
ENSG00000164506	STXBP5	1910.03	-0.700346	2.25049e-09
ENSG00000148660	CAMK2G	1553.58	-0.867307	2.25551e-09
ENSG00000137135	ARHGEF39	581.353	-0.659836	2.26818e-09
ENSG00000162627	SNX7	3640.32	0.537466	2.27302e-09
ENSG00000164182	NDUFAF2	2076.38	-0.674326	2.28115e-09
ENSG00000257093	DENND11	1736.87	0.576802	2.31499e-09
ENSG00000188641	DPYD	4600.83	0.412095	2.32614e-09
ENSG00000117399	CDC20	13298.4	-0.523089	2.34421e-09
ENSG00000166341	DCHS1	497.233	1.70971	2.35487e-09
ENSG00000144711	IQSEC1	1851.43	-0.657209	2.39741e-09
ENSG00000100600	LGMN	4562.9	0.635006	2.42362e-09
ENSG00000077454	LRCH4	1288.41	0.547369	2.43946e-09
ENSG00000100162	CENPM	486.234	-0.817658	2.49511e-09
ENSG00000178074	C2orf69	1968.61	0.868093	2.50383e-09
ENSG00000145495	MARCHF6	8521.56	-0.521497	2.50893e-09
ENSG00000187522	HSPA14	1160.81	-0.774049	2.51689e-09
ENSG00000183207	RUVBL2	5986.48	-0.444752	2.61418e-09
ENSG00000164077	MON1A	909.796	0.578348	2.66277e-09
ENSG00000134987	WDR36	5844.55	0.479945	2.76656e-09
ENSG00000142528	ZNF473	1469.52	-0.683899	2.76656e-09
ENSG00000131043	AAR2	3332.31	0.442879	2.78747e-09
ENSG00000230989	HSBP1	7168.06	-0.489589	2.80901e-09
ENSG00000119669	IRF2BPL	2183.05	-0.884023	2.823e-09
ENSG00000148358	GPR107	10246.3	-0.487131	2.87249e-09
ENSG00000131711	MAP1B	23972.8	0.521548	2.91885e-09
ENSG00000111845	PAK1IP1	2543.45	-0.534013	2.95126e-09
ENSG00000115649	CNPPD1	869.777	-0.542983	2.95126e-09
ENSG00000167522	ANKRD11	5214.26	-0.675897	2.98529e-09
ENSG00000166181	API5	12539.8	-0.458029	2.99493e-09
ENSG00000170456	DENND5B	3493.51	-0.583674	3.05802e-09
ENSG00000275395	FCGBP	125.942	3.33285	3.07271e-09
ENSG00000107201	DDX58	2909.44	3.43245	3.15211e-09
ENSG00000173692	PSMD1	9713.05	-0.549	3.19336e-09
ENSG00000143578	CREB3L4	413.26	-0.721325	3.317e-09
ENSG00000143321	HDGF	16539.8	-0.391016	3.37309e-09
ENSG00000164136	IL15	251.921	1.17711	3.50694e-09
ENSG00000123485	HJURP	1803.4	-0.529397	3.65494e-09
ENSG00000141542	RAB40B	278.555	-1.26547	3.69654e-09
ENSG00000163281	GNPDA2	1950.19	0.553255	3.69695e-09
ENSG00000164209	SLC25A46	7270.82	0.359911	3.7103e-09
ENSG00000188549	CCDC9B	2885.95	-0.679225	3.72227e-09
ENSG00000115866	DARS1	4820.63	-0.347007	3.72269e-09
ENSG00000036257	CUL3	4585	-0.503388	3.77481e-09
ENSG00000137842	TMEM62	635.418	1.03995	3.86637e-09
ENSG00000187109	NAP1L1	30891.9	0.362852	3.87876e-09
ENSG00000074800	ENO1	153082	-0.398479	3.89082e-09
ENSG00000159692	CTBP1	5364.22	-0.390296	3.94695e-09
ENSG00000124207	CSE1L	24201.6	-0.347856	3.95794e-09
ENSG00000166741	NNMT	1411.99	1.14825	3.97607e-09
ENSG00000131876	SNRPA1	3632.97	-0.443021	4.0205e-09
ENSG00000088247	KHSRP	24561.6	-0.391079	4.07734e-09
ENSG00000177731	FLII	16009.8	-0.437079	4.09201e-09
ENSG00000117016	RIMS3	170	1.46239	4.20154e-09
ENSG00000103257	SLC7A5	13073.1	0.480768	4.24181e-09
ENSG00000166347	CYB5A	630.142	-1.05829	4.25e-09
ENSG00000105968	H2AZ2	14197.5	-0.348012	4.26998e-09
ENSG00000174151	CYB561D1	552.145	0.915684	4.29527e-09
ENSG00000198121	LPAR1	1425.83	1.06201	4.29794e-09
ENSG00000213462	ERV3-1	294.046	1.06825	4.30212e-09
ENSG00000166923	GREM1	34741.4	0.526755	4.3175e-09
ENSG00000180304	OAZ2	2590.33	-0.858812	4.34186e-09
ENSG00000164897	TMUB1	1189.75	0.558751	4.36361e-09
ENSG00000169972	PUSL1	398.722	-0.922067	4.39664e-09
ENSG00000005486	RHBDD2	1810.79	0.508994	4.45079e-09
ENSG00000239857	GET4	1533.15	-0.450068	4.47371e-09
ENSG00000122565	CBX3	10503.2	-0.633531	4.51156e-09
ENSG00000135269	TES	2583.47	0.762768	4.54022e-09
ENSG00000113810	SMC4	38204.8	-0.583688	4.55009e-09
ENSG00000177646	ACAD9	1529.36	-0.572702	4.55009e-09
ENSG00000188211	NCR3LG1	1240.15	1.20337	4.74994e-09
ENSG00000003402	CFLAR	1215.06	0.735631	4.87449e-09
ENSG00000166579	NDEL1	2149.34	-0.375351	4.92663e-09
ENSG00000019186	CYP24A1	124.775	2.45397	5.02322e-09
ENSG00000157881	PANK4	922.999	-0.645949	5.03637e-09
ENSG00000099917	MED15	4765.14	-0.558316	5.10033e-09
ENSG00000163946	TASOR	5263.84	-0.560045	5.21946e-09
ENSG00000087338	GMCL1	826.046	-0.781275	5.25128e-09
ENSG00000157045	NTAN1	1184.3	-0.636175	5.33735e-09
ENSG00000147592	LACTB2	1376.13	-0.609513	5.36505e-09
ENSG00000080986	NDC80	2696.48	-0.548337	5.39359e-09
ENSG00000137288	UQCC2	1205.1	-0.786805	5.5122e-09
ENSG00000075391	RASAL2	4210.54	0.632058	5.54444e-09
ENSG00000124688	MAD2L1BP	1567.76	0.51763	5.55589e-09
ENSG00000011028	MRC2	2307.44	0.648956	5.59358e-09
ENSG00000251493	FOXD1	3844.14	-0.439063	5.6093e-09
ENSG00000164615	CAMLG	2347.94	0.427284	6.01206e-09
ENSG00000101246	ARFRP1	694.919	-0.751575	6.2776e-09
ENSG00000132768	DPH2	3404.67	0.688604	6.28929e-09
ENSG00000138629	UBL7	605.017	0.672603	6.32005e-09
ENSG00000103496	STX4	1557.64	-0.582497	6.3353e-09
ENSG00000149639	SOGA1	7876.36	-0.669743	6.3353e-09
ENSG00000157954	WIPI2	4032.29	0.357681	6.4281e-09
ENSG00000064651	SLC12A2	5168.46	0.722844	6.4717e-09
ENSG00000076067	RBMS2	3899.1	0.597988	6.47216e-09
ENSG00000196923	PDLIM7	6620.67	0.460074	6.53976e-09
ENSG00000185262	UBALD2	1066.11	0.831521	6.54298e-09
ENSG00000115947	ORC4	2163.73	-0.72272	6.60532e-09
ENSG00000244165	P2RY11	407.691	0.783889	6.60814e-09
ENSG00000170633	RNF34	2517.56	0.446981	6.76192e-09
ENSG00000134852	CLOCK	3488.08	-0.670551	6.80382e-09
ENSG00000115275	MOGS	2768.37	0.671597	6.87961e-09
ENSG00000101266	CSNK2A1	12245.2	-0.534171	6.99335e-09
ENSG00000164307	ERAP1	2972.18	0.762139	7.23224e-09
ENSG00000133321	PLAAT4	34.8602	4.29444	7.26121e-09
ENSG00000115267	IFIH1	2326.09	3.72817	7.37574e-09
ENSG00000196715	VKORC1L1	4272.37	-0.56813	7.42663e-09
ENSG00000131669	NINJ1	467.36	-0.66768	7.43476e-09
ENSG00000167779	IGFBP6	1612.41	0.832767	7.53079e-09
ENSG00000005238	FAM214B	981.562	0.596478	7.69475e-09
ENSG00000068885	IFT80	2157.74	-0.641744	7.7727e-09
ENSG00000138092	CENPO	3433.84	-0.445887	7.89626e-09
ENSG00000188732	FAM221A	335.577	0.92394	7.90384e-09
ENSG00000167004	PDIA3	42480.1	0.381243	7.9109e-09
ENSG00000140694	PARN	2542.86	-0.61435	7.9566e-09
ENSG00000100342	APOL1	85.1088	4.85524	7.99876e-09
ENSG00000164180	TMEM161B	1682.74	0.789797	8.08158e-09
ENSG00000158201	ABHD3	1380.96	-0.560199	8.1964e-09
ENSG00000100439	ABHD4	1176.44	-0.987565	8.42405e-09
ENSG00000116678	LEPR	463.477	-0.819022	8.42405e-09
ENSG00000165244	ZNF367	3911.42	-0.478057	8.42405e-09
ENSG00000134222	PSRC1	1698.92	-0.706435	8.59802e-09
ENSG00000164105	SAP30	473.487	-0.633692	8.60332e-09
ENSG00000120756	PLS1	2040.38	0.584135	8.87143e-09
ENSG00000198945	L3MBTL3	664.31	0.716687	8.96901e-09
ENSG00000183386	FHL3	881.763	0.970169	9.07254e-09
ENSG00000011454	RABGAP1	4340.92	0.434502	9.17527e-09
ENSG00000143842	SOX13	1065.31	0.728235	9.17826e-09
ENSG00000176771	NCKAP5	287.896	1.6914	9.18303e-09
ENSG00000118193	KIF14	3835.44	-0.724967	9.38213e-09
ENSG00000079335	CDC14A	876.965	0.886653	9.38682e-09
ENSG00000113712	CSNK1A1	12546.7	-0.554324	9.38682e-09
ENSG00000114030	KPNA1	4475.45	-0.352587	9.38682e-09
ENSG00000105419	MEIS3	544.571	1.16303	9.39775e-09
ENSG00000142910	TINAGL1	37.3918	3.18714	9.39775e-09
ENSG00000147050	KDM6A	2840.16	0.35409	9.47087e-09
ENSG00000083535	PIBF1	547.959	-1.00761	9.91824e-09
ENSG00000108799	EZH1	752.16	0.807281	9.91824e-09
ENSG00000227345	PARG	2993.99	0.397155	9.91824e-09
ENSG00000225830	ERCC6	2736.58	0.819127	9.98019e-09
ENSG00000182963	GJC1	6418.48	-0.648014	9.98488e-09
ENSG00000134440	NARS1	13094.2	-0.463312	1.0006e-08
ENSG00000136235	GPNMB	1808.67	1.01694	1.01095e-08
ENSG00000153786	ZDHHC7	3416.11	-0.482561	1.01792e-08
ENSG00000151725	CENPU	1617.98	-0.556179	1.02241e-08
ENSG00000105971	CAV2	2428.12	0.484333	1.03296e-08
ENSG00000125450	NUP85	3759.23	-0.4688	1.03973e-08
ENSG00000155970	MICU3	454.43	1.48568	1.05592e-08
ENSG00000155115	GTF3C6	2925.05	-0.41441	1.06412e-08
ENSG00000135334	AKIRIN2	1642.82	-0.523866	1.06472e-08
ENSG00000204560	DHX16	4955.69	-0.427115	1.06472e-08
ENSG00000121073	SLC35B1	5798.36	0.25393	1.07156e-08
ENSG00000163297	ANTXR2	844.027	-0.711702	1.09195e-08
ENSG00000169744	LDB2	577.741	1.30657	1.09514e-08
ENSG00000169957	ZNF768	2367.87	0.639505	1.10375e-08
ENSG00000073060	SCARB1	3612.36	-0.407192	1.104e-08
ENSG00000165494	PCF11	4174.57	0.328649	1.11185e-08
ENSG00000166888	STAT6	3754.71	0.609467	1.13054e-08
ENSG00000170946	DNAJC24	1559.61	-0.502998	1.16009e-08
ENSG00000114062	UBE3A	6819.37	-0.739175	1.17818e-08
ENSG00000129925	PGAP6	1896.22	-0.658855	1.19925e-08
ENSG00000109775	UFSP2	692.576	-0.887365	1.20762e-08
ENSG00000133107	TRPC4	2262.03	0.799827	1.20762e-08
ENSG00000162604	TM2D1	632.925	-0.569819	1.20762e-08
ENSG00000132002	DNAJB1	132981	-0.489229	1.24089e-08
ENSG00000196782	MAML3	125.288	1.75934	1.29985e-08
ENSG00000126351	THRA	890.315	-0.918516	1.33078e-08
ENSG00000188352	FOCAD	2370.25	-0.403678	1.33262e-08
ENSG00000085999	RAD54L	1938.55	-0.53118	1.33285e-08
ENSG00000156603	MED19	1360.45	0.496842	1.34531e-08
ENSG00000082641	NFE2L1	16146.4	-0.548955	1.35865e-08
ENSG00000168078	PBK	2421.17	-0.621937	1.35956e-08
ENSG00000149054	ZNF215	926.86	0.693001	1.37991e-08
ENSG00000165416	SUGT1	6619.45	-0.347043	1.38355e-08
ENSG00000165338	HECTD2	529.731	0.710953	1.39096e-08
ENSG00000024862	CCDC28A	783.676	0.542528	1.39607e-08
ENSG00000144867	SRPRB	5996.23	0.422471	1.41425e-08
ENSG00000167112	TRUB2	2760.35	0.558673	1.43606e-08
ENSG00000008517	IL32	445.04	1.88289	1.46256e-08
ENSG00000105676	ARMC6	2896.66	0.58624	1.48291e-08
ENSG00000154813	DPH3	4191.51	0.494694	1.52263e-08
ENSG00000112584	FAM120B	703.684	0.686372	1.53209e-08
ENSG00000129562	DAD1	3579.38	-0.493327	1.5863e-08
ENSG00000109762	SNX25	539.012	-0.566145	1.60019e-08
ENSG00000106772	PRUNE2	3920.94	0.480877	1.60096e-08
ENSG00000100139	MICALL1	4103.3	0.52465	1.64405e-08
ENSG00000173334	TRIB1	920.737	1.16787	1.64405e-08
ENSG00000285901	NA	36.9989	8.1878	1.65807e-08
ENSG00000136490	LIMD2	333.537	1.1441	1.65984e-08
ENSG00000171148	TADA3	4254.51	0.380449	1.66566e-08
ENSG00000100014	SPECC1L	2780.5	-0.693454	1.67938e-08
ENSG00000197324	LRP10	4756.8	0.523505	1.68384e-08
ENSG00000143079	CTTNBP2NL	3486.95	0.425264	1.74132e-08
ENSG00000007341	ST7L	998.941	0.597119	1.7421e-08
ENSG00000139737	SLAIN1	460.145	0.821248	1.76205e-08
ENSG00000171522	PTGER4	539.028	1.68958	1.76386e-08
ENSG00000106617	PRKAG2	3741.14	-0.49772	1.76436e-08
ENSG00000087111	PIGS	4630.78	0.39119	1.76609e-08
ENSG00000168175	MAPK1IP1L	10943.4	0.341589	1.77652e-08
ENSG00000130479	MAP1S	2098.19	0.687106	1.77804e-08
ENSG00000223573	TINCR	124.886	1.9818	1.80302e-08
ENSG00000182054	IDH2	1039.99	-0.741831	1.81603e-08
ENSG00000132612	VPS4A	4834.6	-0.326287	1.83071e-08
ENSG00000090674	MCOLN1	1516.05	0.491597	1.83822e-08
ENSG00000285043	NA	289.659	1.62399	1.83919e-08
ENSG00000102393	GLA	2943.5	0.860665	1.88315e-08
ENSG00000124920	MYRF	148.67	1.31655	1.88542e-08
ENSG00000169692	AGPAT2	1788.4	0.508689	1.89052e-08
ENSG00000185813	PCYT2	1094.25	-0.610224	1.90172e-08
ENSG00000140545	MFGE8	2770.41	0.481704	1.91144e-08
ENSG00000090971	NAT14	991.667	0.63181	1.99406e-08
ENSG00000181218	H2AW	116.29	1.59255	2.02693e-08
ENSG00000108963	DPH1	1492.37	0.66853	2.04857e-08
ENSG00000100813	ACIN1	10742.6	-0.355064	2.06916e-08
ENSG00000112773	TENT5A	13252.5	-0.658527	2.15289e-08
ENSG00000101337	TM9SF4	6281.92	0.363023	2.1599e-08
ENSG00000113575	PPP2CA	18155.6	-0.370933	2.16345e-08
ENSG00000181045	SLC26A11	453.893	0.79775	2.17562e-08
ENSG00000165304	MELK	7542.77	-0.486435	2.18898e-08
ENSG00000243414	TICAM2	1016.67	-0.899797	2.19289e-08
ENSG00000111602	TIMELESS	5861.78	-0.514389	2.27027e-08
ENSG00000127920	GNG11	501.658	-1.86443	2.27227e-08
ENSG00000177885	GRB2	6933.74	-0.615527	2.27674e-08
ENSG00000008086	CDKL5	1423.66	0.594366	2.32246e-08
ENSG00000183023	SLC8A1	1025.31	-0.72826	2.34614e-08
ENSG00000186222	BLOC1S4	420.887	0.70446	2.35317e-08
ENSG00000167491	GATAD2A	9061.21	-0.503463	2.37454e-08
ENSG00000114853	ZBTB47	597.225	0.651232	2.38308e-08
ENSG00000139410	SDSL	178.983	1.16027	2.40072e-08
ENSG00000183337	BCOR	5638.95	-1.04689	2.4183e-08
ENSG00000105963	ADAP1	86.3238	2.91474	2.41996e-08
ENSG00000139644	TMBIM6	61087.3	0.453101	2.42693e-08
ENSG00000102471	NDFIP2	4213.77	0.519587	2.44676e-08
ENSG00000066629	EML1	923.702	0.968758	2.45724e-08
ENSG00000105647	PIK3R2	2382.69	-0.483375	2.4832e-08
ENSG00000143398	PIP5K1A	8041.14	0.473191	2.4832e-08
ENSG00000144744	UBA3	3536.45	-0.587235	2.48853e-08
ENSG00000213903	LTB4R	565.536	0.823153	2.48936e-08
ENSG00000132718	SYT11	4246.49	0.563041	2.50442e-08
ENSG00000128604	IRF5	175.422	1.50628	2.51213e-08
ENSG00000168003	SLC3A2	34738.2	0.346179	2.56033e-08
ENSG00000169908	TM4SF1	1227.5	0.780826	2.5765e-08
ENSG00000143816	WNT9A	60.0333	3.29419	2.59001e-08
ENSG00000056558	TRAF1	98.0794	2.01647	2.61698e-08
ENSG00000067182	TNFRSF1A	3865.22	-0.870585	2.63092e-08
ENSG00000156313	RPGR	605.58	0.802361	2.64085e-08
ENSG00000130706	ADRM1	5231.49	-0.478547	2.67727e-08
ENSG00000165572	KBTBD6	1241.23	-0.565184	2.75373e-08
ENSG00000160877	NACC1	7274.73	0.388063	2.77508e-08
ENSG00000104886	PLEKHJ1	1132.25	-0.518039	2.84686e-08
ENSG00000135298	ADGRB3	135.439	2.5239	2.84878e-08
ENSG00000072134	EPN2	918.827	1.01659	2.85802e-08
ENSG00000132463	GRSF1	5334.98	-0.529944	2.86728e-08
ENSG00000132846	ZBED3	917.298	0.696601	2.90835e-08
ENSG00000137818	RPLP1	32719.3	0.322715	2.90835e-08
ENSG00000139998	RAB15	1255.88	-0.691573	2.92174e-08
ENSG00000012822	CALCOCO1	2204.94	0.794326	2.97058e-08
ENSG00000111786	SRSF9	8437.26	-0.334483	2.98873e-08
ENSG00000067798	NAV3	2350.45	0.957323	2.99899e-08
ENSG00000177675	CD163L1	705.188	1.57542	3.01245e-08
ENSG00000154978	VOPP1	6419.83	-0.350679	3.01384e-08
ENSG00000241839	PLEKHO2	1068.35	0.733154	3.02997e-08
ENSG00000121940	CLCC1	2563.38	-0.631859	3.05446e-08
ENSG00000090889	KIF4A	6472.46	-0.478146	3.06595e-08
ENSG00000119900	OGFRL1	4578.73	-0.57484	3.0661e-08
ENSG00000172936	MYD88	1603.08	0.981053	3.17195e-08
ENSG00000134265	NAPG	3974.33	0.446588	3.21561e-08
ENSG00000117020	AKT3	3437.15	-0.712578	3.41505e-08
ENSG00000165138	ANKS6	1010.65	0.701348	3.47914e-08
ENSG00000085063	CD59	9086.38	0.806982	3.5322e-08
ENSG00000000457	SCYL3	555.47	0.684487	3.57975e-08
ENSG00000275740	NA	1385.48	-0.826237	3.59682e-08
ENSG00000172575	RASGRP1	49.2206	2.30554	3.65206e-08
ENSG00000178719	GRINA	5156.26	0.614448	3.67131e-08
ENSG00000120256	LRP11	1370.02	0.699613	3.70592e-08
ENSG00000095383	TBC1D2	1083.38	0.541879	3.71651e-08
ENSG00000189067	LITAF	4495.82	-0.507739	3.76032e-08
ENSG00000100836	PABPN1	10075.3	-0.347598	3.7946e-08
ENSG00000162654	GBP4	92.4897	8.94574	3.90622e-08
ENSG00000153140	CETN3	1595.3	-0.451257	3.96803e-08
ENSG00000168874	ATOH8	184.199	-2.9114	3.96803e-08
ENSG00000184216	IRAK1	14086.7	-0.282977	4.08908e-08
ENSG00000213190	MLLT11	1116.63	0.877547	4.10287e-08
ENSG00000164051	CCDC51	962.309	0.623413	4.11968e-08
ENSG00000164346	NSA2	9382.65	-0.372302	4.12023e-08
ENSG00000131748	STARD3	1835.35	0.380861	4.20003e-08
ENSG00000270149	NA	528.078	1.17175	4.22548e-08
ENSG00000138796	HADH	1483.63	-0.548966	4.22601e-08
ENSG00000185420	SMYD3	934.33	-0.642601	4.26633e-08
ENSG00000174953	DHX36	4907.58	-0.451032	4.34044e-08
ENSG00000106780	MEGF9	802.852	-0.923608	4.3438e-08
ENSG00000123595	RAB9A	992.476	0.703877	4.3438e-08
ENSG00000136715	SAP130	3590.74	-0.358144	4.3438e-08
ENSG00000101928	MOSPD1	716.267	-0.630168	4.37552e-08
ENSG00000130768	SMPDL3B	103.271	1.98047	4.37552e-08
ENSG00000130518	IQCN	166.756	1.52434	4.39395e-08
ENSG00000267855	NDUFA7	607.92	0.619625	4.40275e-08
ENSG00000160211	G6PD	4697.14	-0.711691	4.40919e-08
ENSG00000168621	GDNF	1084.94	-0.67966	4.45563e-08
ENSG00000143153	ATP1B1	7430.36	-0.501929	4.47296e-08
ENSG00000093167	LRRFIP2	3934.69	-0.520997	4.51706e-08
ENSG00000168758	SEMA4C	1384.82	0.603761	4.57253e-08
ENSG00000151892	GFRA1	14610.3	0.328383	4.58146e-08
ENSG00000198961	PJA2	7760.51	0.294349	4.61485e-08
ENSG00000151779	NBAS	2949.22	-0.594093	4.72402e-08
ENSG00000102780	DGKH	2772.04	0.774376	4.82213e-08
ENSG00000160789	LMNA	18559.2	-0.50151	4.9529e-08
ENSG00000107223	EDF1	9157.85	-0.384688	5.03277e-08
ENSG00000240857	RDH14	1175.83	0.674449	5.03367e-08
ENSG00000101333	PLCB4	16532.6	0.616228	5.07483e-08
ENSG00000135002	RFK	1332.07	-0.491325	5.143e-08
ENSG00000143379	SETDB1	1302.5	0.471988	5.32606e-08
ENSG00000162889	MAPKAPK2	5818.89	-0.429818	5.36772e-08
ENSG00000198034	RPS4X	40569	0.446896	5.36772e-08
ENSG00000039650	PNKP	1178.24	-0.696129	5.38547e-08
ENSG00000197724	PHF2	2053.93	-0.448723	5.51976e-08
ENSG00000138138	ATAD1	2191.97	-0.497821	5.53368e-08
ENSG00000012660	ELOVL5	10557.4	-0.361515	5.55819e-08
ENSG00000111961	SASH1	1813.37	0.655169	5.55819e-08
ENSG00000133059	DSTYK	2557.74	0.450287	5.58543e-08
ENSG00000185104	FAF1	7800.84	-0.348948	5.58543e-08
ENSG00000128654	MTX2	1735.83	0.451081	5.63576e-08
ENSG00000085224	ATRX	7309.38	-0.594511	5.64919e-08
ENSG00000223501	VPS52	1506.62	-0.524362	5.66821e-08
ENSG00000205060	SLC35B4	3279.92	-0.669658	5.72053e-08
ENSG00000164283	ESM1	177.445	2.06421	5.72074e-08
ENSG00000105248	YJU2	966.669	0.579094	5.76015e-08
ENSG00000122140	MRPS2	3294.47	0.336459	5.97741e-08
ENSG00000167716	WDR81	642.355	0.897408	6.12497e-08
ENSG00000099290	WASHC2A	8581.42	0.346032	6.13505e-08
ENSG00000197785	ATAD3A	3418.4	-0.496259	6.14538e-08
ENSG00000048828	FAM120A	8894.9	-0.432079	6.18805e-08
ENSG00000204922	UQCC3	1130.28	-0.617578	6.21615e-08
ENSG00000162144	CYB561A3	1486.87	-0.597563	6.21838e-08
ENSG00000103342	GSPT1	18702.2	-0.311173	6.22096e-08
ENSG00000145388	METTL14	1250.83	0.83803	6.31404e-08
ENSG00000179021	C3orf38	2518.78	-0.439999	6.32107e-08
ENSG00000183137	CEP57L1	1092.55	-0.556497	6.33841e-08
ENSG00000166801	FAM111A	4996.79	0.467899	6.41232e-08
ENSG00000267303	NA	1914.88	0.437713	6.42496e-08
ENSG00000162298	SYVN1	3750.31	0.608585	6.45688e-08
ENSG00000204899	MZT1	1651.39	-0.667459	6.45688e-08
ENSG00000145214	DGKQ	665.653	0.737621	6.48657e-08
ENSG00000198830	HMGN2	55903.8	-0.424234	6.61777e-08
ENSG00000179431	FJX1	1531.83	0.559655	6.7118e-08
ENSG00000007520	TSR3	1503.22	-0.417824	6.71895e-08
ENSG00000104332	SFRP1	22733.7	-0.515349	6.72323e-08
ENSG00000077684	JADE1	3595.96	0.531055	6.7312e-08
ENSG00000103145	HCFC1R1	986.826	-0.924828	6.79171e-08
ENSG00000188290	HES4	153.416	1.54062	6.80375e-08
ENSG00000198056	PRIM1	2196.1	-0.49615	6.82048e-08
ENSG00000181026	AEN	3305.76	0.78002	6.8415e-08
ENSG00000159348	CYB5R1	1276.7	-0.519861	6.90424e-08
ENSG00000162909	CAPN2	29668.4	-0.340507	6.93167e-08
ENSG00000148948	LRRC4C	141.319	2.21069	6.94951e-08
ENSG00000183291	SELENOF	8077.45	-0.6423	6.97405e-08
ENSG00000139278	GLIPR1	9692.85	-0.611444	6.98172e-08
ENSG00000149476	TKFC	867.499	0.53266	6.98172e-08
ENSG00000167925	GHDC	40.0396	2.46242	6.99848e-08
ENSG00000070371	CLTCL1	806.061	-0.717975	7.33229e-08
ENSG00000100592	DAAM1	1178.47	-0.912438	7.37034e-08
ENSG00000163293	NIPAL1	1067.08	0.786659	7.4685e-08
ENSG00000120802	TMPO	20728.8	-0.397265	7.66579e-08
ENSG00000084652	TXLNA	9023.13	0.338109	7.68256e-08
ENSG00000196182	STK40	3577.84	-0.491909	7.69528e-08
ENSG00000108309	RUNDC3A	25.0683	5.60053	7.71773e-08
ENSG00000188636	RTL6	1629.36	0.587529	7.72656e-08
ENSG00000120690	ELF1	3556.25	0.904544	7.80076e-08
ENSG00000179361	ARID3B	597.451	1.18945	7.96625e-08
ENSG00000148840	PPRC1	3513.94	0.405905	7.9714e-08
ENSG00000092445	TYRO3	1424.71	-0.85123	7.99678e-08
ENSG00000196700	ZNF512B	1024.05	0.898712	8.04336e-08
ENSG00000162599	NFIA	705.764	0.776622	8.137e-08
ENSG00000123689	G0S2	946.57	0.855587	8.14822e-08
ENSG00000101220	C20orf27	2662.84	-0.31051	8.25238e-08
ENSG00000017797	RALBP1	4384.94	-0.443513	8.52423e-08
ENSG00000185432	METTL7A	111.872	1.74823	8.66497e-08
ENSG00000088280	ASAP3	894.914	-0.630634	8.7639e-08
ENSG00000163703	CRELD1	1092.1	0.571702	8.77442e-08
ENSG00000155592	ZKSCAN2	1206.09	0.726994	8.78479e-08
ENSG00000104856	RELB	827.692	2.33755	8.8642e-08
ENSG00000183048	SLC25A10	1259.99	-0.5794	8.8712e-08
ENSG00000254087	LYN	4299.82	-0.439296	9.01504e-08
ENSG00000111269	CREBL2	1480.28	-0.65547	9.06518e-08
ENSG00000135956	TMEM127	4813.89	-0.451053	9.39394e-08
ENSG00000111737	RAB35	2993.61	-0.604255	9.49228e-08
ENSG00000169919	GUSB	2740.92	0.525636	9.50624e-08
ENSG00000073578	SDHA	7278.32	-0.466528	9.64019e-08
ENSG00000172830	SSH3	650.021	0.782321	9.9067e-08
ENSG00000165219	GAPVD1	4916.64	-0.376151	9.98714e-08
ENSG00000182934	SRPRA	5740.1	-0.517648	9.98714e-08
ENSG00000166562	SEC11C	2028.86	0.441637	9.98805e-08
ENSG00000198246	SLC29A3	118.378	1.83835	9.99231e-08
ENSG00000115827	DCAF17	2367.91	0.679093	1.01272e-07
ENSG00000136819	C9orf78	6349.7	0.46307	1.0379e-07
ENSG00000163882	POLR2H	1799.65	0.425166	1.04938e-07
ENSG00000167699	GLOD4	2720.87	-0.395529	1.04938e-07
ENSG00000172216	CEBPB	1533.88	-0.536257	1.05038e-07
ENSG00000118418	HMGN3	2256.88	-0.682107	1.05424e-07
ENSG00000171160	MORN4	332.172	0.893108	1.05547e-07
ENSG00000187713	TMEM203	1698.86	-0.422715	1.05807e-07
ENSG00000143033	MTF2	2727.33	-0.561558	1.08344e-07
ENSG00000053371	AKR7A2	1998.04	-0.583015	1.0928e-07
ENSG00000135070	ISCA1	1675.91	0.449291	1.09836e-07
ENSG00000169432	SCN9A	2166.07	0.479018	1.10182e-07
ENSG00000181481	RNF135	295.102	0.753808	1.12382e-07
ENSG00000115073	ACTR1B	2556.44	-0.531832	1.13973e-07
ENSG00000138698	RAP1GDS1	1773.83	-0.455756	1.14383e-07
ENSG00000124181	PLCG1	5083.13	-0.397947	1.15533e-07
ENSG00000118922	KLF12	2049.81	-0.674642	1.15641e-07
ENSG00000180801	ARSJ	1570.47	0.893026	1.16332e-07
ENSG00000131732	ZCCHC9	1464.27	-0.561097	1.16699e-07
ENSG00000078043	PIAS2	2793.37	-0.52372	1.19396e-07
ENSG00000134352	IL6ST	49446.1	0.640312	1.22097e-07
ENSG00000119242	CCDC92	416.294	-0.91323	1.23061e-07
ENSG00000168393	DTYMK	1762.48	-0.554375	1.2348e-07
ENSG00000240891	PLCXD2	1721.37	0.828536	1.24921e-07
ENSG00000100722	ZC3H14	6806.4	-0.530559	1.25388e-07
ENSG00000101255	TRIB3	1032.32	0.563242	1.2613e-07
ENSG00000064309	CDON	717.007	-0.937855	1.26754e-07
ENSG00000167700	MFSD3	251.464	0.825386	1.27134e-07
ENSG00000178685	PARP10	413.449	3.82657	1.2737e-07
ENSG00000182010	RTKN2	1520.65	-0.528477	1.27836e-07
ENSG00000168566	SNRNP48	5234.33	0.506225	1.31552e-07
ENSG00000060491	OGFR	1698.96	1.30818	1.33477e-07
ENSG00000181284	TMEM102	50.5798	2.35206	1.33988e-07
ENSG00000171914	TLN2	2921.08	-0.697271	1.34221e-07
ENSG00000163697	APBB2	4151.34	-0.426226	1.34501e-07
ENSG00000116649	SRM	10407.5	-0.427077	1.36216e-07
ENSG00000176273	SLC35G1	1113.27	0.600518	1.37428e-07
ENSG00000153187	HNRNPU	38880	-0.429928	1.39156e-07
ENSG00000139370	SLC15A4	1324.6	0.58861	1.41987e-07
ENSG00000164967	RPP25L	368.776	0.909119	1.4291e-07
ENSG00000284753	EEF1AKMT4	298.913	0.871325	1.43015e-07
ENSG00000174780	SRP72	15095.7	-0.352051	1.43336e-07
ENSG00000172785	CBWD1	1968.27	-0.512524	1.45008e-07
ENSG00000137055	PLAA	3823.92	0.453098	1.47231e-07
ENSG00000135823	STX6	2373.99	-0.448485	1.49006e-07
ENSG00000132970	WASF3	986.685	1.21456	1.49913e-07
ENSG00000119335	SET	82473.9	-0.332626	1.50671e-07
ENSG00000260027	HOXB7	1526.3	0.460448	1.51406e-07
ENSG00000116525	TRIM62	687.838	0.68756	1.54521e-07
ENSG00000178694	NSUN3	541.452	0.692711	1.54617e-07
ENSG00000060339	CCAR1	6732.15	-0.369267	1.57571e-07
ENSG00000204580	DDR1	1888.65	0.644392	1.57774e-07
ENSG00000087095	NLK	1203.89	0.540089	1.60709e-07
ENSG00000031003	FAM13B	4010.04	-0.597446	1.62803e-07
ENSG00000163510	CWC22	2214.44	-0.333546	1.64265e-07
ENSG00000170160	CCDC144A	205.499	1.06392	1.64874e-07
ENSG00000075151	EIF4G3	9717.28	-0.392729	1.68759e-07
ENSG00000008853	RHOBTB2	900.885	-0.648928	1.6892e-07
ENSG00000142856	ITGB3BP	1300.32	-0.519715	1.71614e-07
ENSG00000117868	ESYT2	10609.2	0.333531	1.7476e-07
ENSG00000164930	FZD6	5546.73	0.66297	1.7598e-07
ENSG00000213930	GALT	866.401	-0.548084	1.77368e-07
ENSG00000087995	METTL2A	2510.85	0.339042	1.77727e-07
ENSG00000148730	EIF4EBP2	7956.65	-0.622436	1.78491e-07
ENSG00000157181	ODR4	1573.66	0.393419	1.79855e-07
ENSG00000143977	SNRPG	3054.16	-0.644507	1.79961e-07
ENSG00000102901	CENPT	2131.04	-0.585392	1.82254e-07
ENSG00000173818	ENDOV	361.156	0.721813	1.82287e-07
ENSG00000139350	NEDD1	4660.09	0.483862	1.83609e-07
ENSG00000103245	CIAO3	906.527	0.588376	1.86059e-07
ENSG00000256500	NA	680.74	-0.915214	1.87041e-07
ENSG00000108106	UBE2S	12268.1	-0.522295	1.88527e-07
ENSG00000174442	ZWILCH	5091.04	-0.477052	1.88527e-07
ENSG00000173226	IQCB1	542.48	-0.780293	1.91583e-07
ENSG00000156970	BUB1B	4503.68	-0.48259	1.98734e-07
ENSG00000172594	SMPDL3A	342.083	0.799862	1.9921e-07
ENSG00000029153	ARNTL2	2758.17	-0.664954	2.01785e-07
ENSG00000099797	TECR	4410.75	-0.607811	2.07766e-07
ENSG00000126254	RBM42	5492.93	-0.329477	2.07782e-07
ENSG00000241878	PISD	1095.99	0.557071	2.07961e-07
ENSG00000163781	TOPBP1	8592.83	-0.541617	2.0953e-07
ENSG00000187398	LUZP2	338.819	1.11532	2.11161e-07
ENSG00000100077	GRK3	654.604	-1.04481	2.12126e-07
ENSG00000112308	C6orf62	9078.27	0.460797	2.12126e-07
ENSG00000171476	HOPX	173.058	-0.970419	2.12126e-07
ENSG00000196535	MYO18A	948.366	-0.675886	2.12126e-07
ENSG00000150540	HNMT	301.734	0.841001	2.14982e-07
ENSG00000164329	TENT2	1624.4	-0.667339	2.15241e-07
ENSG00000108389	MTMR4	3980.31	0.43529	2.15751e-07
ENSG00000108528	SLC25A11	2278.99	-0.580383	2.22958e-07
ENSG00000165934	CPSF2	6619.22	-0.508549	2.24832e-07
ENSG00000198208	RPS6KL1	198.546	1.13091	2.24832e-07
ENSG00000149131	SERPING1	551.116	1.27933	2.25051e-07
ENSG00000156467	UQCRB	9958	-0.278684	2.25619e-07
ENSG00000141646	SMAD4	9182.19	0.358029	2.27907e-07
ENSG00000100300	TSPO	400.644	0.815103	2.29214e-07
ENSG00000156860	FBRS	4047.06	0.416768	2.32667e-07
ENSG00000183255	PTTG1IP	16696.2	-0.385323	2.33035e-07
ENSG00000102893	PHKB	3062.32	-0.384139	2.34715e-07
ENSG00000162981	LRATD1	166.499	1.7929	2.36018e-07
ENSG00000152455	SUV39H2	1171.47	-0.459701	2.41072e-07
ENSG00000161980	POLR3K	1494.17	-0.542192	2.41072e-07
ENSG00000096401	CDC5L	9121.58	-0.455538	2.46341e-07
ENSG00000116473	RAP1A	4082.45	-0.414858	2.46341e-07
ENSG00000280893	NA	245.497	-1.49909	2.47635e-07
ENSG00000214113	LYRM4	1599.51	-0.398397	2.48016e-07
ENSG00000082212	ME2	5425	-0.78463	2.49324e-07
ENSG00000167191	GPRC5B	953.913	0.692275	2.52548e-07
ENSG00000131652	THOC6	1126.72	-0.611706	2.57096e-07
ENSG00000113048	MRPS27	4821.12	-0.478208	2.57111e-07
ENSG00000108848	LUC7L3	10975.3	-0.407826	2.62768e-07
ENSG00000135801	TAF5L	2526.36	-0.466753	2.62768e-07
ENSG00000160014	CALM3	14224.9	-0.481276	2.63797e-07
ENSG00000119673	ACOT2	277.566	0.977084	2.70262e-07
ENSG00000115750	TAF1B	850.803	-0.640797	2.72271e-07
ENSG00000124831	LRRFIP1	4968.97	0.379304	2.75113e-07
ENSG00000171492	LRRC8D	4040.43	0.448308	2.7616e-07
ENSG00000111331	OAS3	8190.45	2.97341	2.76377e-07
ENSG00000119185	ITGB1BP1	4124.4	-0.429226	2.76377e-07
ENSG00000161048	NAPEPLD	432.54	0.829188	2.77366e-07
ENSG00000145779	TNFAIP8	399.052	-0.757538	2.77395e-07
ENSG00000165209	STRBP	2482.98	-0.499819	2.77847e-07
ENSG00000109654	TRIM2	1252.4	-0.651828	2.79506e-07
ENSG00000064961	HMG20B	2541.25	-0.485033	2.81286e-07
ENSG00000148120	AOPEP	635.509	-0.597442	2.84626e-07
ENSG00000160803	UBQLN4	4461.73	0.325021	2.85049e-07
ENSG00000125304	TM9SF2	9674.79	0.30298	2.88777e-07
ENSG00000051382	PIK3CB	1312.89	-0.722205	2.88925e-07
ENSG00000124882	EREG	104.888	2.59238	2.93676e-07
ENSG00000158158	CNNM4	1527.69	0.556002	2.93676e-07
ENSG00000243978	RTL9	66.5572	3.50908	2.9506e-07
ENSG00000166171	DPCD	705.971	-0.621815	3.00277e-07
ENSG00000111540	RAB5B	5178.63	0.40773	3.01811e-07
ENSG00000131116	ZNF428	1297.15	0.503857	3.02178e-07
ENSG00000065665	SEC61A2	983.524	0.450737	3.0384e-07
ENSG00000087266	SH3BP2	1077.01	-0.667342	3.08126e-07
ENSG00000204525	HLA-C	26520.8	0.759214	3.08145e-07
ENSG00000100519	PSMC6	5969.76	-0.351232	3.12783e-07
ENSG00000165813	CCDC186	1886.63	-0.34744	3.13004e-07
ENSG00000067057	PFKP	10074.9	-0.512751	3.13233e-07
ENSG00000148429	USP6NL	816.839	-0.565719	3.14017e-07
ENSG00000197620	EOLA1	707.696	0.522528	3.15364e-07
ENSG00000166326	TRIM44	14574.7	0.378025	3.15796e-07
ENSG00000164306	PRIMPOL	445.238	-0.786728	3.16757e-07
ENSG00000135972	MRPS9	2570.89	-0.371065	3.18577e-07
ENSG00000214655	ZSWIM8	1981.94	1.04857	3.26798e-07
ENSG00000003393	ALS2	3144.85	0.574014	3.27884e-07
ENSG00000072518	MARK2	4786.44	0.419053	3.27884e-07
ENSG00000141424	SLC39A6	10449.7	-0.409384	3.28164e-07
ENSG00000159592	GPBP1L1	4712.67	0.445326	3.28879e-07
ENSG00000147403	RPL10	48348.6	0.284646	3.29068e-07
ENSG00000146576	C7orf26	1015.28	0.571194	3.29955e-07
ENSG00000049759	NEDD4L	8499.16	0.580368	3.34702e-07
ENSG00000186416	NKRF	4067.84	-0.430406	3.39975e-07
ENSG00000080845	DLGAP4	4731.42	-0.382151	3.45291e-07
ENSG00000136444	RSAD1	2025	0.495218	3.45291e-07
ENSG00000168434	COG7	626.961	0.604177	3.45624e-07
ENSG00000167900	TK1	7329.35	-0.667589	3.49549e-07
ENSG00000124788	ATXN1	1450.75	-0.528761	3.50677e-07
ENSG00000150768	DLAT	3969.95	0.310939	3.53059e-07
ENSG00000141933	TPGS1	143.551	1.09926	3.55402e-07
ENSG00000116641	DOCK7	6331.29	-0.667715	3.55734e-07
ENSG00000145335	SNCA	752.115	0.519963	3.62731e-07
ENSG00000218891	ZNF579	818.236	0.866406	3.62731e-07
ENSG00000104976	SNAPC2	452.367	0.647997	3.63714e-07
ENSG00000146733	PSPH	860.405	-0.591573	3.65935e-07
ENSG00000125812	GZF1	2359.57	-0.57218	3.66303e-07
ENSG00000148344	PTGES	52.1055	3.47608	3.73133e-07
ENSG00000189306	RRP7A	2190.7	-0.552281	3.77209e-07
ENSG00000154447	SH3RF1	2957.41	0.416201	3.7895e-07
ENSG00000181773	GPR3	203.508	1.46841	3.90117e-07
ENSG00000085491	SLC25A24	9024.27	0.649629	3.95932e-07
ENSG00000181788	SIAH2	2750.9	-0.403711	3.96179e-07
ENSG00000084093	REST	10718.6	-0.75121	4.04542e-07
ENSG00000101888	NXT2	1362.31	-0.908187	4.08854e-07
ENSG00000167770	OTUB1	5642.24	0.384955	4.09104e-07
ENSG00000117408	IPO13	2009.84	0.52991	4.10655e-07
ENSG00000156650	KAT6B	1773.31	-0.488029	4.15676e-07
ENSG00000116898	MRPS15	4922.09	-0.402509	4.15823e-07
ENSG00000171703	TCEA2	509.561	0.81283	4.19353e-07
ENSG00000108433	GOSR2	5170.41	-0.329629	4.23312e-07
ENSG00000164331	ANKRA2	716.923	0.791113	4.23605e-07
ENSG00000099814	CEP170B	1505.94	0.780714	4.24318e-07
ENSG00000260914	NA	3092.78	-0.500222	4.29912e-07
ENSG00000013016	EHD3	472.273	0.844998	4.33206e-07
ENSG00000165699	TSC1	3459.41	-0.304961	4.38816e-07
ENSG00000090020	SLC9A1	3697.3	0.355209	4.41493e-07
ENSG00000081189	MEF2C	535.823	0.857791	4.44539e-07
ENSG00000196968	FUT11	1093.65	0.390908	4.46366e-07
ENSG00000188158	NHS	998.495	-1.075	4.51441e-07
ENSG00000006282	SPATA20	927.948	0.606561	4.53456e-07
ENSG00000121741	ZMYM2	2201.98	-0.711427	4.5509e-07
ENSG00000154146	NRGN	538.743	-0.736674	4.56456e-07
ENSG00000174136	RGMB	12516.4	0.304657	4.5922e-07
ENSG00000070366	SMG6	1997.06	-0.549236	4.60984e-07
ENSG00000154734	ADAMTS1	22743.2	0.548089	4.6279e-07
ENSG00000105669	COPE	3961.18	-0.71976	4.65058e-07
ENSG00000152990	ADGRA3	3987.36	-0.525994	4.71926e-07
ENSG00000171311	EXOSC1	1958.64	-0.446922	4.74928e-07
ENSG00000197594	ENPP1	2839.02	-0.630598	4.75127e-07
ENSG00000101596	SMCHD1	4521.1	-0.69537	4.75687e-07
ENSG00000101608	MYL12A	9313.29	0.35714	4.76571e-07
ENSG00000086200	IPO11	4781.37	-0.443947	4.7702e-07
ENSG00000136104	RNASEH2B	2675.61	0.46917	4.79915e-07
ENSG00000174827	PDZK1	167.098	-1.5135	4.89821e-07
ENSG00000118496	FBXO30	2958.36	0.391324	4.91441e-07
ENSG00000149262	INTS4	4861.35	0.289052	4.95228e-07
ENSG00000144369	FAM171B	1995.29	0.6923	5.06722e-07
ENSG00000130396	AFDN	1908.8	-0.445048	5.0833e-07
ENSG00000105516	DBP	98.4712	-1.23766	5.12329e-07
ENSG00000183978	COA3	1237	-0.697743	5.20827e-07
ENSG00000008128	CDK11A	1464.45	-0.514084	5.24694e-07
[truncated: 15,274 more rows]

## Sheet: NHS.siRPRD1B_vs_NHS.siNT.differ
gene_id	gene_name	baseMean	log2FC	FDR
ENSG00000154736	ADAMTS5	15860	1.67717	9.94024e-147
ENSG00000119326	CTNNAL1	16109.5	-1.28688	7.13425e-142
ENSG00000115414	FN1	661063	1.1521	4.52289e-135
ENSG00000159658	EFCAB14	7239.66	-1.28989	8.55098e-130
ENSG00000147649	MTDH	12207.5	-1.87201	5.25697e-122
ENSG00000111145	ELK3	5006.78	-1.83961	5.4358e-121
ENSG00000144674	GOLGA4	9860.43	-2.02248	3.28697e-118
ENSG00000118503	TNFAIP3	1573.36	3.43331	4.41812e-118
ENSG00000115461	IGFBP5	14945.4	2.93465	1.29114e-104
ENSG00000130147	SH3BP4	1676.61	-1.80407	2.18663e-103
ENSG00000115355	CCDC88A	3334.9	-1.32698	5.73887e-95
ENSG00000156976	EIF4A2	26649	1.14853	7.03284e-94
ENSG00000101413	RPRD1B	2173.93	-2.74225	3.80829e-89
ENSG00000104635	SLC39A14	6206.78	-1.30916	2.09766e-88
ENSG00000166881	NEMP1	4519.62	-1.26527	7.62906e-88
ENSG00000168003	SLC3A2	34738.2	1.16556	2.07676e-85
ENSG00000206418	RAB12	1458.67	-2.1369	3.98592e-83
ENSG00000196352	CD55	8763.18	0.988697	1.81152e-79
ENSG00000063978	RNF4	4801.95	-1.29428	9.44276e-79
ENSG00000198522	GPN1	2691.7	-2.0486	3.01029e-78
ENSG00000141682	PMAIP1	5123.13	1.91657	1.1481e-77
ENSG00000078401	EDN1	1952.7	3.38401	1.93624e-77
ENSG00000090339	ICAM1	1579.25	1.78581	5.70568e-76
ENSG00000145431	PDGFC	3241.82	-1.43392	8.49873e-76
ENSG00000153561	RMND5A	3355.7	-1.90017	1.20315e-75
ENSG00000104312	RIPK2	3198.27	1.28231	6.82692e-73
ENSG00000049245	VAMP3	5169.24	-1.44487	9.41314e-73
ENSG00000206538	VGLL3	17540.9	2.21354	1.09074e-72
ENSG00000175928	LRRN1	4166.25	-1.39197	1.37566e-72
ENSG00000130382	MLLT1	3649.73	-1.22709	1.52301e-72
ENSG00000213949	ITGA1	8181.01	1.87028	1.56702e-71
ENSG00000136048	DRAM1	3521.86	1.82444	2.60079e-71
ENSG00000154229	PRKCA	9019.26	-1.51677	4.90491e-69
ENSG00000122729	ACO1	4930.49	-1.34939	6.26408e-69
ENSG00000105974	CAV1	29376	0.929046	3.6617e-66
ENSG00000006576	PHTF2	2518.68	-1.38854	1.20495e-65
ENSG00000171951	SCG2	2260.87	2.43586	8.28108e-65
ENSG00000177119	ANO6	10878.8	-0.829793	1.47084e-64
ENSG00000144583	MARCHF4	6573.71	1.16243	1.49328e-64
ENSG00000100523	DDHD1	1766.86	-1.42954	7.67072e-63
ENSG00000168522	FNTA	1518.33	-1.9235	1.15581e-62
ENSG00000182752	PAPPA	7450.38	1.51629	2.22615e-61
ENSG00000126860	EVI2A	196.648	-3.08779	3.3684e-60
ENSG00000090316	MAEA	2329.78	-1.30115	6.89542e-59
ENSG00000274180	NATD1	1036.51	1.66039	2.89019e-58
ENSG00000130638	ATXN10	3915.64	-1.08286	9.57383e-58
ENSG00000229292	RFPL4AL1	1374.53	1.49571	1.07592e-56
ENSG00000176619	LMNB2	16329.4	-1.05453	3.18543e-55
ENSG00000139318	DUSP6	1456.89	1.97774	1.0609e-54
ENSG00000172775	PSME3IP1	3150.77	-1.35497	1.70209e-54
ENSG00000171302	CANT1	4644.84	-1.0782	5.05028e-54
ENSG00000058668	ATP2B4	7081.68	-1.12531	2.74667e-53
ENSG00000134250	NOTCH2	34484.9	0.600474	4.36023e-53
ENSG00000131374	TBC1D5	2518.73	-2.00253	1.61507e-52
ENSG00000166845	C18orf54	1815.69	-1.186	1.29209e-51
ENSG00000035499	DEPDC1B	1648.92	-1.16647	3.21455e-51
ENSG00000142453	CARM1	3054.57	-1.15182	3.89288e-51
ENSG00000133030	MPRIP	16579.1	-0.946364	4.91578e-51
ENSG00000183668	PSG9	815.474	3.28103	5.36215e-51
ENSG00000162745	OLFML2B	325.743	-2.5833	6.74335e-51
ENSG00000241685	ARPC1A	5988.21	-1.32837	7.59836e-51
ENSG00000110321	EIF4G2	151942	-0.815212	1.80098e-50
ENSG00000128564	VGF	414.81	3.40881	3.48998e-50
ENSG00000184226	PCDH9	1677.41	1.41844	8.01937e-50
ENSG00000132405	TBC1D14	2319.88	-1.14924	1.5381e-49
ENSG00000163110	PDLIM5	10131	1.17374	2.54811e-49
ENSG00000114770	ABCC5	3201.43	0.900347	2.1456e-48
ENSG00000145901	TNIP1	6028.27	0.990174	5.30707e-48
ENSG00000145349	CAMK2D	4738.68	1.41065	5.7536e-48
ENSG00000101849	TBL1X	2338.05	-1.21838	8.1032e-48
ENSG00000075711	DLG1	6357.63	-1.13927	4.13085e-47
ENSG00000145287	PLAC8	3062.23	-1.22067	4.3367e-47
ENSG00000113658	SMAD5	7040.11	-1.1096	8.74955e-47
ENSG00000175550	DRAP1	8246.5	-0.98394	1.22882e-46
ENSG00000244274	DBNDD2	867.868	1.57563	2.65345e-46
ENSG00000255302	EID1	6832.42	-1.14408	2.65345e-46
ENSG00000197879	MYO1C	10221.9	-0.799809	7.49233e-46
ENSG00000137942	FNBP1L	2382.45	-0.973728	1.05932e-45
ENSG00000167468	GPX4	3328.47	-1.28226	2.29275e-45
ENSG00000198793	MTOR	8175.96	-1.25525	3.69757e-45
ENSG00000138639	ARHGAP24	889.057	1.77824	1.37924e-44
ENSG00000130702	LAMA5	1239.32	2.01944	1.72602e-44
ENSG00000151502	VPS26B	1393.42	-1.22062	2.01729e-44
ENSG00000158290	CUL4B	10353	-1.14157	3.12216e-44
ENSG00000166272	WBP1L	1375.08	-1.15672	3.81589e-44
ENSG00000136826	KLF4	1094.59	3.19639	8.60892e-44
ENSG00000100503	NIN	5992.87	-1.31413	1.13202e-43
ENSG00000132031	MATN3	594.242	1.52492	1.79695e-43
ENSG00000142784	WDTC1	3295.74	0.872736	1.47125e-42
ENSG00000070614	NDST1	9036.61	-1.00287	4.12441e-42
ENSG00000213654	GPSM3	760.413	1.46599	6.50455e-42
ENSG00000009307	CSDE1	40948	-1.48392	1.59031e-41
ENSG00000143401	ANP32E	7612.48	-1.09931	1.93704e-41
ENSG00000181649	PHLDA2	1194.34	-1.78645	1.1796e-40
ENSG00000102804	TSC22D1	7201.73	1.02592	1.48327e-40
ENSG00000183775	KCTD16	202.066	2.94435	3.22262e-40
ENSG00000138074	SLC5A6	4402.94	0.80239	3.8014e-40
ENSG00000116459	ATP5PB	10621.8	-1.13967	4.03046e-40
ENSG00000077616	NAALAD2	1475.81	1.39492	4.07773e-40
ENSG00000102003	SYP	136.725	3.45985	5.76352e-40
ENSG00000101158	NELFCD	5944.61	-0.652738	7.6997e-40
ENSG00000046604	DSG2	12694.8	0.957969	8.34552e-40
ENSG00000116717	GADD45A	5759.57	1.62201	9.08966e-40
ENSG00000178691	SUZ12	5458.01	-1.00818	1.25051e-39
ENSG00000231924	PSG1	983.825	2.12395	1.35441e-39
ENSG00000100201	DDX17	15105.3	-0.689702	1.42536e-39
ENSG00000196878	LAMB3	4869.08	1.79974	2.34627e-39
ENSG00000103495	MAZ	7887.77	-0.942479	3.43314e-39
ENSG00000182196	ARL6IP4	3420.22	-1.1761	5.89782e-39
ENSG00000181222	POLR2A	22513	0.833209	7.63496e-39
ENSG00000168542	COL3A1	32195.7	1.32081	9.89325e-39
ENSG00000178057	NDUFAF3	1951.1	-1.35848	1.74695e-38
ENSG00000164104	HMGB2	7805.9	-1.19294	2.06212e-38
ENSG00000139112	GABARAPL1	1965.43	2.11208	2.11125e-38
ENSG00000167005	NUDT21	14785.8	-0.644161	2.21373e-38
ENSG00000130204	TOMM40	10718.8	-0.636252	4.00576e-38
ENSG00000242265	PEG10	12772.7	-1.01279	4.54686e-38
ENSG00000165434	PGM2L1	1772.29	0.919246	4.66618e-38
ENSG00000080822	CLDND1	2483.42	-1.31081	5.89278e-38
ENSG00000151388	ADAMTS12	15653.7	0.754143	8.28379e-38
ENSG00000140992	PDPK1	2239.39	-1.45496	1.09513e-37
ENSG00000184838	PRR16	955.741	1.22751	2.77897e-37
ENSG00000204516	MICB	8654.69	0.937773	6.07594e-37
ENSG00000108176	DNAJC12	182.373	2.57653	7.49145e-37
ENSG00000211450	SELENOH	2408.85	-0.891042	2.1099e-36
ENSG00000114790	ARHGEF26	837.398	-1.39574	2.39913e-36
ENSG00000155189	AGPAT5	2474.27	-1.21636	3.70006e-36
ENSG00000163719	MTMR14	3856.47	0.880457	7.50952e-36
ENSG00000072864	NDE1	1474.39	-1.13833	7.96393e-36
ENSG00000160075	SSU72	4694.57	-0.743925	9.32206e-36
ENSG00000137804	NUSAP1	7668.78	-1.30805	9.87877e-36
ENSG00000072062	PRKACA	5129.64	-1.11832	1.4522e-35
ENSG00000152465	NMT2	1090.04	-1.18812	1.81075e-35
ENSG00000170027	YWHAG	11795.7	-0.881821	4.06669e-35
ENSG00000106484	MEST	3700.95	-1.09843	4.10836e-35
ENSG00000170540	ARL6IP1	14787.7	-0.784366	4.22128e-35
ENSG00000128590	DNAJB9	1149.17	1.22678	4.96097e-35
ENSG00000151014	NOCT	2463.66	1.4912	5.24088e-35
ENSG00000163661	PTX3	1771.95	2.47516	5.39434e-35
ENSG00000099250	NRP1	2857.88	-1.42351	5.52983e-35
ENSG00000223638	RFPL4A	987.672	1.44659	6.85636e-35
ENSG00000184675	AMER1	1066.94	1.03373	7.62912e-35
ENSG00000090621	PABPC4	11487.3	-0.938364	1.08439e-34
ENSG00000104613	INTS10	2006.34	-1.17721	1.20398e-34
ENSG00000146416	AIG1	1297.86	-1.31845	3.32418e-34
ENSG00000106462	EZH2	3401.66	-1.20177	4.03005e-34
ENSG00000204356	NELFE	4675.9	-0.910227	4.34126e-34
ENSG00000170396	ZNF804A	3085.92	1.27216	5.47314e-34
ENSG00000141367	CLTC	48388.9	-0.649287	6.42006e-34
ENSG00000181458	TMEM45A	882.943	1.34902	6.82833e-34
ENSG00000205726	ITSN1	2707.33	-1.09705	8.2566e-34
ENSG00000120437	ACAT2	3936.08	-0.864885	9.37525e-34
ENSG00000137310	TCF19	4935.81	-0.786591	1.06794e-33
ENSG00000184661	CDCA2	2595.03	-0.914635	1.4983e-33
ENSG00000154174	TOMM70	4511.12	-0.622186	2.46109e-33
ENSG00000176890	TYMS	7615.99	-0.663971	5.08966e-33
ENSG00000080824	HSP90AA1	337944	-0.618781	7.13328e-33
ENSG00000154359	LONRF1	401.946	-1.80319	8.08314e-33
ENSG00000169252	ADRB2	298.891	2.31739	9.46102e-33
ENSG00000109917	ZPR1	4805.49	0.599792	1.04906e-32
ENSG00000117523	PRRC2C	17227.3	-1.40099	1.65344e-32
ENSG00000175832	ETV4	1367.45	1.3421	2.37262e-32
ENSG00000106976	DNM1	1014.52	-1.7469	2.94735e-32
ENSG00000137710	RDX	4633.35	-1.50407	3.70064e-32
ENSG00000113569	NUP155	10347.1	-0.73952	4.31015e-32
ENSG00000144029	MRPS5	3775.86	-1.1325	5.18203e-32
ENSG00000108468	CBX1	14144	-0.822436	7.03575e-32
ENSG00000065559	MAP2K4	1897.99	-1.05128	9.49554e-32
ENSG00000106399	RPA3	1575.52	-1.03187	9.57134e-32
ENSG00000105778	AVL9	4194.33	1.28605	1.70724e-31
ENSG00000100564	PIGH	1046.45	0.986324	1.8905e-31
ENSG00000164252	AGGF1	1789.37	-1.10605	2.71049e-31
ENSG00000105323	HNRNPUL1	21639.2	-0.556289	4.0414e-31
ENSG00000088256	GNA11	5021.52	-0.866161	4.09003e-31
ENSG00000117054	ACADM	2423.97	-0.90641	4.09003e-31
ENSG00000140350	ANP32A	8449.76	-1.25133	5.11168e-31
ENSG00000179456	ZBTB18	1173.75	-1.13447	5.39155e-31
ENSG00000100568	VTI1B	4350.53	-0.915892	5.46473e-31
ENSG00000104884	ERCC2	5273.27	-1.08104	8.69024e-31
ENSG00000143437	ARNT	1728.05	-0.841284	1.06016e-30
ENSG00000146918	NCAPG2	14700.6	-0.446248	1.26532e-30
ENSG00000112378	PERP	2565.33	1.02673	1.51871e-30
ENSG00000198160	MIER1	5212.12	0.774293	1.65785e-30
ENSG00000101150	TPD52L2	5359.33	-0.969599	1.8248e-30
ENSG00000125148	MT2A	6714.65	-2.21035	2.15545e-30
ENSG00000133639	BTG1	2205.47	1.51655	2.43947e-30
ENSG00000139263	LRIG3	1098.37	0.966615	2.65137e-30
ENSG00000110066	KMT5B	3008.53	-0.854521	2.76914e-30
ENSG00000067829	IDH3G	972.312	-1.02649	2.88642e-30
ENSG00000184867	ARMCX2	3619.94	0.725356	4.18678e-30
ENSG00000172731	LRRC20	352.293	-1.73555	5.08405e-30
ENSG00000139641	ESYT1	7623.54	-1.6598	5.41727e-30
ENSG00000018510	AGPS	7712.94	-0.754819	1.07073e-29
ENSG00000135750	KCNK1	841.809	1.0326	1.79151e-29
ENSG00000198721	ECI2	5178.36	-0.723805	1.90716e-29
ENSG00000029993	HMGB3	3666.65	-0.979619	2.06578e-29
ENSG00000126777	KTN1	14501.8	-1.03615	3.89852e-29
ENSG00000121350	PYROXD1	645.078	1.53804	4.36328e-29
ENSG00000214357	NEURL1B	220.533	-2.44215	6.1305e-29
ENSG00000119280	C1orf198	7433.02	0.631102	8.16821e-29
ENSG00000129351	ILF3	27624.4	-0.577403	9.98004e-29
ENSG00000149136	SSRP1	32028.5	-0.560408	1.3101e-28
ENSG00000115993	TRAK2	4744.28	-0.822346	1.66478e-28
ENSG00000133101	CCNA1	249.995	2.01638	1.66736e-28
ENSG00000109685	NSD2	15347	-0.526694	1.90094e-28
ENSG00000010404	IDS	7247.8	0.78107	2.17254e-28
ENSG00000127483	HP1BP3	11987.6	-0.614095	2.95824e-28
ENSG00000112246	SIM1	667.223	1.32338	4.14235e-28
ENSG00000088205	DDX18	11177.4	-0.699317	4.84988e-28
ENSG00000164463	CREBRF	1114.96	2.06639	5.4725e-28
ENSG00000135046	ANXA1	27789.9	0.758331	5.53835e-28
ENSG00000139926	FRMD6	16540.3	-0.689869	6.15408e-28
ENSG00000123144	TRIR	4537.41	-0.668867	8.91534e-28
ENSG00000196428	TSC22D2	4351.53	-1.07826	9.64076e-28
ENSG00000182628	SKA2	4379.13	-0.698741	1.33862e-27
ENSG00000174444	RPL4	91430.3	0.390433	1.35293e-27
ENSG00000172939	OXSR1	7508.58	0.579586	1.42041e-27
ENSG00000163703	CRELD1	1092.1	1.148	1.72985e-27
ENSG00000265972	TXNIP	2875.03	2.33306	2.0397e-27
ENSG00000188554	NBR1	6812.42	0.522701	2.81696e-27
ENSG00000154447	SH3RF1	2957.41	0.852331	3.7199e-27
ENSG00000147050	KDM6A	2840.16	0.652267	4.72167e-27
ENSG00000102531	FNDC3A	9012.53	-0.766813	9.42599e-27
ENSG00000086827	ZW10	1662.52	-1.29784	9.57093e-27
ENSG00000105426	PTPRS	1866.84	-0.994768	1.3564e-26
ENSG00000168090	COPS6	6732.85	-0.705831	1.44136e-26
ENSG00000141030	COPS3	11675.4	-0.608056	1.44715e-26
ENSG00000117139	KDM5B	2973.47	1.07916	1.47329e-26
ENSG00000176907	TCIM	93.4718	5.92768	1.50078e-26
ENSG00000089685	BIRC5	7155.61	-1.08858	1.50992e-26
ENSG00000176396	EID2	1048.52	-1.30709	1.75351e-26
ENSG00000147400	CETN2	1753.63	-1.22087	3.18881e-26
ENSG00000197256	KANK2	3520.97	-1.38384	3.89233e-26
ENSG00000144891	AGTR1	4392.38	1.4374	3.99373e-26
ENSG00000136636	KCTD3	2352.83	-1.30085	4.04582e-26
ENSG00000112414	ADGRG6	6346.76	1.17072	4.28768e-26
ENSG00000165572	KBTBD6	1241.23	-1.05691	4.49922e-26
ENSG00000152409	JMY	3399.25	1.17773	5.64494e-26
ENSG00000081052	COL4A4	1686.38	1.21695	5.89419e-26
ENSG00000134905	CARS2	913.441	-1.20419	6.38536e-26
ENSG00000115884	SDC1	8514.06	-0.694257	8.1424e-26
ENSG00000107036	RIC1	3477.91	0.790819	9.74769e-26
ENSG00000235106	BRD3OS	1954.24	-0.87341	1.11502e-25
ENSG00000123136	DDX39A	4526.76	-0.757133	1.32489e-25
ENSG00000111859	NEDD9	3038.96	2.16071	1.35077e-25
ENSG00000123200	ZC3H13	6692.67	-0.84623	1.38475e-25
ENSG00000146757	ZNF92	2214.64	1.01399	1.51609e-25
ENSG00000113739	STC2	13296.8	1.58483	1.55258e-25
ENSG00000165609	NUDT5	3073.12	-0.702493	1.59289e-25
ENSG00000174243	DDX23	6733.09	-0.896006	2.45642e-25
ENSG00000164941	INTS8	2301.89	-0.878715	2.56749e-25
ENSG00000147601	TERF1	3558.63	-0.902468	2.69797e-25
ENSG00000204262	COL5A2	70424.9	0.737598	3.00181e-25
ENSG00000069275	NUCKS1	28055	-0.480403	3.1238e-25
ENSG00000143248	RGS5	468.901	2.53304	3.39581e-25
ENSG00000154429	CCSAP	1703.33	-1.13964	3.40966e-25
ENSG00000129480	DTD2	513.639	-1.32713	4.0322e-25
ENSG00000198363	ASPH	22028.8	-0.835556	4.08375e-25
ENSG00000136205	TNS3	1551.87	-1.89657	4.79739e-25
ENSG00000108424	KPNB1	62764.1	-0.906567	5.86881e-25
ENSG00000123843	C4BPB	125.244	2.54755	6.50386e-25
ENSG00000164327	RICTOR	4523.72	0.73276	8.02083e-25
ENSG00000114698	PLSCR4	704.337	1.33418	9.79929e-25
ENSG00000114353	GNAI2	14040.8	-1.01951	1.09544e-24
ENSG00000103653	CSK	1653.89	-0.825685	1.20824e-24
ENSG00000105821	DNAJC2	3064.29	-0.715633	1.79327e-24
ENSG00000175110	MRPS22	1679.54	-0.818735	1.94271e-24
ENSG00000125733	TRIP10	4614.11	-1.02665	2.57948e-24
ENSG00000162694	EXTL2	1103.98	-0.97511	2.57948e-24
ENSG00000178922	HYI	919.058	-1.3106	3.84147e-24
ENSG00000100764	PSMC1	9934.67	-0.753431	3.89293e-24
ENSG00000060138	YBX3	13765.5	0.745897	4.4358e-24
ENSG00000162772	ATF3	1707.81	1.50373	5.32374e-24
ENSG00000159792	PSKH1	647.181	1.07779	8.05967e-24
ENSG00000136960	ENPP2	892.111	-1.1959	8.24885e-24
ENSG00000155858	LSM11	2099.22	1.12348	9.65088e-24
ENSG00000038274	MAT2B	3139.86	-0.695277	1.01298e-23
ENSG00000159399	HK2	3793.27	0.791078	1.03973e-23
ENSG00000173039	RELA	7051.69	0.629357	1.12486e-23
ENSG00000185129	PURA	4431.57	-0.817786	1.36102e-23
ENSG00000124214	STAU1	8418.81	-1.23832	1.41939e-23
ENSG00000154642	C21orf91	2495.99	0.725615	1.53717e-23
ENSG00000154310	TNIK	2355.02	-1.62861	1.58628e-23
ENSG00000139329	LUM	3698.02	1.14484	1.73858e-23
ENSG00000153993	SEMA3D	1344.79	-1.29715	1.94159e-23
ENSG00000109881	CCDC34	1699.05	-1.83985	2.14271e-23
ENSG00000011426	ANLN	30760.4	-0.985773	2.39341e-23
ENSG00000188486	H2AX	3928.16	-0.687857	2.44001e-23
ENSG00000092201	SUPT16H	21393.2	-0.688324	2.45005e-23
ENSG00000120306	CYSTM1	749.067	0.981507	2.48478e-23
ENSG00000104889	RNASEH2A	3608.77	-0.787686	2.5503e-23
ENSG00000008441	NFIX	1313.89	-1.33831	3.06593e-23
ENSG00000105835	NAMPT	6429.65	0.609073	3.60559e-23
ENSG00000175745	NR2F1	1680.25	1.41373	3.75396e-23
ENSG00000033170	FUT8	1851.7	-0.688326	3.81138e-23
ENSG00000115525	ST3GAL5	231.957	-1.54253	3.92451e-23
ENSG00000141985	SH3GL1	3496.64	-0.531656	4.22742e-23
ENSG00000169223	LMAN2	6004.34	-1.23172	4.72728e-23
ENSG00000112081	SRSF3	17654.8	-0.555611	4.95322e-23
ENSG00000146535	GNA12	3738.12	-0.632699	5.19419e-23
ENSG00000261236	BOP1	3804.12	-0.694644	5.30633e-23
ENSG00000135116	HRK	831.327	1.47565	5.50858e-23
ENSG00000105058	FAM32A	2574.79	-0.90635	7.17595e-23
ENSG00000104904	OAZ1	20097.6	-0.668055	1.17464e-22
ENSG00000172602	RND1	82.0604	3.01002	1.49595e-22
ENSG00000170242	USP47	6196.22	-0.713473	1.54454e-22
ENSG00000092853	CLSPN	8763.33	-0.728673	1.58115e-22
ENSG00000165949	IFI27	108.037	3.40896	1.76457e-22
ENSG00000104969	SGTA	4062.25	-0.663295	2.3443e-22
ENSG00000182952	HMGN4	4698.4	0.876386	2.36581e-22
ENSG00000099812	MISP	103.585	2.62873	2.38906e-22
ENSG00000005249	PRKAR2B	684.188	-1.54343	2.83756e-22
ENSG00000149485	FADS1	15136.4	-0.867072	2.84967e-22
ENSG00000141569	TRIM65	895.301	1.01318	3.01551e-22
ENSG00000163131	CTSS	135.848	2.56341	3.31842e-22
ENSG00000218336	TENM3	8255.07	-0.696363	3.46413e-22
ENSG00000211456	SACM1L	2339.01	-0.90925	4.26576e-22
ENSG00000119771	KLHL29	870.404	1.09365	4.27589e-22
ENSG00000137075	RNF38	4264.96	0.946374	4.27589e-22
ENSG00000158796	DEDD	1698.24	0.573242	4.41047e-22
ENSG00000115339	GALNT3	618.806	1.61427	4.77022e-22
ENSG00000078808	SDF4	5401.3	-1.09764	4.79283e-22
ENSG00000079459	FDFT1	4889.34	-0.878807	4.98879e-22
ENSG00000151702	FLI1	1437.42	0.827765	5.07024e-22
ENSG00000023445	BIRC3	623.855	1.47585	5.773e-22
ENSG00000137309	HMGA1	17756.4	0.659279	5.9405e-22
ENSG00000248333	CDK11B	2973.37	-0.675922	5.97736e-22
ENSG00000076382	SPAG5	5265.77	-0.848528	6.73513e-22
ENSG00000168952	STXBP6	7382.15	0.672379	9.62959e-22
ENSG00000166394	CYB5R2	251.047	2.22279	1.00867e-21
ENSG00000126773	PCNX4	4586.97	-0.796648	1.15205e-21
ENSG00000144747	TMF1	4427.78	-0.741571	1.15589e-21
ENSG00000169946	ZFPM2	1377.65	0.850833	1.1895e-21
ENSG00000175567	UCP2	2282.02	-1.24052	1.30213e-21
ENSG00000172469	MANEA	1215.6	-0.926629	1.31777e-21
ENSG00000149218	ENDOD1	1356.39	-1.30699	1.84203e-21
ENSG00000120709	FAM53C	3524.4	0.81349	1.88891e-21
ENSG00000164171	ITGA2	1285.88	0.979837	2.14926e-21
ENSG00000144043	TEX261	4397.02	-0.736114	2.16664e-21
ENSG00000203879	GDI1	6908.78	-0.566378	2.21273e-21
ENSG00000131018	SYNE1	1932.31	1.046	2.30804e-21
ENSG00000111880	RNGTT	2748.59	-0.592909	2.5479e-21
ENSG00000213928	IRF9	882.953	2.72207	2.73935e-21
ENSG00000150593	PDCD4	2201.64	1.53568	2.89161e-21
ENSG00000143494	VASH2	357.733	-1.50647	3.00871e-21
ENSG00000134198	TSPAN2	139.116	2.32971	3.25688e-21
ENSG00000099901	RANBP1	15873.9	-1.28939	3.50643e-21
ENSG00000148290	SURF1	1943.29	-0.816633	3.53413e-21
ENSG00000243317	STMP1	1545.33	-0.905559	3.83849e-21
ENSG00000146278	PNRC1	783.78	1.17163	4.72712e-21
ENSG00000153071	DAB2	5119.77	1.07063	5.36126e-21
ENSG00000161800	RACGAP1	8016.87	-0.898567	5.36126e-21
ENSG00000134453	RBM17	3842.79	-0.660602	5.89371e-21
ENSG00000184500	PROS1	2086.93	0.808915	6.02421e-21
ENSG00000087053	MTMR2	7169.39	-0.521721	6.53539e-21
ENSG00000122482	ZNF644	4316.58	-0.595785	7.10064e-21
ENSG00000119844	AFTPH	2181.24	0.837875	8.9898e-21
ENSG00000148719	DNAJB12	2689.71	-0.621029	9.68125e-21
ENSG00000131473	ACLY	15813.9	-0.675067	1.09572e-20
ENSG00000156802	ATAD2	17924.1	-0.60392	1.11925e-20
ENSG00000135108	FBXO21	2379.32	-0.721057	1.21376e-20
ENSG00000105983	LMBR1	4622.46	-0.601382	1.35905e-20
ENSG00000187608	ISG15	2648.85	4.7267	1.46505e-20
ENSG00000166851	PLK1	7307.76	-0.823559	1.62243e-20
ENSG00000167173	C15orf39	549.08	1.16629	1.79526e-20
ENSG00000124813	RUNX2	1246.56	-1.236	1.85734e-20
ENSG00000116514	RNF19B	2502.83	0.883031	1.9467e-20
ENSG00000139428	MMAB	685.856	-1.05015	2.02277e-20
ENSG00000185627	PSMD13	7826.16	-0.657485	2.08368e-20
ENSG00000145934	TENM2	6208.04	-0.877798	2.22515e-20
ENSG00000242485	MRPL20	2475.91	-0.630543	2.24923e-20
ENSG00000121104	FAM117A	515.6	-1.02529	2.27409e-20
ENSG00000152684	PELO	3275.46	0.659825	2.4529e-20
ENSG00000068971	PPP2R5B	828.123	1.03061	2.5494e-20
ENSG00000082482	KCNK2	2641.07	-0.575854	2.71865e-20
ENSG00000197713	RPE	4134.41	-0.770409	3.33698e-20
ENSG00000174804	FZD4	3566.64	1.7039	3.40126e-20
ENSG00000070756	PABPC1	126776	-0.512746	3.47693e-20
ENSG00000187231	SESTD1	1500.57	-0.933795	3.5119e-20
ENSG00000213015	ZNF580	955.125	1.02744	3.65137e-20
ENSG00000014123	UFL1	1777.73	-0.867793	4.13975e-20
ENSG00000120129	DUSP1	6544.44	1.53895	4.29834e-20
ENSG00000124380	SNRNP27	1668.18	-0.811348	4.33889e-20
ENSG00000140598	EFL1	2570.31	0.591728	4.36478e-20
ENSG00000174799	CEP135	1675.74	-0.674669	4.92704e-20
ENSG00000131480	AOC2	323.556	1.73535	5.04878e-20
ENSG00000128829	EIF2AK4	5275.38	-0.603038	5.67761e-20
ENSG00000227051	C14orf132	1330.52	-1.40643	5.7402e-20
ENSG00000130518	IQCN	166.756	2.52296	5.90362e-20
ENSG00000244405	ETV5	2461.38	0.817789	6.42248e-20
ENSG00000137492	THAP12	7384.59	-0.789101	6.57978e-20
ENSG00000182307	C8orf33	2415.01	-1.12454	6.70568e-20
ENSG00000145819	ARHGAP26	1887.18	0.832495	6.97061e-20
ENSG00000113593	PPWD1	2598.75	-0.660872	7.61318e-20
ENSG00000166224	SGPL1	2815.33	0.953885	7.69672e-20
ENSG00000156265	MAP3K7CL	2601.33	1.02473	7.78629e-20
ENSG00000170871	KIAA0232	2203.73	-0.900335	8.36699e-20
ENSG00000124541	RRP36	4277.87	-0.700084	1.06545e-19
ENSG00000157510	AFAP1L1	1928.61	0.778517	1.19212e-19
ENSG00000137628	DDX60	676.972	2.50694	1.34892e-19
ENSG00000119408	NEK6	2447.09	-0.650436	1.50309e-19
ENSG00000100605	ITPK1	1283.03	1.0454	1.69248e-19
ENSG00000007392	LUC7L	2794.43	0.638149	1.72253e-19
ENSG00000184185	KCNJ12	132.816	3.52221	1.73604e-19
ENSG00000136158	SPRY2	966.003	0.942858	1.88221e-19
ENSG00000108984	MAP2K6	449.706	-2.64021	2.06287e-19
ENSG00000152601	MBNL1	8516.05	-0.659726	2.06287e-19
ENSG00000172661	WASHC2C	7130.04	0.491148	2.06287e-19
ENSG00000143641	GALNT2	14899	-1.13703	2.06462e-19
ENSG00000068489	PRR11	8266.49	-0.801833	2.07207e-19
ENSG00000064300	NGFR	73.0529	3.30984	2.16313e-19
ENSG00000157456	CCNB2	3684.39	-0.667952	2.16313e-19
ENSG00000171604	CXXC5	1003.36	-1.23427	2.49088e-19
ENSG00000123453	SARDH	366.709	-1.52667	2.66161e-19
ENSG00000150995	ITPR1	2847.24	0.908178	2.73218e-19
ENSG00000233276	GPX1	5818.66	-1.4475	2.75414e-19
ENSG00000198836	OPA1	7219.73	-0.648093	3.08791e-19
ENSG00000072571	HMMR	4683.44	-0.920578	3.11238e-19
ENSG00000164741	DLC1	19984.8	0.87639	3.54774e-19
ENSG00000007168	PAFAH1B1	9913.01	-0.411535	3.59507e-19
ENSG00000135114	OASL	888.119	6.38953	4.424e-19
ENSG00000162458	FBLIM1	2033.21	0.823261	4.46013e-19
ENSG00000164061	BSN	320.32	3.39359	4.94755e-19
ENSG00000187840	EIF4EBP1	2499.33	-1.16547	5.35389e-19
ENSG00000108559	NUP88	4141.54	-0.609592	6.0257e-19
ENSG00000136244	IL6	388.172	2.06232	6.08337e-19
ENSG00000117593	DARS2	2586.33	-0.593128	6.15347e-19
ENSG00000166747	AP1G1	9297.45	-0.900667	6.18193e-19
ENSG00000174891	RSRC1	3230.59	-0.64611	6.5703e-19
ENSG00000162434	JAK1	10751.9	-1.00628	6.62931e-19
ENSG00000169083	AR	1656.21	-0.657731	6.99648e-19
ENSG00000037241	RPL26L1	2421.97	-0.774977	7.78813e-19
ENSG00000166260	COX11	5659.2	-0.574473	7.87097e-19
ENSG00000198901	PRC1	9500.46	-0.648236	8.77576e-19
ENSG00000198858	R3HDM4	1514.74	0.640582	9.16398e-19
ENSG00000084444	FAM234B	2053.22	0.692438	9.40151e-19
ENSG00000164023	SGMS2	2379.41	-0.845166	1.05265e-18
ENSG00000203727	SAMD5	851.788	1.26141	1.09138e-18
ENSG00000105373	NOP53	5169.74	0.589672	1.12617e-18
ENSG00000137166	FOXP4	2153.17	-0.988251	1.24353e-18
ENSG00000119414	PPP6C	4687.19	-1.08738	1.39023e-18
ENSG00000160201	U2AF1	6753.09	-0.819495	1.40247e-18
ENSG00000101152	DNAJC5	2420.83	-0.732546	1.41147e-18
ENSG00000180340	FZD2	3498.64	-0.890867	1.6769e-18
ENSG00000165156	ZHX1	3618.17	-0.761612	1.75744e-18
ENSG00000167088	SNRPD1	5981.14	-0.982413	1.93907e-18
ENSG00000106683	LIMK1	1502.87	-0.795939	2.01792e-18
ENSG00000168890	TMEM150A	308.381	1.28249	2.11215e-18
ENSG00000071794	HLTF	5016.35	-0.744495	2.37512e-18
ENSG00000042493	CAPG	120.059	2.24963	2.47015e-18
ENSG00000133706	LARS1	11603.4	-0.604437	2.51153e-18
ENSG00000113532	ST8SIA4	365.299	1.89122	2.607e-18
ENSG00000048544	MRPS10	3450.03	-0.685886	2.6993e-18
ENSG00000118939	UCHL3	1405.46	-0.771198	2.92912e-18
ENSG00000116729	WLS	8896.16	0.531118	2.93423e-18
ENSG00000133874	RNF122	158.204	1.73877	2.9519e-18
ENSG00000153404	PLEKHG4B	322.941	-1.40934	3.31155e-18
ENSG00000244165	P2RY11	407.691	1.18256	3.42643e-18
ENSG00000119661	DNAL1	959.493	-0.845929	3.4581e-18
ENSG00000111897	SERINC1	13370.9	0.429703	3.71588e-18
ENSG00000128294	TPST2	760.386	-0.925535	3.73921e-18
ENSG00000147202	DIAPH2	1331.65	-0.960358	3.75247e-18
ENSG00000095059	DHPS	1275.36	-0.817219	3.84126e-18
ENSG00000114302	PRKAR2A	10924.5	-0.77633	3.99978e-18
ENSG00000106266	SNX8	1529.16	-0.907304	4.067e-18
ENSG00000172260	NEGR1	2653.11	1.40555	4.25852e-18
ENSG00000122952	ZWINT	6209.8	-0.520919	4.42875e-18
ENSG00000013561	RNF14	1433.71	-1.00961	4.80254e-18
ENSG00000105771	SMG9	2827.59	-0.636135	5.27079e-18
ENSG00000111481	COPZ1	6338.6	-0.651391	5.4628e-18
ENSG00000133740	E2F5	932.095	1.12621	5.63094e-18
ENSG00000169031	COL4A3	203.161	2.08656	5.93096e-18
ENSG00000088325	TPX2	20322	-1.18745	6.04482e-18
ENSG00000119508	NR4A3	262.599	1.62656	6.31432e-18
ENSG00000116237	ICMT	16696.8	-0.467044	6.41867e-18
ENSG00000078098	FAP	782.94	1.31042	6.50295e-18
ENSG00000116191	RALGPS2	2515.96	-1.20553	6.81503e-18
ENSG00000133872	SARAF	8796.36	0.407632	6.89549e-18
ENSG00000009954	BAZ1B	9662.08	-0.766953	6.98586e-18
ENSG00000160223	ICOSLG	871.511	-1.50415	7.00379e-18
ENSG00000185650	ZFP36L1	6838.22	0.871367	7.49228e-18
ENSG00000135604	STX11	475.634	1.39952	7.53164e-18
ENSG00000134884	ARGLU1	3022.31	-0.883995	8.11826e-18
ENSG00000034152	MAP2K3	12407.4	0.792779	8.12162e-18
ENSG00000167566	NCKAP5L	2747.86	0.868246	8.3144e-18
ENSG00000204386	NEU1	5761.27	0.605328	8.42458e-18
ENSG00000203805	PLPP4	109.297	-2.34798	8.65137e-18
ENSG00000180198	RCC1	6041.96	-0.711529	9.64116e-18
ENSG00000092964	DPYSL2	7837.04	-0.700552	1.21429e-17
ENSG00000163376	KBTBD8	1556.67	1.06777	1.22576e-17
ENSG00000115825	PRKD3	2935.33	-0.748323	1.31914e-17
ENSG00000145779	TNFAIP8	399.052	-1.25053	1.46649e-17
ENSG00000013810	TACC3	5821.28	-0.802013	1.63639e-17
ENSG00000173153	ESRRA	1468.58	0.772746	1.63639e-17
ENSG00000164509	IL31RA	961.936	-0.987589	1.70686e-17
ENSG00000106682	EIF4H	16732.7	-0.476553	1.79886e-17
ENSG00000109016	DHRS7B	966.334	0.846852	1.84043e-17
ENSG00000071051	NCK2	1386.71	-0.889271	2.35567e-17
ENSG00000167550	RHEBL1	296.287	2.01868	2.41384e-17
ENSG00000133739	LRRCC1	1385.67	-0.754826	2.42037e-17
ENSG00000152520	PAN3	1999.08	-0.682751	2.51159e-17
ENSG00000185950	IRS2	2113.3	1.24212	2.76444e-17
ENSG00000134222	PSRC1	1698.92	-1.0149	2.82945e-17
ENSG00000134996	OSTF1	1338.26	-0.918116	2.96844e-17
ENSG00000198087	CD2AP	5413.59	-0.555426	3.0426e-17
ENSG00000126787	DLGAP5	5868.05	-0.728664	3.16471e-17
ENSG00000179841	AKAP5	560.531	-1.02463	3.26471e-17
ENSG00000030419	IKZF2	883.033	1.15434	3.31032e-17
ENSG00000110031	LPXN	1287.07	1.38174	3.56718e-17
ENSG00000198513	ATL1	451.927	0.965747	4.0313e-17
ENSG00000187239	FNBP1	2970.74	-0.857327	4.2704e-17
ENSG00000175768	TOMM5	3356.75	-0.700294	4.34395e-17
ENSG00000172531	PPP1CA	10911.3	-0.863046	4.82846e-17
ENSG00000177842	ZNF620	561.792	1.25391	4.94987e-17
ENSG00000112339	HBS1L	4299.18	-0.690273	5.71224e-17
ENSG00000184486	POU3F2	1804.93	1.08724	5.71224e-17
ENSG00000144455	SUMF1	1221.66	-1.44574	5.85343e-17
ENSG00000243414	TICAM2	1016.67	-1.36369	6.0406e-17
ENSG00000152102	FAM168B	7215.83	-0.808286	6.71311e-17
ENSG00000111665	CDCA3	2257.51	-1.0624	8.07841e-17
ENSG00000141219	C17orf80	2822.97	-0.770599	8.19939e-17
ENSG00000123892	RAB38	1051.79	0.801425	8.433e-17
ENSG00000120008	WDR11	3518.36	-0.571372	8.85302e-17
ENSG00000157216	SSBP3	1685.36	-0.696022	8.92932e-17
ENSG00000173334	TRIB1	920.737	1.69137	9.18432e-17
ENSG00000187398	LUZP2	338.819	1.713	9.9156e-17
ENSG00000140743	CDR2	1778.58	-0.803284	1.09235e-16
ENSG00000189057	FAM111B	7329.02	-0.552124	1.13261e-16
ENSG00000183684	ALYREF	5896.96	-0.589211	1.15582e-16
ENSG00000087116	ADAMTS2	1780.97	-0.853049	1.23897e-16
ENSG00000075618	FSCN1	4712.07	0.704332	1.26124e-16
ENSG00000105755	ETHE1	1053.63	0.852541	1.31651e-16
ENSG00000163393	SLC22A15	240.584	1.9657	1.38042e-16
ENSG00000118473	SGIP1	127.319	2.77835	1.47313e-16
ENSG00000183943	PRKX	849.147	-1.36299	1.47313e-16
ENSG00000237649	KIFC1	1812.43	-1.12754	1.58657e-16
ENSG00000112144	CILK1	1721.65	-0.864132	1.6537e-16
ENSG00000084112	SSH1	1760.88	-0.833993	1.67103e-16
ENSG00000100505	TRIM9	356.236	1.11937	1.71812e-16
ENSG00000170606	HSPA4	34471.7	-0.844265	1.75753e-16
ENSG00000130939	UBE4B	4638.69	-0.811747	1.7834e-16
ENSG00000115310	RTN4	13639.8	-0.519139	1.96704e-16
ENSG00000087494	PTHLH	212.844	1.42997	2.00369e-16
ENSG00000085719	CPNE3	7343.18	-0.673725	2.02025e-16
ENSG00000110583	NAA40	3068.27	-0.643074	2.02593e-16
ENSG00000167977	KCTD5	1613.69	-0.76397	2.03773e-16
ENSG00000163002	NUP35	1650.1	-0.702358	2.14022e-16
ENSG00000185015	CA13	865.145	0.845465	2.20363e-16
ENSG00000086015	MAST2	6645.88	0.387758	2.25874e-16
ENSG00000123643	SLC36A1	2398.17	0.947159	2.25874e-16
ENSG00000142039	CCDC97	1790.8	-1.02841	2.35905e-16
ENSG00000114988	LMAN2L	3288.08	-0.543552	2.41257e-16
ENSG00000104419	NDRG1	2479.82	1.62377	2.5811e-16
ENSG00000128591	FLNC	86842.2	-0.648242	2.6899e-16
ENSG00000067836	ROGDI	351.942	-1.21844	2.75635e-16
ENSG00000163904	SENP2	3176.07	-0.875281	2.92594e-16
ENSG00000184083	FAM120C	934.834	0.782632	2.9731e-16
ENSG00000136279	DBNL	3498.65	-0.94948	3.13069e-16
ENSG00000138821	SLC39A8	2086.99	0.675601	3.24296e-16
ENSG00000104381	GDAP1	4753.43	1.14894	3.42479e-16
ENSG00000117519	CNN3	35413.4	-0.550855	3.49164e-16
ENSG00000184220	CMSS1	2325.31	-0.762161	3.72995e-16
ENSG00000168734	PKIG	373.856	1.20534	3.84639e-16
ENSG00000155099	PIP4P2	631.878	-1.209	4.06387e-16
ENSG00000196365	LONP1	4330.31	-0.613385	4.21518e-16
ENSG00000141858	SAMD1	2917.26	-0.819479	4.48341e-16
ENSG00000204209	DAXX	1995.82	0.7573	4.54819e-16
ENSG00000160285	LSS	2320.76	-0.630343	4.94454e-16
ENSG00000118495	PLAGL1	2091.07	0.662824	5.18146e-16
ENSG00000122203	KIAA1191	5132.93	-0.659288	5.22656e-16
ENSG00000185787	MORF4L1	12057.3	-0.524748	5.40482e-16
ENSG00000154582	ELOC	5410.79	-0.75317	5.46636e-16
ENSG00000115524	SF3B1	23414.8	-0.597251	6.1318e-16
ENSG00000117036	ETV3	3009.19	0.495234	6.22161e-16
ENSG00000167987	VPS37C	1737.99	0.572004	6.43235e-16
ENSG00000113460	BRIX1	5341.77	-0.603428	6.56311e-16
ENSG00000057294	PKP2	5648.19	0.857696	6.78212e-16
ENSG00000004864	SLC25A13	3196.46	-0.57013	7.10557e-16
ENSG00000119707	RBM25	7844.09	-0.94549	7.3602e-16
ENSG00000106546	AHR	5211.24	1.1924	7.41405e-16
ENSG00000089818	NECAP1	2514.93	0.763617	7.45338e-16
ENSG00000153714	LURAP1L	609.95	1.24694	7.53024e-16
ENSG00000234127	TRIM26	7144.28	0.826929	7.97849e-16
ENSG00000165119	HNRNPK	42708.4	-0.419733	8.64463e-16
ENSG00000198060	MARCHF5	4030.18	0.489611	8.84059e-16
ENSG00000132026	RTBDN	48.3362	4.23022	9.66113e-16
ENSG00000025772	TOMM34	2664.07	-0.623288	9.78164e-16
ENSG00000143643	TTC13	1502.7	0.716255	1.03253e-15
ENSG00000156475	PPP2R2B	2981.92	0.647888	1.07325e-15
ENSG00000160445	ZER1	3703.58	0.503606	1.09099e-15
ENSG00000148229	POLE3	2766.9	0.49874	1.14172e-15
ENSG00000100526	CDKN3	1347.46	-1.10275	1.21912e-15
ENSG00000248098	BCKDHA	1367.24	0.649855	1.22115e-15
ENSG00000136108	CKAP2	12621.5	-0.457705	1.24372e-15
ENSG00000244005	NFS1	2800.14	0.492335	1.26464e-15
ENSG00000160961	ZNF333	375.906	1.17929	1.41676e-15
ENSG00000073584	SMARCE1	7721.64	-0.403282	1.53863e-15
ENSG00000136367	ZFHX2	172.17	1.93098	1.54241e-15
ENSG00000262814	MRPL12	4309.83	-0.983743	1.57199e-15
ENSG00000033867	SLC4A7	6382.42	0.876732	1.65445e-15
ENSG00000137449	CPEB2	2211.86	1.34569	1.73674e-15
ENSG00000112186	CAP2	4183.97	-0.448651	1.83764e-15
ENSG00000133107	TRPC4	2262.03	1.08804	1.83764e-15
ENSG00000012171	SEMA3B	2470.1	-0.722183	1.85235e-15
ENSG00000062282	DGAT2	91.8541	2.01247	1.88878e-15
ENSG00000152558	TMEM123	22843.8	-1.12049	2.02673e-15
ENSG00000221988	PPT2	2083.38	0.814657	2.07658e-15
ENSG00000110756	HPS5	5111.58	0.630897	2.1774e-15
ENSG00000066697	MSANTD3	3612.17	-0.477538	2.19654e-15
ENSG00000099904	ZDHHC8	2321.57	-0.580625	2.26736e-15
ENSG00000139209	SLC38A4	259.475	1.47609	2.2951e-15
ENSG00000166750	SLFN5	986.309	1.47269	2.37106e-15
ENSG00000172046	USP19	4443.44	0.541073	2.44893e-15
ENSG00000185022	MAFF	1704.94	1.52331	2.54666e-15
ENSG00000101057	MYBL2	11662.5	-1.03567	2.99326e-15
ENSG00000168958	MFF	1783.69	-0.670595	3.08371e-15
ENSG00000175352	NRIP3	1115.57	-0.5926	3.24596e-15
ENSG00000146083	RNF44	1229.04	1.00544	3.32651e-15
ENSG00000177646	ACAD9	1529.36	-0.756353	3.43894e-15
ENSG00000265107	GJA5	313.669	2.34904	3.46727e-15
ENSG00000261115	TMEM178B	1370.23	1.22779	3.57024e-15
ENSG00000139636	LMBR1L	877.483	0.911624	3.60147e-15
ENSG00000183955	KMT5A	3560.3	-0.957496	3.62966e-15
ENSG00000068885	IFT80	2157.74	-0.860069	3.67389e-15
ENSG00000165916	PSMC3	10286.5	-0.539968	3.69159e-15
ENSG00000051825	MPHOSPH9	2399.77	-0.889701	3.71774e-15
ENSG00000170498	KISS1	1502.12	0.769917	3.76015e-15
ENSG00000187678	SPRY4	1269.36	1.67095	3.92227e-15
ENSG00000135069	PSAT1	2716.87	-0.673206	4.05582e-15
ENSG00000148300	REXO4	3724.23	-0.513302	4.28915e-15
ENSG00000143549	TPM3	24452	-0.742633	4.43102e-15
ENSG00000121989	ACVR2A	2995.19	0.728477	4.43761e-15
ENSG00000275395	FCGBP	125.942	4.44104	4.55344e-15
ENSG00000130255	RPL36	7427.39	-1.00798	4.70853e-15
ENSG00000152953	STK32B	182.995	2.42775	4.83881e-15
ENSG00000036549	ZZZ3	5061.56	-0.727771	4.92424e-15
ENSG00000137288	UQCC2	1205.1	-1.04536	5.00732e-15
ENSG00000131669	NINJ1	467.36	-0.878337	5.15069e-15
ENSG00000204713	TRIM27	5100.38	0.625891	5.20387e-15
ENSG00000107443	CCNJ	1128.2	1.09832	5.37414e-15
ENSG00000120699	EXOSC8	3073.32	-0.653164	5.52752e-15
ENSG00000146409	SLC18B1	965.459	0.658267	5.90619e-15
ENSG00000023287	RB1CC1	7059.76	-0.874168	5.93259e-15
ENSG00000099194	SCD	25232.5	-0.863018	6.46084e-15
ENSG00000176731	RBIS	2075.87	-0.690759	6.47706e-15
ENSG00000138685	FGF2	6706.09	1.2242	6.90471e-15
ENSG00000137807	KIF23	9202.37	-0.98763	7.47593e-15
ENSG00000198478	SH3BGRL2	2608.18	0.79226	7.80099e-15
ENSG00000114742	WDR48	3642.52	0.503211	7.93377e-15
ENSG00000166598	HSP90B1	72115	0.409735	8.16367e-15
ENSG00000185008	ROBO2	85.3345	2.29551	8.26927e-15
ENSG00000128463	EMC4	3196.15	-0.584561	8.51373e-15
ENSG00000146963	LUC7L2	4446.38	-0.653443	8.7766e-15
ENSG00000153253	SCN3A	132.167	4.28618	8.84992e-15
ENSG00000168566	SNRNP48	5234.33	0.72846	9.71247e-15
ENSG00000124762	CDKN1A	2930.11	1.29144	1.13552e-14
ENSG00000147100	SLC16A2	7895.38	-0.886066	1.17752e-14
ENSG00000186017	ZNF566	1565.24	1.0614	1.1824e-14
ENSG00000154127	UBASH3B	3738.18	0.779212	1.23814e-14
ENSG00000205476	CCDC85C	1313.44	-0.869041	1.26587e-14
ENSG00000104375	STK3	3039.5	-0.742944	1.26674e-14
ENSG00000188760	TMEM198	177.345	2.02317	1.30584e-14
ENSG00000159346	ADIPOR1	6676.06	0.644292	1.30866e-14
ENSG00000197694	SPTAN1	35767.9	0.451849	1.36889e-14
ENSG00000101384	JAG1	1531.96	1.57164	1.41184e-14
ENSG00000149480	MTA2	13153.5	-0.476888	1.41431e-14
ENSG00000141562	NARF	2440.47	-0.568724	1.423e-14
ENSG00000104812	GYS1	3071.42	-0.671355	1.58479e-14
ENSG00000166923	GREM1	34741.4	0.679515	1.60344e-14
ENSG00000099800	TIMM13	1830.07	-0.844895	1.66279e-14
ENSG00000142687	KIAA0319L	5506.41	0.48513	1.74073e-14
ENSG00000124920	MYRF	148.67	1.68835	1.75711e-14
ENSG00000164347	GFM2	2398.56	-0.849257	1.81533e-14
ENSG00000169446	MMGT1	1980.02	-0.85399	2.09946e-14
ENSG00000108389	MTMR4	3980.31	0.626479	2.1702e-14
ENSG00000186815	TPCN1	1749.34	-0.813317	2.18235e-14
ENSG00000158435	CNOT11	3795.17	-0.498234	2.21611e-14
ENSG00000106244	PDAP1	7273.49	-0.483025	2.2498e-14
ENSG00000141384	TAF4B	1319.97	1.03056	2.2746e-14
ENSG00000107679	PLEKHA1	1118.13	0.979433	2.33152e-14
ENSG00000196586	MYO6	4253.6	0.553543	2.40515e-14
ENSG00000139146	SINHCAF	6473.66	0.735927	2.67262e-14
ENSG00000113648	MACROH2A1	15744.9	-0.592362	2.7783e-14
ENSG00000213930	GALT	866.401	-0.774559	2.90706e-14
ENSG00000136630	HLX	1027.44	1.22239	2.92296e-14
ENSG00000078246	TULP3	1641.61	-1.21557	2.93987e-14
ENSG00000164284	GRPEL2	3007.6	0.548361	2.96163e-14
ENSG00000130544	ZNF557	1281.85	0.786628	2.9691e-14
ENSG00000177469	CAVIN1	46261.3	-0.406742	3.14922e-14
ENSG00000049759	NEDD4L	8499.16	0.84344	3.30475e-14
ENSG00000135775	COG2	1576.28	-0.712515	3.50703e-14
ENSG00000107263	RAPGEF1	5463.37	-0.471638	3.64364e-14
ENSG00000143390	RFX5	1963.88	0.678222	3.66725e-14
ENSG00000166689	PLEKHA7	3531.16	-1.28817	3.81599e-14
ENSG00000176749	CDK5R1	606.165	-1.07462	3.85703e-14
ENSG00000197632	SERPINB2	4887.12	1.52407	4.03085e-14
ENSG00000161204	ABCF3	1399.78	-0.853167	4.07401e-14
ENSG00000146674	IGFBP3	14276.9	0.930129	4.19867e-14
ENSG00000138629	UBL7	605.017	0.863426	4.2377e-14
ENSG00000110987	BCL7A	1163.05	-0.964037	4.61889e-14
ENSG00000102054	RBBP7	12215.4	-0.519961	4.79375e-14
ENSG00000167325	RRM1	19637.1	-0.523719	4.82264e-14
ENSG00000168477	TNXB	210.007	2.64384	4.85556e-14
ENSG00000080573	COL5A3	59.179	4.02825	4.99154e-14
ENSG00000147536	GINS4	1546.22	-0.712995	5.05516e-14
ENSG00000182667	NTM	211.908	1.46816	5.28217e-14
ENSG00000164163	ABCE1	9735.07	-0.564522	5.31018e-14
ENSG00000175130	MARCKSL1	1467.56	1.06525	5.4608e-14
ENSG00000125686	MED1	8944.98	0.430064	5.78328e-14
ENSG00000139687	RB1	9221.33	-0.537062	6.12134e-14
ENSG00000170633	RNF34	2517.56	0.572616	6.21774e-14
ENSG00000197948	FCHSD1	1418.03	0.593177	6.67575e-14
ENSG00000114626	ABTB1	231.853	1.18671	6.69827e-14
ENSG00000204366	ZBTB12	499.088	-0.912162	6.83926e-14
ENSG00000049449	RCN1	23829.5	-1.04131	6.92956e-14
ENSG00000083099	LYRM2	2290.64	-0.746347	7.12634e-14
ENSG00000104529	EEF1D	8635.23	-0.579582	7.14425e-14
ENSG00000221878	PSG7	226.432	1.74928	7.53006e-14
ENSG00000148660	CAMK2G	1553.58	-1.06719	7.61093e-14
ENSG00000083937	CHMP2B	6411.66	0.642045	7.7134e-14
ENSG00000129680	MAP7D3	1596.27	-0.714973	7.88942e-14
ENSG00000120688	WBP4	1902.67	0.486691	7.96136e-14
ENSG00000117114	ADGRL2	2205.8	-0.997262	7.98226e-14
ENSG00000077150	NFKB2	2210.91	1.13971	8.12428e-14
ENSG00000115756	HPCAL1	2177.71	-0.630002	8.86631e-14
ENSG00000176261	ZBTB8OS	848.888	-0.691328	9.64342e-14
ENSG00000008083	JARID2	1574.99	-0.580365	1.01362e-13
ENSG00000142408	CACNG8	94.8738	2.25257	1.01707e-13
ENSG00000137135	ARHGEF39	581.353	-0.785573	1.02388e-13
ENSG00000050405	LIMA1	27234.4	0.659948	1.08147e-13
ENSG00000101311	FERMT1	795.928	-0.780502	1.10081e-13
ENSG00000138778	CENPE	4884	-0.669549	1.10442e-13
ENSG00000075213	SEMA3A	984.353	1.24351	1.11892e-13
ENSG00000165494	PCF11	4174.57	0.425746	1.15522e-13
ENSG00000136811	ODF2	3591.73	-0.615072	1.16979e-13
ENSG00000087191	PSMC5	11180.8	-0.449226	1.21728e-13
ENSG00000119718	EIF2B2	3464.7	0.489371	1.21728e-13
ENSG00000079215	SLC1A3	1388.47	0.95817	1.25767e-13
ENSG00000138160	KIF11	8002.01	-0.707934	1.48005e-13
ENSG00000117399	CDC20	13298.4	-0.640632	1.48285e-13
ENSG00000242110	AMACR	713.704	0.743152	1.50076e-13
ENSG00000075336	TIMM21	634.701	-0.964212	1.50105e-13
ENSG00000213066	CEP43	1123.32	-0.603197	1.58361e-13
ENSG00000114796	KLHL24	958.869	1.18538	1.60308e-13
ENSG00000058799	YIPF1	1734.29	0.774843	1.64286e-13
ENSG00000008086	CDKL5	1423.66	0.772164	1.74182e-13
ENSG00000136997	MYC	5412.59	1.27891	1.87484e-13
ENSG00000143079	CTTNBP2NL	3486.95	0.547224	1.97375e-13
ENSG00000136270	TBRG4	2889.49	0.449505	2.25375e-13
ENSG00000138750	NUP54	2115.4	-0.544713	2.33195e-13
ENSG00000182481	KPNA2	24774.2	-0.920175	2.4076e-13
ENSG00000135048	CEMIP2	9556.34	0.71551	2.51056e-13
ENSG00000088986	DYNLL1	10824.7	-0.470714	2.64044e-13
ENSG00000163166	IWS1	3378.55	-0.560563	2.74546e-13
ENSG00000100304	TTLL12	1572.13	-0.656034	2.80394e-13
ENSG00000163507	CIP2A	2699.98	-0.547303	2.90699e-13
ENSG00000145216	FIP1L1	2970.34	-0.828721	2.96462e-13
ENSG00000122877	EGR2	123.212	3.70717	3.00547e-13
ENSG00000073169	SELENOO	417.672	0.813635	3.04586e-13
ENSG00000110911	SLC11A2	3722.15	0.593748	3.08936e-13
ENSG00000214756	CSKMT	296.395	1.22183	3.29956e-13
ENSG00000026508	CD44	52437.3	0.459623	3.35496e-13
ENSG00000115234	SNX17	4392.3	-0.422268	3.44161e-13
ENSG00000131747	TOP2A	28424.8	-0.728416	3.73499e-13
ENSG00000114019	AMOTL2	16203.3	0.691394	3.95199e-13
ENSG00000092199	HNRNPC	36641.5	-0.425784	4.38196e-13
ENSG00000196584	XRCC2	2814.27	-0.509959	4.38196e-13
ENSG00000013364	MVP	3030.25	0.877985	4.48707e-13
ENSG00000051382	PIK3CB	1312.89	-0.996481	4.4979e-13
ENSG00000143367	TUFT1	4749.42	0.646106	4.88062e-13
ENSG00000137955	RABGGTB	5277.73	0.514855	5.24211e-13
ENSG00000110344	UBE4A	4411.42	-0.637328	5.28569e-13
ENSG00000133028	SCO1	3499.82	0.452738	5.38947e-13
ENSG00000138193	PLCE1	753.594	-0.931628	5.67084e-13
ENSG00000213793	ZNF888	164.931	1.65653	5.73829e-13
ENSG00000090889	KIF4A	6472.46	-0.613342	5.84429e-13
ENSG00000134352	IL6ST	49446.1	0.858418	5.94091e-13
ENSG00000120314	WDR55	3215.73	0.415489	6.00454e-13
ENSG00000072134	EPN2	918.827	1.2867	6.04447e-13
ENSG00000001084	GCLC	2164.91	0.86515	6.16216e-13
ENSG00000134531	EMP1	8691.88	1.18446	6.21418e-13
ENSG00000141577	CEP131	1501.36	-0.841691	6.22037e-13
ENSG00000107864	CPEB3	428.317	1.19714	6.26293e-13
ENSG00000137770	CTDSPL2	3220.5	-0.774327	6.30247e-13
ENSG00000077274	CAPN6	84.716	3.04143	6.79547e-13
ENSG00000111275	ALDH2	1541.29	-0.866614	7.44433e-13
ENSG00000108932	SLC16A6	563.716	1.22144	7.76529e-13
ENSG00000128951	DUT	5067.83	-0.610572	7.90788e-13
ENSG00000157613	CREB3L1	7066.34	-1.29285	8.7155e-13
ENSG00000174233	ADCY6	2934.67	0.56162	9.00936e-13
ENSG00000101333	PLCB4	16532.6	0.797334	9.08495e-13
ENSG00000160888	IER2	3071.92	0.95604	9.16919e-13
ENSG00000128578	STRIP2	816.525	-0.765543	9.32178e-13
ENSG00000213977	TAX1BP3	4673.92	-0.548788	9.42269e-13
ENSG00000004534	RBM6	4331.7	-0.542307	9.42786e-13
ENSG00000108175	ZMIZ1	2914.23	-0.967675	9.72001e-13
ENSG00000175279	CENPS	634.142	-0.849366	9.73731e-13
ENSG00000120875	DUSP4	378.538	2.10352	9.8408e-13
ENSG00000188641	DPYD	4600.83	0.490065	9.8408e-13
ENSG00000167377	ZNF23	1651.55	0.604948	1.04286e-12
ENSG00000024526	DEPDC1	7626.45	-0.569117	1.08285e-12
ENSG00000168496	FEN1	10638.4	-0.344269	1.11709e-12
ENSG00000189091	SF3B3	22729.8	-0.823226	1.14809e-12
ENSG00000099817	POLR2E	5927.81	-0.670304	1.17077e-12
ENSG00000166479	TMX3	5645.89	-0.67797	1.17125e-12
ENSG00000128422	KRT17	3805.48	2.42334	1.18491e-12
ENSG00000128510	CPA4	673.601	-1.06204	1.19353e-12
ENSG00000133103	COG6	2606.73	-0.562429	1.42853e-12
ENSG00000163950	SLBP	5632.2	-0.584516	1.45088e-12
ENSG00000068383	INPP5A	422.265	-1.02626	1.47552e-12
ENSG00000102271	KLHL4	191.571	-1.60284	1.49291e-12
ENSG00000131165	CHMP1A	2202.33	-0.7774	1.4954e-12
ENSG00000112893	MAN2A1	11557	0.542551	1.52818e-12
ENSG00000205730	ITPRIPL2	2011.65	0.668695	1.56302e-12
ENSG00000119922	IFIT2	1592.36	4.97267	1.57276e-12
ENSG00000103994	ZNF106	6987.87	-0.733104	1.58137e-12
ENSG00000198176	TFDP1	5990.76	-0.71673	1.63712e-12
ENSG00000145191	EIF2B5	3210.28	0.595923	1.66323e-12
ENSG00000163923	RPL39L	431.329	-0.868323	1.75954e-12
ENSG00000133026	MYH10	8919.18	-0.986955	1.84295e-12
ENSG00000146966	DENND2A	1088.4	-1.31818	1.86142e-12
ENSG00000101888	NXT2	1362.31	-1.26803	1.8733e-12
ENSG00000186918	ZNF395	2534.39	-1.01003	1.92399e-12
ENSG00000187713	TMEM203	1698.86	-0.536456	1.95724e-12
ENSG00000163820	FYCO1	3117.12	0.521404	1.96404e-12
ENSG00000061676	NCKAP1	11930.2	-0.667766	2.03783e-12
ENSG00000176058	TPRN	1314.96	0.64879	2.04246e-12
ENSG00000112079	STK38	2833.57	-0.520019	2.11846e-12
ENSG00000154914	USP43	285.593	1.19243	2.13106e-12
ENSG00000178913	TAF7	1926.6	-0.849003	2.137e-12
ENSG00000198945	L3MBTL3	664.31	0.87496	2.21383e-12
ENSG00000159692	CTBP1	5364.22	-0.459632	2.32039e-12
ENSG00000104524	PYCR3	456.126	-0.77232	2.38593e-12
ENSG00000139211	AMIGO2	4758.63	1.05665	2.38593e-12
ENSG00000135821	GLUL	3884.77	1.04694	2.51106e-12
ENSG00000156970	BUB1B	4503.68	-0.63931	2.55571e-12
ENSG00000174903	RAB1B	8855.49	-0.550779	2.71337e-12
ENSG00000113575	PPP2CA	18155.6	-0.458321	2.73799e-12
ENSG00000170162	VGLL2	841.599	1.22784	2.77674e-12
ENSG00000050130	JKAMP	1567.44	-0.794043	2.79929e-12
ENSG00000112029	FBXO5	1562.01	-0.469671	2.84181e-12
ENSG00000129562	DAD1	3579.38	-0.60633	2.93644e-12
ENSG00000137801	THBS1	52914.3	-0.491329	3.01475e-12
ENSG00000164761	TNFRSF11B	578.957	1.13858	3.17956e-12
ENSG00000117122	MFAP2	211.468	1.28375	3.21281e-12
ENSG00000117868	ESYT2	10609.2	0.435985	3.3724e-12
ENSG00000020633	RUNX3	270.156	1.6192	3.56945e-12
ENSG00000115211	EIF2B4	2513.81	-0.516022	3.60173e-12
ENSG00000240891	PLCXD2	1721.37	1.09044	3.60173e-12
ENSG00000073578	SDHA	7278.32	-0.599307	3.67875e-12
ENSG00000116675	DNAJC6	6836.28	0.572903	3.73711e-12
ENSG00000139998	RAB15	1255.88	-0.855159	3.75364e-12
ENSG00000130779	CLIP1	4336.74	-0.804623	3.85309e-12
ENSG00000170906	NDUFA3	637.26	-0.676339	3.89159e-12
ENSG00000166197	NOLC1	18397.4	0.483134	3.91248e-12
ENSG00000104765	BNIP3L	5023.85	-0.409893	3.93373e-12
ENSG00000164880	INTS1	2924.04	-0.672574	3.99362e-12
ENSG00000162618	ADGRL4	879.809	1.30445	4.30505e-12
ENSG00000177058	SLC38A9	1755.25	0.685234	4.42124e-12
ENSG00000144815	NXPE3	2289.56	-0.672924	4.44539e-12
ENSG00000175197	DDIT3	603.834	1.09022	4.45749e-12
ENSG00000254827	SLC22A18AS	67.0926	1.89672	4.51947e-12
ENSG00000198142	SOWAHC	1452.88	0.668331	4.58897e-12
ENSG00000167881	SRP68	7331.46	-0.528203	4.7984e-12
ENSG00000169925	BRD3	4954.88	0.712539	4.8468e-12
ENSG00000103876	FAH	904.061	-0.54756	4.85401e-12
ENSG00000050748	MAPK9	2630.35	-0.60997	4.91218e-12
ENSG00000072121	ZFYVE26	3128.31	0.587285	5.03274e-12
ENSG00000188613	NANOS1	138.788	-1.52262	5.06409e-12
ENSG00000163545	NUAK2	643.658	1.19427	5.06507e-12
ENSG00000128708	HAT1	6039.64	-0.561372	5.08164e-12
ENSG00000204592	HLA-E	12730.1	0.8791	5.18704e-12
ENSG00000160131	VMA21	3804.41	-0.583653	5.22593e-12
ENSG00000112739	PRPF4B	9572.45	-0.530421	5.35438e-12
ENSG00000213463	SYNJ2BP	2677.78	-0.866598	5.47645e-12
ENSG00000105176	URI1	3168.54	-0.593625	5.50042e-12
ENSG00000133858	ZFC3H1	2060.77	-0.691986	5.6271e-12
ENSG00000137959	IFI44L	925.814	6.27762	5.97789e-12
ENSG00000167716	WDR81	642.355	1.05731	6.12367e-12
ENSG00000185339	TCN2	201.54	1.72837	6.58689e-12
ENSG00000136930	PSMB7	6579.57	-0.451972	6.58741e-12
ENSG00000101935	AMMECR1	1644.92	-0.921493	6.871e-12
ENSG00000140650	PMM2	1846.11	-0.525297	6.99846e-12
ENSG00000176771	NCKAP5	287.896	1.98185	7.05998e-12
ENSG00000188283	ZNF383	714.638	1.56962	7.39209e-12
ENSG00000240184	PCDHGC3	3236.63	-0.616218	7.51779e-12
ENSG00000148773	MKI67	20188.1	-0.803094	7.70023e-12
ENSG00000132002	DNAJB1	132981	-0.586813	8.14927e-12
ENSG00000212123	PRR22	188.096	1.34888	8.49595e-12
ENSG00000054277	OPN3	2118.48	0.762819	8.66193e-12
ENSG00000110330	BIRC2	5779.41	-0.751518	8.79556e-12
ENSG00000163159	VPS72	1780.48	-0.478812	8.81028e-12
ENSG00000100814	CCNB1IP1	1858.02	0.932631	8.81303e-12
ENSG00000148948	LRRC4C	141.319	2.48313	9.00032e-12
ENSG00000053371	AKR7A2	1998.04	-0.740537	9.05666e-12
ENSG00000152291	TGOLN2	16809.5	-0.478856	9.0806e-12
ENSG00000110958	PTGES3	31045.1	-0.471969	9.11741e-12
ENSG00000198931	APRT	1707.89	-0.680184	9.13475e-12
ENSG00000109618	SEPSECS	513.563	0.95665	9.50037e-12
ENSG00000137393	RNF144B	3501.42	1.05835	9.52809e-12
ENSG00000005100	DHX33	4768.74	0.446082	9.91048e-12
ENSG00000112367	FIG4	1355.52	0.789055	1.00674e-11
ENSG00000164402	SEPTIN8	6765.24	0.459656	1.00934e-11
ENSG00000078967	UBE2D4	1053.76	0.840325	1.01368e-11
ENSG00000145780	FEM1C	3510.32	0.680321	1.02457e-11
ENSG00000137842	TMEM62	635.418	1.18322	1.07674e-11
ENSG00000113368	LMNB1	13483.5	-0.423945	1.09045e-11
ENSG00000168214	RBPJ	8038.42	-0.636127	1.0926e-11
ENSG00000107485	GATA3	2867.22	0.683427	1.12048e-11
ENSG00000110080	ST3GAL4	588.021	-0.617969	1.13047e-11
ENSG00000080608	PUM3	4466.89	-0.395357	1.13733e-11
ENSG00000082898	XPO1	24385.4	-0.403004	1.15203e-11
ENSG00000123342	MMP19	1065.19	1.22024	1.15599e-11
ENSG00000051108	HERPUD1	3310.5	0.477223	1.1577e-11
ENSG00000113360	DROSHA	6145.14	-0.503417	1.16097e-11
ENSG00000106772	PRUNE2	3920.94	0.570034	1.25128e-11
ENSG00000109756	RAPGEF2	3115.7	0.668755	1.27445e-11
ENSG00000182670	TTC3	9197.96	-0.772781	1.29729e-11
ENSG00000168393	DTYMK	1762.48	-0.701286	1.29992e-11
ENSG00000117632	STMN1	19963.4	-1.01444	1.35607e-11
ENSG00000164056	SPRY1	92.1741	2.32503	1.39001e-11
ENSG00000145526	CDH18	127.147	-1.75136	1.40888e-11
ENSG00000175166	PSMD2	29987.2	-0.446295	1.41873e-11
ENSG00000111641	NOP2	6960.59	0.569192	1.51151e-11
ENSG00000213593	TMX2	7608.3	-0.486767	1.54309e-11
ENSG00000156853	ZNF689	1474.5	0.819144	1.54338e-11
ENSG00000163249	CCNYL1	2134	0.580324	1.55978e-11
ENSG00000170677	SOCS6	3205.77	-0.593246	1.56217e-11
ENSG00000073464	CLCN4	250.521	-1.49384	1.56332e-11
ENSG00000162441	LZIC	3867.41	-0.553374	1.6885e-11
ENSG00000185262	UBALD2	1066.11	0.948928	1.69119e-11
ENSG00000175104	TRAF6	1467.43	0.628776	1.69647e-11
ENSG00000167674	HDGFL2	4118.78	-0.642844	1.6971e-11
ENSG00000143344	RGL1	780.989	-0.619921	1.70317e-11
ENSG00000136542	GALNT5	879.151	0.735304	1.78503e-11
ENSG00000123700	KCNJ2	762.098	2.00415	1.79929e-11
ENSG00000162616	DNAJB4	23271.8	0.623315	1.80401e-11
ENSG00000163659	TIPARP	8492.16	1.19952	1.8108e-11
ENSG00000137713	PPP2R1B	2437.27	-0.58557	1.87247e-11
ENSG00000138078	PREPL	4536.72	-0.541861	1.87375e-11
ENSG00000134046	MBD2	4022.47	-0.755301	1.9467e-11
ENSG00000071889	FAM3A	819.331	-0.747609	1.95751e-11
ENSG00000168874	ATOH8	184.199	-3.48406	1.95751e-11
ENSG00000118705	RPN2	28083.4	-0.824067	1.96519e-11
ENSG00000285000	NA	270.18	-1.51511	1.98117e-11
ENSG00000166562	SEC11C	2028.86	0.551821	2.02095e-11
ENSG00000168078	PBK	2421.17	-0.725579	2.06423e-11
ENSG00000198208	RPS6KL1	198.546	1.39806	2.19073e-11
ENSG00000164985	PSIP1	9175.94	-0.593369	2.20436e-11
ENSG00000111012	CYP27B1	155.344	1.6097	2.22293e-11
ENSG00000101220	C20orf27	2662.84	-0.380845	2.37884e-11
ENSG00000116044	NFE2L2	5588.59	0.366146	2.37884e-11
ENSG00000075568	TMEM131	6213.01	-0.498737	2.40522e-11
ENSG00000120802	TMPO	20728.8	-0.48858	2.42422e-11
ENSG00000179029	TMEM107	199.381	-1.22023	2.47661e-11
ENSG00000125967	NECAB3	588.893	-0.813465	2.48774e-11
ENSG00000147852	VLDLR	860.94	-0.889023	2.55723e-11
ENSG00000146386	ABRACL	1632.17	-0.678769	2.56236e-11
ENSG00000173692	PSMD1	9713.05	-0.615423	2.64913e-11
ENSG00000131711	MAP1B	23972.8	0.583063	2.74653e-11
ENSG00000177731	FLII	16009.8	-0.49216	2.76771e-11
ENSG00000103042	SLC38A7	2348.61	0.602607	2.77091e-11
ENSG00000135999	EPC2	2457.55	0.753939	2.7834e-11
ENSG00000168843	FSTL5	62.2665	5.07247	2.78598e-11
ENSG00000162144	CYB561A3	1486.87	-0.733749	2.81539e-11
ENSG00000181904	C5orf24	3659.07	-0.735959	2.85522e-11
ENSG00000101310	SEC23B	6712.18	-0.840592	2.91292e-11
ENSG00000122644	ARL4A	2060.59	0.611146	2.95459e-11
ENSG00000185760	KCNQ5	399.938	1.22977	2.96607e-11
ENSG00000089195	TRMT6	3580.06	-0.511992	3.09391e-11
ENSG00000137965	IFI44	1767.57	4.34996	3.20144e-11
ENSG00000106617	PRKAG2	3741.14	-0.573964	3.20155e-11
ENSG00000128849	CGNL1	335.023	-1.2084	3.23112e-11
ENSG00000160058	BSDC1	3668.17	0.494241	3.23831e-11
ENSG00000187498	COL4A1	15549.7	0.65005	3.32222e-11
ENSG00000228716	DHFR	19545.8	-0.892889	3.3412e-11
ENSG00000204371	EHMT2	3964.07	-0.450408	3.46077e-11
ENSG00000164136	IL15	251.921	1.27797	3.48692e-11
ENSG00000124181	PLCG1	5083.13	-0.488113	3.7705e-11
ENSG00000155229	MMS19	2746.06	-0.372874	3.79622e-11
ENSG00000160917	CPSF4	1559.42	-0.626483	3.85126e-11
ENSG00000164209	SLC25A46	7270.82	0.400377	3.85133e-11
ENSG00000198121	LPAR1	1425.83	1.18855	3.87763e-11
ENSG00000101166	PRELID3B	4533.64	-0.902422	3.88974e-11
ENSG00000087365	SF3B2	26780.9	-0.238537	3.9084e-11
ENSG00000114315	HES1	283.946	2.29832	3.93459e-11
ENSG00000115504	EHBP1	2648.59	-0.661885	4.34493e-11
ENSG00000109762	SNX25	539.012	-0.622266	4.45247e-11
ENSG00000066044	ELAVL1	7720.42	-0.529838	4.45556e-11
ENSG00000138134	STAMBPL1	990.188	0.960265	4.47173e-11
ENSG00000007944	MYLIP	1439.06	0.704049	4.48494e-11
ENSG00000124802	EEF1E1	3993.99	0.380354	4.51337e-11
ENSG00000250565	ATP6V1E2	159.65	-1.19195	4.556e-11
ENSG00000115677	HDLBP	19012.4	-0.945545	4.56747e-11
ENSG00000008382	MPND	477.57	-1.02525	4.61434e-11
ENSG00000177606	JUN	14920.1	0.629137	4.61865e-11
ENSG00000076053	RBM7	1819.76	0.622629	4.64117e-11
ENSG00000173276	ZBTB21	3465.29	0.6474	4.70212e-11
ENSG00000076067	RBMS2	3899.1	0.671961	4.77451e-11
ENSG00000037749	MFAP3	3825.56	-0.568754	5.18483e-11
ENSG00000181163	NPM1	92972.8	-0.413964	5.18483e-11
ENSG00000159164	SV2A	1931.78	-0.50428	5.20916e-11
ENSG00000120690	ELF1	3556.25	1.09297	5.41295e-11
ENSG00000213341	CHUK	2864.02	-0.544455	5.48458e-11
ENSG00000111725	PRKAB1	1394.97	1.03685	5.57125e-11
ENSG00000174136	RGMB	12516.4	0.385875	5.66763e-11
ENSG00000107929	LARP4B	3361.71	-0.645404	5.7545e-11
ENSG00000179632	MAF1	5963.75	0.587705	6.00982e-11
ENSG00000174938	SEZ6L2	841.382	0.600508	6.02989e-11
ENSG00000214944	ARHGEF28	5111.28	0.674958	6.0767e-11
ENSG00000169193	CCDC126	487.148	-0.74915	6.36082e-11
ENSG00000056558	TRAF1	98.0794	2.08854	6.78442e-11
ENSG00000125520	SLC2A4RG	2876.92	-0.774986	6.78442e-11
ENSG00000100522	GNPNAT1	6437.31	0.494553	6.79845e-11
ENSG00000183978	COA3	1237	-0.891737	7.69977e-11
ENSG00000170385	SLC30A1	4704.01	0.924254	7.75353e-11
ENSG00000067334	DNTTIP2	7625.46	-0.57477	7.79332e-11
ENSG00000134363	FST	2567.91	1.07285	7.80047e-11
ENSG00000091136	LAMB1	8972.29	-0.628765	8.13889e-11
ENSG00000106263	EIF3B	14998	-0.376826	8.17358e-11
ENSG00000107581	EIF3A	22205	-0.789161	8.18886e-11
ENSG00000173706	HEG1	5307.4	-1.31081	8.51603e-11
ENSG00000149639	SOGA1	7876.36	-0.745128	8.57882e-11
ENSG00000276612	NA	36.5354	21.7262	8.6697e-11
ENSG00000132819	RBM38	1235.38	0.491555	9.24243e-11
ENSG00000205413	SAMD9	9937.74	3.75131	9.25179e-11
ENSG00000113645	WWC1	3925.18	0.652175	9.75556e-11
ENSG00000115042	FAHD2A	1273.62	-0.577552	9.84428e-11
ENSG00000196843	ARID5A	555.648	0.851388	9.90358e-11
ENSG00000111605	CPSF6	5574.85	-0.514905	1.00687e-10
ENSG00000064651	SLC12A2	5168.46	0.799716	1.01578e-10
ENSG00000182963	GJC1	6418.48	-0.726502	1.05411e-10
ENSG00000260916	CCPG1	3736.9	0.791651	1.09206e-10
ENSG00000061918	GUCY1B1	176.313	-1.27193	1.09347e-10
ENSG00000135269	TES	2583.47	0.837626	1.10019e-10
ENSG00000154380	ENAH	12762.1	-0.79174	1.1049e-10
ENSG00000183207	RUVBL2	5986.48	-0.48054	1.10523e-10
ENSG00000171522	PTGER4	539.028	1.88548	1.10972e-10
ENSG00000008294	SPAG9	13927	-0.400764	1.14323e-10
ENSG00000170456	DENND5B	3493.51	-0.630519	1.15417e-10
ENSG00000182534	MXRA7	10237.3	-0.596592	1.15417e-10
ENSG00000184584	STING1	1245.31	2.79661	1.15417e-10
ENSG00000185404	SP140L	984.761	0.90897	1.15417e-10
ENSG00000054523	KIF1B	9574.45	-0.512538	1.16247e-10
ENSG00000152683	SLC30A6	2361.85	-0.575843	1.16875e-10
ENSG00000152952	PLOD2	63691.6	0.571076	1.1741e-10
ENSG00000127616	SMARCA4	11357	-0.389835	1.19895e-10
ENSG00000270647	TAF15	6084.85	-0.414083	1.20524e-10
ENSG00000188153	COL4A5	3502.95	0.757786	1.2771e-10
ENSG00000167524	RSKR	553.806	0.88727	1.29601e-10
ENSG00000138180	CEP55	5010.64	-0.477629	1.30248e-10
ENSG00000112335	SNX3	10291.9	-0.492321	1.35667e-10
ENSG00000123146	ADGRE5	4097.86	0.828032	1.37558e-10
ENSG00000109220	CHIC2	1506.36	0.591089	1.37702e-10
ENSG00000148840	PPRC1	3513.94	0.45868	1.37702e-10
ENSG00000141456	PELP1	4642.21	0.374553	1.41318e-10
ENSG00000115350	POLE4	869.875	-0.799544	1.4158e-10
ENSG00000100241	SBF1	2116.21	-0.681453	1.43657e-10
ENSG00000109189	USP46	1947.55	-0.866642	1.48781e-10
ENSG00000137364	TPMT	1993.94	-0.809334	1.50144e-10
ENSG00000074800	ENO1	153082	-0.432226	1.53169e-10
ENSG00000072803	FBXW11	4860.32	-0.67885	1.54131e-10
ENSG00000148468	FAM171A1	765.568	-1.56478	1.56266e-10
ENSG00000109861	CTSC	37228.3	1.12975	1.5787e-10
ENSG00000119866	BCL11A	420.437	1.17162	1.63317e-10
ENSG00000185947	ZNF267	1901.4	0.970763	1.63665e-10
ENSG00000135074	ADAM19	32150.2	0.902	1.65573e-10
ENSG00000188343	CIBAR1	1365.29	-0.776332	1.67611e-10
ENSG00000204231	RXRB	1326.35	0.641722	1.6946e-10
ENSG00000157654	PALM2AKAP2	44222.1	-0.559918	1.71687e-10
ENSG00000179218	CALR	39865.6	-1.79888	1.72693e-10
ENSG00000115318	LOXL3	69.5019	2.05641	1.72735e-10
ENSG00000111786	SRSF9	8437.26	-0.382907	1.75147e-10
ENSG00000198538	ZNF28	648.332	0.798721	1.78041e-10
ENSG00000213760	ATP6V1G2	78.1405	1.97679	1.79788e-10
ENSG00000132424	PNISR	3802.61	-0.39019	1.85259e-10
ENSG00000120948	TARDBP	14910.8	-0.395653	1.87528e-10
ENSG00000123106	CCDC91	1355.37	-0.943549	1.90752e-10
ENSG00000170653	ATF7	2917.38	0.427779	1.90752e-10
ENSG00000106351	AGFG2	726.668	-0.796266	1.9544e-10
ENSG00000024862	CCDC28A	783.676	0.604971	1.99608e-10
ENSG00000166908	PIP4K2C	3747.78	1.00886	2.10251e-10
ENSG00000145358	DDIT4L	241.62	1.54212	2.1162e-10
ENSG00000214046	SMIM7	2181.45	-0.587196	2.22853e-10
ENSG00000187957	DNER	923.345	-0.808554	2.23778e-10
ENSG00000205060	SLC35B4	3279.92	-0.773743	2.32598e-10
ENSG00000188732	FAM221A	335.577	1.02497	2.42446e-10
ENSG00000163739	CXCL1	39.4423	2.92478	2.43054e-10
ENSG00000151176	PLBD2	7780.64	0.51683	2.44175e-10
ENSG00000112531	QKI	8524.59	-0.514032	2.44737e-10
ENSG00000114439	BBX	7752.98	0.548927	2.45422e-10
ENSG00000183876	ARSI	815.139	-1.23055	2.4609e-10
ENSG00000115827	DCAF17	2367.91	0.798761	2.49485e-10
ENSG00000135837	CEP350	4543.38	-0.632958	2.49779e-10
ENSG00000144230	GPR17	171.495	1.60628	2.60746e-10
ENSG00000102181	CD99L2	1055.86	-0.788217	2.62399e-10
ENSG00000054392	HHAT	369.318	-0.847101	2.67342e-10
ENSG00000116120	FARSB	4246.81	-0.496295	2.76588e-10
ENSG00000121774	KHDRBS1	13691.5	-0.414938	2.77939e-10
ENSG00000162599	NFIA	705.764	0.897734	2.79619e-10
ENSG00000173540	GMPPB	2789.24	-0.617459	2.79619e-10
ENSG00000138814	PPP3CA	3825.01	-0.670431	2.89287e-10
ENSG00000188994	ZNF292	2378.36	-0.616621	2.94341e-10
ENSG00000143324	XPR1	3098.79	-0.494323	3.02146e-10
ENSG00000082153	BZW1	29711.5	-0.430079	3.03736e-10
ENSG00000148180	GSN	3070.75	0.533548	3.0924e-10
ENSG00000169129	AFAP1L2	434.926	-1.14792	3.15621e-10
ENSG00000054965	FAM168A	5427.43	-0.519516	3.19283e-10
ENSG00000182253	SYNM	1951.03	-0.66654	3.23602e-10
ENSG00000134779	TPGS2	6550.29	-0.496361	3.30702e-10
ENSG00000183023	SLC8A1	1025.31	-0.804959	3.40212e-10
ENSG00000138764	CCNG2	749.162	1.00046	3.40852e-10
ENSG00000099290	WASHC2A	8581.42	0.398145	3.43991e-10
ENSG00000066855	MTFR1	3284.77	-0.751629	3.46519e-10
ENSG00000176055	MBLAC2	680.454	0.823871	3.48032e-10
ENSG00000175602	CCDC85B	1788.47	-0.489772	3.52429e-10
ENSG00000139350	NEDD1	4660.09	0.577196	3.58178e-10
ENSG00000187109	NAP1L1	30891.9	0.385808	3.58178e-10
ENSG00000023330	ALAS1	3369.38	0.463859	3.61327e-10
ENSG00000010165	EEF1AKNMT	2987.86	0.428508	3.68468e-10
ENSG00000167004	PDIA3	42480.1	0.41306	3.74919e-10
ENSG00000114739	ACVR2B	849.595	-0.714442	3.79117e-10
ENSG00000123395	ATG101	3090.35	0.448867	3.80926e-10
ENSG00000166145	SPINT1	72.5189	2.36198	3.87792e-10
ENSG00000166347	CYB5A	630.142	-1.12861	3.90851e-10
ENSG00000111639	MRPL51	5986.19	-0.731336	3.91565e-10
ENSG00000182054	IDH2	1039.99	-0.820089	3.92361e-10
ENSG00000103266	STUB1	1732.85	-0.562566	3.93856e-10
ENSG00000092470	WDR76	3447.8	-0.497759	3.95162e-10
ENSG00000102172	SMS	26513.6	-0.46086	3.98895e-10
ENSG00000138668	HNRNPD	19693.9	-0.473716	3.99842e-10
ENSG00000165138	ANKS6	1010.65	0.779196	4.12461e-10
ENSG00000069329	VPS35	10583.6	-0.546877	4.17786e-10
ENSG00000169972	PUSL1	398.722	-0.95786	4.21532e-10
ENSG00000143570	SLC39A1	6220.47	0.344851	4.37173e-10
ENSG00000148339	SLC25A25	1587.49	0.934414	4.37934e-10
ENSG00000171476	HOPX	173.058	-1.20011	4.44182e-10
ENSG00000186283	TOR3A	1447.39	-0.558148	4.47853e-10
ENSG00000177885	GRB2	6933.74	-0.683081	4.49811e-10
ENSG00000198039	ZNF273	735.002	0.775056	4.66835e-10
ENSG00000060688	SNRNP40	4247.99	-0.356629	4.85719e-10
ENSG00000101191	DIDO1	4296.03	-0.491329	4.96101e-10
ENSG00000160789	LMNA	18559.2	-0.568874	4.96527e-10
ENSG00000100865	CINP	1196.88	-0.660312	5.1614e-10
ENSG00000075391	RASAL2	4210.54	0.670772	5.18596e-10
ENSG00000107614	TRDMT1	384.618	-0.939072	5.37659e-10
ENSG00000092621	PHGDH	4057.98	-0.641198	5.51862e-10
ENSG00000164219	PGGT1B	3025.42	0.48881	5.56777e-10
ENSG00000161920	MED11	269.631	-0.947624	5.59806e-10
ENSG00000108774	RAB5C	4196.89	-0.653235	5.6071e-10
ENSG00000151376	ME3	1750.24	-0.700367	5.63648e-10
ENSG00000144228	SPOPL	2388.44	0.759963	5.68451e-10
ENSG00000100335	MIEF1	3183.94	0.454767	5.75082e-10
ENSG00000189306	RRP7A	2190.7	-0.661428	5.77038e-10
ENSG00000162627	SNX7	3640.32	0.555708	5.84132e-10
ENSG00000132481	TRIM47	560.672	1.08928	5.97604e-10
ENSG00000121057	AKAP1	5191.99	0.434642	6.04203e-10
ENSG00000139874	SSTR1	541.669	0.96853	6.2004e-10
ENSG00000135535	CD164	15879.9	-0.846532	6.21787e-10
ENSG00000234745	HLA-B	39578.5	0.958503	6.40206e-10
ENSG00000152700	SAR1B	4148.7	-0.560926	6.51533e-10
ENSG00000125249	RAP2A	2087.63	-0.596799	6.52982e-10
ENSG00000135956	TMEM127	4813.89	-0.514766	7.05984e-10
ENSG00000072736	NFATC3	4917.46	-0.476716	7.13573e-10
ENSG00000130477	UNC13A	50.5358	3.22583	7.16841e-10
ENSG00000148606	POLR3A	4101.16	0.331508	7.33427e-10
ENSG00000158417	EIF5B	18266.1	-0.51803	7.33569e-10
ENSG00000196517	SLC6A9	469.584	0.831739	7.36264e-10
ENSG00000181915	ADO	3120.11	0.605427	7.37251e-10
ENSG00000102901	CENPT	2131.04	-0.680921	7.37355e-10
ENSG00000166439	RNF169	3351.53	0.668367	7.40822e-10
ENSG00000285901	NA	36.9989	8.90219	7.41117e-10
ENSG00000141905	NFIC	5608.41	-0.543777	7.45718e-10
ENSG00000002919	SNX11	2546.72	0.48937	7.5518e-10
ENSG00000167658	EEF2	117886	0.38856	7.578e-10
ENSG00000159388	BTG2	313.173	1.01959	7.63312e-10
ENSG00000132669	RIN2	3975.17	-0.543676	7.65165e-10
ENSG00000126368	NR1D1	382.909	1.72163	7.92912e-10
ENSG00000121741	ZMYM2	2201.98	-0.855339	8.11867e-10
ENSG00000083535	PIBF1	547.959	-1.0733	8.18159e-10
ENSG00000286140	DERPC	2183.39	-0.903193	8.19484e-10
ENSG00000128604	IRF5	175.422	1.59474	8.25251e-10
ENSG00000130635	COL5A1	59088.4	-0.538297	8.34353e-10
ENSG00000179562	GCC1	2509.44	0.561505	8.38353e-10
ENSG00000154734	ADAMTS1	22743.2	0.658852	8.41014e-10
ENSG00000118193	KIF14	3835.44	-0.770451	8.54212e-10
ENSG00000105171	POP4	2632.91	-0.51127	8.57723e-10
ENSG00000113810	SMC4	38204.8	-0.610554	8.58198e-10
ENSG00000105963	ADAP1	86.3238	3.10872	8.59364e-10
ENSG00000275052	PPP4R3B	2580.11	-0.524449	8.7837e-10
ENSG00000178105	DDX10	3427.74	0.412226	8.98615e-10
ENSG00000078804	TP53INP2	1473.01	0.521257	9.01582e-10
ENSG00000105968	H2AZ2	14197.5	-0.36166	9.02129e-10
ENSG00000175416	CLTB	3019	-0.56176	9.10727e-10
ENSG00000015475	BID	2381.95	0.564333	9.48433e-10
ENSG00000162065	TBC1D24	803.735	-0.656822	9.53581e-10
ENSG00000115008	IL1A	43.1066	3.74605	9.79081e-10
ENSG00000168495	POLR3D	2992.75	0.417963	9.85924e-10
ENSG00000137831	UACA	6812.31	-0.742427	9.98105e-10
ENSG00000079335	CDC14A	876.965	0.947196	1.02095e-09
ENSG00000122870	BICC1	2516.06	0.37699	1.03836e-09
ENSG00000153132	CLGN	1662.59	-0.64463	1.05694e-09
ENSG00000145012	LPP	6679.87	-0.616652	1.05897e-09
ENSG00000001167	NFYA	2268.16	-0.574202	1.07236e-09
ENSG00000036257	CUL3	4585	-0.519283	1.08023e-09
ENSG00000099797	TECR	4410.75	-0.70829	1.09363e-09
ENSG00000087448	KLHL42	3757.54	0.52841	1.09552e-09
ENSG00000119042	SATB2	600.856	-0.683708	1.10077e-09
ENSG00000008517	IL32	445.04	2.02546	1.13493e-09
ENSG00000105379	ETFB	977.816	-0.722641	1.14651e-09
ENSG00000185515	BRCC3	2427.24	-0.686531	1.14651e-09
ENSG00000187244	BCAM	1358.2	0.488545	1.15348e-09
ENSG00000133985	TTC9	637.696	0.750446	1.15476e-09
ENSG00000169855	ROBO1	9920.55	0.623426	1.15586e-09
ENSG00000067798	NAV3	2350.45	1.03758	1.16914e-09
ENSG00000088280	ASAP3	894.914	-0.699846	1.18941e-09
ENSG00000117899	MESD	4180.59	-0.69146	1.19337e-09
ENSG00000151623	NR3C2	269.68	1.20301	1.20292e-09
ENSG00000116898	MRPS15	4922.09	-0.47972	1.21987e-09
ENSG00000134243	SORT1	12410.4	-0.539293	1.23132e-09
ENSG00000175175	PPM1E	704.387	1.32656	1.23132e-09
ENSG00000182934	SRPRA	5740.1	-0.585747	1.23886e-09
ENSG00000163347	CLDN1	146.192	2.69886	1.2537e-09
ENSG00000123485	HJURP	1803.4	-0.523196	1.25469e-09
ENSG00000160818	GPATCH4	3932.26	0.476355	1.25815e-09
ENSG00000163395	IGFN1	8280.93	-0.821048	1.25815e-09
ENSG00000104131	EIF3J	7992.98	-0.584416	1.2707e-09
ENSG00000174780	SRP72	15095.7	-0.403094	1.27717e-09
ENSG00000113312	TTC1	4803.09	-0.603512	1.29016e-09
ENSG00000138698	RAP1GDS1	1773.83	-0.521388	1.29284e-09
ENSG00000145439	CBR4	388.382	1.18648	1.31142e-09
ENSG00000059804	SLC2A3	6302.58	0.949169	1.3222e-09
ENSG00000115866	DARS1	4820.63	-0.356663	1.32276e-09
ENSG00000115652	UXS1	2878.24	-0.818466	1.36444e-09
ENSG00000150457	LATS2	5559.66	0.669039	1.40429e-09
ENSG00000072958	AP1M1	3717.86	-0.638881	1.4101e-09
ENSG00000103111	MON1B	1991.43	0.437622	1.46511e-09
ENSG00000100422	CERK	2413.23	-0.810403	1.46848e-09
ENSG00000089057	SLC23A2	2686.43	-0.635218	1.47216e-09
ENSG00000087995	METTL2A	2510.85	0.389831	1.49776e-09
ENSG00000141385	AFG3L2	4965.38	-0.601847	1.50253e-09
ENSG00000141542	RAB40B	278.555	-1.24903	1.53163e-09
ENSG00000088247	KHSRP	24561.6	-0.401898	1.53302e-09
ENSG00000121281	ADCY7	1190.76	-0.715928	1.56281e-09
ENSG00000196230	TUBB	132448	-0.529488	1.60441e-09
ENSG00000111266	DUSP16	1606.24	0.932235	1.60954e-09
ENSG00000115946	PNO1	2276.19	0.365911	1.68895e-09
ENSG00000133069	TMCC2	422.703	-0.953687	1.70117e-09
ENSG00000105327	BBC3	124.344	1.48075	1.73014e-09
ENSG00000196715	VKORC1L1	4272.37	-0.587842	1.74452e-09
ENSG00000061337	LZTS1	409.9	0.918201	1.77238e-09
ENSG00000127125	PPCS	1912.03	0.53923	1.77622e-09
ENSG00000144354	CDCA7	2841.73	-0.717232	1.77814e-09
ENSG00000131115	ZNF227	1676.57	1.12408	1.78875e-09
ENSG00000144224	UBXN4	7923.91	-0.282663	1.78875e-09
ENSG00000184564	SLITRK6	48.1588	3.63594	1.78875e-09
ENSG00000100612	DHRS7	1196.45	0.627959	1.79562e-09
ENSG00000164830	OXR1	4037.2	0.537606	1.82129e-09
ENSG00000198700	IPO9	9475.49	-0.533643	1.82129e-09
ENSG00000087266	SH3BP2	1077.01	-0.74858	1.90328e-09
ENSG00000170448	NFXL1	1310.72	0.732211	1.90328e-09
ENSG00000177733	HNRNPA0	9720.15	-0.513405	1.90328e-09
ENSG00000135047	CTSL	4571.81	0.510812	1.90661e-09
ENSG00000010278	CD9	3170.77	0.909499	1.91133e-09
ENSG00000080819	CPOX	2427.62	0.584189	1.91893e-09
ENSG00000129128	SPCS3	7752.86	-0.879819	1.91893e-09
ENSG00000115649	CNPPD1	869.777	-0.538681	1.9263e-09
ENSG00000170802	FOXN2	2737.97	0.480171	1.94981e-09
ENSG00000112874	NUDT12	276.062	-0.899798	1.98016e-09
ENSG00000144355	DLX1	630.437	-1.18161	1.98016e-09
ENSG00000188643	S100A16	3254.92	0.602026	1.98016e-09
ENSG00000189077	TMEM120A	493.262	-0.927239	2.06517e-09
ENSG00000100154	TTC28	1076.24	0.683806	2.06841e-09
ENSG00000067082	KLF6	3384.58	0.557625	2.08018e-09
ENSG00000104756	KCTD9	2595.46	-0.440972	2.10767e-09
ENSG00000178202	POGLUT3	5705.5	-0.612898	2.14077e-09
ENSG00000039123	MTREX	9936.43	-0.319841	2.14188e-09
ENSG00000112343	TRIM38	2233.45	1.32254	2.15137e-09
ENSG00000169744	LDB2	577.741	1.35932	2.16235e-09
ENSG00000141699	RETREG3	1766.01	0.588191	2.20435e-09
ENSG00000135372	NAT10	3158.56	-0.621386	2.23173e-09
ENSG00000164182	NDUFAF2	2076.38	-0.67763	2.29156e-09
ENSG00000164961	WASHC5	4572.08	-0.600281	2.29477e-09
ENSG00000115163	CENPA	1044.99	-0.556902	2.31135e-09
ENSG00000130684	ZNF337	704.811	0.897353	2.35275e-09
ENSG00000130956	HABP4	1453.55	-0.450073	2.37833e-09
ENSG00000184481	FOXO4	549.972	0.97621	2.39269e-09
ENSG00000112406	HECA	2510.22	0.7956	2.40302e-09
ENSG00000079616	KIF22	4245.28	-0.428852	2.41963e-09
ENSG00000125266	EFNB2	5133.43	0.774989	2.42479e-09
ENSG00000141510	TP53	7357.95	0.551407	2.42479e-09
ENSG00000109654	TRIM2	1252.4	-0.748858	2.48774e-09
ENSG00000129518	EAPP	1087.91	0.522718	2.48774e-09
ENSG00000164976	MYORG	469.261	-0.891646	2.48774e-09
ENSG00000092969	TGFB2	24915.1	0.701507	2.54963e-09
ENSG00000168389	MFSD2A	738.046	0.758467	2.60837e-09
ENSG00000166199	ALKBH3	1335.66	-0.547292	2.72691e-09
ENSG00000144802	NFKBIZ	388.266	0.824451	2.73196e-09
ENSG00000107201	DDX58	2909.44	3.44748	2.74125e-09
ENSG00000112312	GMNN	5875.2	-0.530144	2.75252e-09
ENSG00000175182	FAM131A	338.422	-1.0613	2.7532e-09
ENSG00000156508	EEF1A1	565004	0.300867	2.77664e-09
ENSG00000178568	ERBB4	84.9713	2.30725	2.78672e-09
ENSG00000186448	ZNF197	1893.93	0.626932	2.83264e-09
ENSG00000145715	RASA1	2422.3	-0.49583	2.88357e-09
ENSG00000132357	CARD6	150.612	1.40431	2.9317e-09
ENSG00000169902	TPST1	811.814	-0.871048	2.9417e-09
ENSG00000089289	IGBP1	2537.55	0.446883	2.97487e-09
ENSG00000108055	SMC3	9315.82	-0.963053	3.0032e-09
ENSG00000169018	FEM1B	5022.93	-0.409559	3.02502e-09
ENSG00000108423	TUBD1	851.836	-0.766966	3.05424e-09
ENSG00000095739	BAMBI	1271.61	0.889648	3.10057e-09
ENSG00000181284	TMEM102	50.5798	2.12356	3.15886e-09
ENSG00000060656	PTPRU	145.465	2.18601	3.22106e-09
ENSG00000042429	MED17	4090.84	0.386962	3.22839e-09
ENSG00000165312	OTUD1	1194.5	1.52679	3.24325e-09
ENSG00000083750	RRAGB	443.576	0.953499	3.2507e-09
ENSG00000244462	RBM12	7127.15	-0.548558	3.25166e-09
ENSG00000136878	USP20	1107.45	0.616327	3.35099e-09
ENSG00000077782	FGFR1	9191.2	0.532417	3.35617e-09
ENSG00000119185	ITGB1BP1	4124.4	-0.491688	3.35617e-09
ENSG00000083857	FAT1	16396.3	0.701048	3.38869e-09
ENSG00000106780	MEGF9	802.852	-0.990128	3.43964e-09
ENSG00000154945	ANKRD40	8158.85	-0.382	3.44099e-09
ENSG00000172340	SUCLG2	3479.94	-0.490274	3.44099e-09
ENSG00000167081	PBX3	3310.05	-0.522544	3.46834e-09
ENSG00000130119	GNL3L	5861.43	-0.646738	3.51061e-09
ENSG00000120217	CD274	1572.7	1.14248	3.55414e-09
ENSG00000136840	ST6GALNAC4	412.002	-0.810564	3.64276e-09
ENSG00000165661	QSOX2	5604.28	0.265419	3.72133e-09
ENSG00000085982	USP40	1015.63	-0.927809	3.75183e-09
ENSG00000113369	ARRDC3	8288.3	0.76984	3.7607e-09
ENSG00000164307	ERAP1	2972.18	0.774482	3.91819e-09
ENSG00000134697	GNL2	8007.01	-0.623297	3.98036e-09
ENSG00000180304	OAZ2	2590.33	-0.862023	3.98416e-09
ENSG00000157045	NTAN1	1184.3	-0.646529	3.99097e-09
ENSG00000179361	ARID3B	597.451	1.30496	4.05379e-09
ENSG00000087074	PPP1R15A	10440.3	0.873359	4.07102e-09
ENSG00000175155	YPEL2	929.029	0.78952	4.07102e-09
ENSG00000124641	MED20	2395.4	0.513914	4.10031e-09
ENSG00000168268	NT5DC2	4195.32	-0.744988	4.18111e-09
ENSG00000168394	TAP1	2445.44	1.34529	4.29377e-09
ENSG00000118898	PPL	122.536	-1.85374	4.32035e-09
ENSG00000105856	HBP1	1105.28	0.789569	4.33103e-09
ENSG00000179111	HES7	136.466	2.05489	4.41803e-09
ENSG00000104886	PLEKHJ1	1132.25	-0.538959	4.55167e-09
ENSG00000114520	SNX4	1409.05	-0.593678	4.55167e-09
ENSG00000080815	PSEN1	4495.51	0.397775	4.74327e-09
ENSG00000145919	BOD1	3804.18	-0.811167	4.78751e-09
ENSG00000139579	NABP2	2734.87	0.392605	4.7978e-09
ENSG00000124702	KLHDC3	5037.12	0.33537	4.82553e-09
ENSG00000177666	PNPLA2	3488.91	0.533382	4.84477e-09
ENSG00000119801	YPEL5	2135.33	0.585115	4.86517e-09
ENSG00000059691	GATB	1050.89	-0.657472	4.96552e-09
ENSG00000187778	MCRS1	2930.99	-0.400391	5.02794e-09
ENSG00000197724	PHF2	2053.93	-0.475253	5.03396e-09
ENSG00000180370	PAK2	8493.9	-0.49853	5.03914e-09
ENSG00000104957	CCDC130	826.641	0.624405	5.11455e-09
ENSG00000161202	DVL3	5888.49	0.462491	5.14151e-09
ENSG00000185813	PCYT2	1094.25	-0.622057	5.17979e-09
ENSG00000182378	PLCXD1	701.213	-0.921987	5.28093e-09
ENSG00000185483	ROR1	174.875	-1.17415	5.31028e-09
ENSG00000163808	KIF15	2475.33	-0.553769	5.31916e-09
ENSG00000171307	ZDHHC16	1947.22	-0.505696	5.3199e-09
ENSG00000178999	AURKB	3438.86	-0.539906	5.36061e-09
ENSG00000164077	MON1A	909.796	0.575936	5.41449e-09
ENSG00000138031	ADCY3	2567.66	-0.608759	5.48226e-09
ENSG00000185745	IFIT1	4207.11	4.4724	5.54599e-09
ENSG00000136450	SRSF1	29951.2	-0.397598	5.54844e-09
ENSG00000105559	PLEKHA4	710.245	1.27531	5.63979e-09
ENSG00000154957	ZNF18	209.839	1.10222	5.68287e-09
ENSG00000103275	UBE2I	7264.77	-0.319324	5.7567e-09
ENSG00000143970	ASXL2	6214.55	0.479975	5.7567e-09
ENSG00000257093	DENND11	1736.87	0.558021	5.8699e-09
ENSG00000142910	TINAGL1	37.3918	2.9057	5.9987e-09
ENSG00000138231	DBR1	776.116	0.513415	6.28287e-09
ENSG00000162032	SPSB3	546.71	0.75463	6.28287e-09
ENSG00000183287	CCBE1	11417.2	-0.839109	6.28287e-09
ENSG00000184384	MAML2	2742.49	0.499631	6.36986e-09
ENSG00000128973	CLN6	2402.75	-0.44575	6.37247e-09
ENSG00000188811	NHLRC3	1413.83	0.557096	6.37247e-09
ENSG00000196305	IARS1	9376.98	-0.268651	6.38564e-09
ENSG00000198900	TOP1	18944	0.289624	6.41777e-09
ENSG00000099256	PRTFDC1	310.123	-0.909279	6.45425e-09
ENSG00000146233	CYP39A1	308.276	1.05471	6.55306e-09
ENSG00000184611	KCNH7	394.637	1.40216	6.55306e-09
ENSG00000154710	RABGEF1	2219.41	-0.325901	6.55386e-09
ENSG00000101189	MRGBP	1247.85	-0.473644	6.72023e-09
ENSG00000168564	CDKN2AIP	2041.82	0.710279	6.72303e-09
ENSG00000144711	IQSEC1	1851.43	-0.627815	6.74376e-09
ENSG00000162654	GBP4	92.4897	7.00104	6.7715e-09
ENSG00000133321	PLAAT4	34.8602	4.34834	7.00549e-09
ENSG00000120756	PLS1	2040.38	0.587925	7.0774e-09
ENSG00000198315	ZKSCAN8	5835.15	0.617609	7.11375e-09
ENSG00000020181	ADGRA2	413.681	-0.799251	7.23891e-09
ENSG00000145293	ENOPH1	2542.53	-0.498387	7.24509e-09
ENSG00000072778	ACADVL	6561.77	-0.328036	7.32766e-09
ENSG00000118707	TGIF2	1867.38	0.485477	7.3622e-09
ENSG00000165219	GAPVD1	4916.64	-0.404653	7.45514e-09
ENSG00000134802	SLC43A3	9140.02	0.416714	7.47555e-09
ENSG00000169957	ZNF768	2367.87	0.649369	7.55572e-09
ENSG00000163644	PPM1K	1739.97	0.803384	7.57187e-09
ENSG00000170425	ADORA2B	825.744	-0.589475	7.58299e-09
ENSG00000119820	YIPF4	3431.76	0.422653	7.70628e-09
ENSG00000105419	MEIS3	544.571	1.1639	7.72444e-09
ENSG00000183431	SF3A3	13313	-0.421168	7.73168e-09
ENSG00000125912	NCLN	5697.97	-0.43842	7.80764e-09
ENSG00000105518	TMEM205	1192.49	0.510444	7.95128e-09
ENSG00000126351	THRA	890.315	-0.925321	7.99127e-09
ENSG00000087087	SRRT	10043	-0.398665	8.03362e-09
ENSG00000106829	TLE4	2786.07	0.643576	8.11802e-09
ENSG00000240857	RDH14	1175.83	0.700915	8.47286e-09
ENSG00000166579	NDEL1	2149.34	-0.377583	8.52125e-09
ENSG00000138663	COPS4	2478.53	-0.38116	8.89866e-09
ENSG00000117528	ABCD3	5340.3	-0.41262	9.04078e-09
ENSG00000135968	GCC2	2369.09	-0.739338	9.25213e-09
ENSG00000166326	TRIM44	14574.7	0.422033	9.26479e-09
ENSG00000166986	MARS1	9000.21	-0.511683	9.55095e-09
ENSG00000000971	CFH	185.976	1.9644	9.66923e-09
ENSG00000171703	TCEA2	509.561	0.911109	9.72909e-09
ENSG00000102780	DGKH	2772.04	0.811768	9.78555e-09
ENSG00000149187	CELF1	8311.59	-0.416526	9.78568e-09
ENSG00000177225	GATD1	2609.5	-0.615681	9.78568e-09
ENSG00000095951	HIVEP1	1975.64	1.06925	9.7928e-09
ENSG00000138434	ITPRID2	10436.4	0.736487	9.95371e-09
ENSG00000171903	CYP4F11	92.8846	2.21925	9.96974e-09
ENSG00000134986	NREP	4548.21	-0.961092	1.00346e-08
ENSG00000119900	OGFRL1	4578.73	-0.588373	1.00548e-08
ENSG00000108395	TRIM37	4629.9	0.670653	1.00916e-08
ENSG00000183230	CTNNA3	192.057	-1.38175	1.0096e-08
ENSG00000108106	UBE2S	12268.1	-0.571773	1.01431e-08
ENSG00000140859	KIFC3	4665.77	-0.569735	1.02816e-08
ENSG00000137947	GTF2B	2176.67	0.556378	1.05735e-08
ENSG00000122643	NT5C3A	1702.73	0.46625	1.06e-08
ENSG00000131037	EPS8L1	142.257	1.27606	1.06621e-08
ENSG00000164081	TEX264	1735.72	0.818799	1.06621e-08
ENSG00000142949	PTPRF	15030.1	-0.544742	1.11241e-08
ENSG00000138271	GPR87	41.6853	2.50496	1.11418e-08
ENSG00000154319	FAM167A	379.316	1.52979	1.1204e-08
ENSG00000165280	VCP	36651.4	-0.343334	1.12952e-08
ENSG00000114529	C3orf52	490.654	0.874516	1.13743e-08
ENSG00000120509	PDZD11	2185.84	-0.386466	1.14285e-08
ENSG00000049130	KITLG	4204.68	0.846645	1.14413e-08
ENSG00000152894	PTPRK	6152.07	-0.893212	1.18172e-08
ENSG00000017797	RALBP1	4384.94	-0.470205	1.24133e-08
ENSG00000135617	PRADC1	620.302	-0.713341	1.27344e-08
ENSG00000115073	ACTR1B	2556.44	-0.564999	1.2819e-08
ENSG00000204822	MRPL53	593.791	-0.713017	1.3221e-08
ENSG00000119917	IFIT3	2594.07	3.88412	1.34757e-08
ENSG00000074071	MRPS34	2496.21	-0.498209	1.34809e-08
ENSG00000166822	TMEM170A	3047.12	0.578565	1.3577e-08
ENSG00000119138	KLF9	355.796	0.860046	1.37448e-08
ENSG00000184216	IRAK1	14086.7	-0.29235	1.39001e-08
ENSG00000108528	SLC25A11	2278.99	-0.631043	1.4715e-08
ENSG00000133606	MKRN1	5927.98	0.601798	1.47976e-08
ENSG00000205323	SARNP	3723.23	-0.44308	1.48175e-08
ENSG00000164093	PITX2	931.717	0.739004	1.48584e-08
ENSG00000113163	CERT1	3677.69	0.466745	1.5098e-08
ENSG00000117592	PRDX6	14569.3	0.334256	1.51875e-08
ENSG00000164283	ESM1	177.445	2.13242	1.51941e-08
ENSG00000080986	NDC80	2696.48	-0.528318	1.54857e-08
ENSG00000169612	RAMAC	2086.06	0.487261	1.55873e-08
ENSG00000164823	OSGIN2	3044.61	0.740196	1.5607e-08
ENSG00000185420	SMYD3	934.33	-0.659902	1.58733e-08
ENSG00000134294	SLC38A2	40657.4	0.534351	1.58797e-08
ENSG00000143319	ISG20L2	2405.53	-0.540664	1.59196e-08
ENSG00000137944	KYAT3	2361.38	0.442226	1.60067e-08
ENSG00000132199	ENOSF1	819.94	-0.53686	1.60192e-08
ENSG00000198517	MAFK	1392.9	0.945927	1.6081e-08
ENSG00000100302	RASD2	124.707	-1.61326	1.61399e-08
ENSG00000198157	HMGN5	1094.67	0.554973	1.63755e-08
ENSG00000148358	GPR107	10246.3	-0.464916	1.64589e-08
ENSG00000126698	DNAJC8	13201.8	-0.463955	1.65362e-08
ENSG00000198805	PNP	6328.91	0.528002	1.69098e-08
ENSG00000108797	CNTNAP1	2350.02	0.398172	1.69546e-08
ENSG00000130935	NOL11	7281.14	-0.350233	1.70285e-08
ENSG00000144320	LNPK	3001.17	-0.597636	1.70828e-08
ENSG00000172086	KRCC1	519.187	1.08914	1.74333e-08
ENSG00000106415	GLCCI1	687.498	0.745597	1.80807e-08
ENSG00000143977	SNRPG	3054.16	-0.69413	1.82053e-08
ENSG00000148337	CIZ1	9467.59	-0.297698	1.86425e-08
ENSG00000145687	SSBP2	970.071	-0.630567	1.8679e-08
ENSG00000136247	ZDHHC4	830.958	-0.49684	1.89155e-08
ENSG00000103145	HCFC1R1	986.826	-0.963276	1.90098e-08
ENSG00000223573	TINCR	124.886	1.91302	1.90098e-08
ENSG00000142798	HSPG2	5479.91	0.70801	1.91005e-08
ENSG00000152749	GPR180	2443	0.507785	1.91433e-08
ENSG00000137776	SLTM	5400.1	-0.574155	1.97405e-08
ENSG00000205765	C5orf51	5773.55	0.470823	1.97611e-08
ENSG00000070423	RNF126	1533.91	-0.412716	2.03304e-08
ENSG00000133393	CEP20	2741.02	-0.612594	2.04703e-08
ENSG00000135298	ADGRB3	135.439	2.52996	2.04751e-08
ENSG00000110092	CCND1	29875.4	1.06287	2.06433e-08
ENSG00000198843	SELENOT	5050.3	-0.455147	2.08054e-08
ENSG00000156017	CARNMT1	1817.62	0.773805	2.10721e-08
ENSG00000168917	SLC35G2	1048.13	1.36935	2.11066e-08
ENSG00000157916	RER1	7267.35	-0.460756	2.12714e-08
ENSG00000007341	ST7L	998.941	0.600244	2.14319e-08
ENSG00000137411	VARS2	1765.98	0.730316	2.15483e-08
ENSG00000198648	STK39	2400.81	-0.444136	2.16862e-08
ENSG00000188818	ZDHHC11	205.378	1.48207	2.20286e-08
ENSG00000159348	CYB5R1	1276.7	-0.536741	2.22798e-08
ENSG00000109606	DHX15	16238.6	-0.361523	2.31244e-08
ENSG00000157557	ETS2	2283.45	0.547707	2.35976e-08
ENSG00000078304	PPP2R5C	4732.8	-0.30913	2.36187e-08
ENSG00000198246	SLC29A3	118.378	1.87161	2.36753e-08
ENSG00000114853	ZBTB47	597.225	0.628457	2.39127e-08
ENSG00000079841	RIMS1	62.8862	1.86332	2.42471e-08
ENSG00000141556	TBCD	2335.42	-0.599843	2.42471e-08
ENSG00000156535	CD109	2107.69	0.451662	2.45233e-08
ENSG00000166012	TAF1D	9947.89	0.923536	2.45343e-08
ENSG00000113048	MRPS27	4821.12	-0.513556	2.48467e-08
ENSG00000166741	NNMT	1411.99	1.09018	2.49094e-08
ENSG00000145495	MARCHF6	8521.56	-0.488928	2.623e-08
ENSG00000074590	NUAK1	5035.04	0.740666	2.62854e-08
ENSG00000133773	CCDC59	1929.18	-0.506903	2.64469e-08
ENSG00000167779	IGFBP6	1612.41	0.805598	2.64469e-08
ENSG00000198586	TLK1	2267.99	-0.577914	2.65368e-08
ENSG00000047410	TPR	13545.9	-0.358034	2.67383e-08
ENSG00000113448	PDE4D	1378.45	0.823517	2.67383e-08
ENSG00000121691	CAT	1446.45	-0.731803	2.7533e-08
ENSG00000150938	CRIM1	33954.6	0.996185	2.7859e-08
ENSG00000041357	PSMA4	5718.89	-0.429168	2.96566e-08
ENSG00000197647	ZNF433	564.56	0.954863	2.98107e-08
ENSG00000116685	KIAA2013	4181.27	-0.399914	3.02573e-08
ENSG00000143126	CELSR2	2580.62	0.470558	3.09855e-08
ENSG00000151849	CENPJ	1441.79	-0.528751	3.10148e-08
ENSG00000068796	KIF2A	6599.53	-0.416387	3.11225e-08
ENSG00000156521	TYSND1	541.767	0.668399	3.11225e-08
ENSG00000137100	DCTN3	2689.02	-0.445908	3.11544e-08
ENSG00000138675	FGF5	3774.8	0.810286	3.12032e-08
ENSG00000167508	MVD	560.564	-0.668367	3.12032e-08
ENSG00000146232	NFKBIE	1327.96	1.26185	3.12239e-08
ENSG00000162604	TM2D1	632.925	-0.549924	3.19098e-08
ENSG00000120658	ENOX1	796.276	0.621343	3.26147e-08
ENSG00000136982	DSCC1	1516.79	-0.843166	3.3886e-08
ENSG00000136819	C9orf78	6349.7	0.479738	3.39836e-08
ENSG00000198830	HMGN2	55903.8	-0.433744	3.43623e-08
ENSG00000171223	JUNB	1051.2	1.31987	3.45207e-08
ENSG00000165898	ISCA2	918.151	-0.598685	3.46478e-08
ENSG00000124831	LRRFIP1	4968.97	0.404695	3.47227e-08
ENSG00000182827	ACBD3	6534.8	0.385324	3.47926e-08
ENSG00000123353	ORMDL2	1507.44	-0.558751	3.48045e-08
ENSG00000119711	ALDH6A1	1241.28	-0.410774	3.60592e-08
ENSG00000129515	SNX6	3741.14	-0.510138	3.61717e-08
ENSG00000077147	TM9SF3	21810.2	0.424723	3.68102e-08
ENSG00000159111	MRPL10	3553.51	0.460876	3.70099e-08
ENSG00000243943	ZNF512	3296.45	0.58628	3.76445e-08
ENSG00000204160	ZDHHC18	4072.69	-0.456146	3.77089e-08
ENSG00000123737	EXOSC9	2890.21	-0.398554	3.80393e-08
ENSG00000162298	SYVN1	3750.31	0.614506	3.82209e-08
ENSG00000135045	C9orf40	1738.06	0.618039	3.82595e-08
ENSG00000166401	SERPINB8	3296.38	0.48854	3.82595e-08
ENSG00000003402	CFLAR	1215.06	0.691267	3.83265e-08
ENSG00000110880	CORO1C	27241.2	-0.353019	3.86611e-08
ENSG00000117152	RGS4	1727.38	1.94429	3.86611e-08
ENSG00000117407	ARTN	69.7053	-1.7376	3.86763e-08
ENSG00000167900	TK1	7329.35	-0.718029	3.88606e-08
ENSG00000157168	NRG1	4788.39	0.755262	3.9696e-08
ENSG00000174606	ANGEL2	1803	0.570703	4.02467e-08
ENSG00000101255	TRIB3	1032.32	0.573224	4.02739e-08
ENSG00000107789	MINPP1	1412.01	-0.554291	4.05184e-08
ENSG00000115267	IFIH1	2326.09	3.55121	4.12374e-08
ENSG00000100342	APOL1	85.1088	4.22578	4.20793e-08
ENSG00000071054	MAP4K4	17064.5	0.549634	4.21836e-08
ENSG00000181588	MEX3D	1347.38	-0.527272	4.48551e-08
ENSG00000144744	UBA3	3536.45	-0.574858	4.5298e-08
ENSG00000183508	TENT5C	108.523	1.72584	4.5298e-08
ENSG00000102543	CDADC1	747.501	0.615618	4.54599e-08
ENSG00000278845	MRPL45	1761.1	-0.512747	4.54696e-08
ENSG00000162981	LRATD1	166.499	1.84711	4.70433e-08
ENSG00000167123	CERCAM	2049.14	-0.534179	4.76741e-08
ENSG00000101608	MYL12A	9313.29	0.385204	4.89838e-08
ENSG00000155096	AZIN1	12963.5	-0.308961	4.9363e-08
ENSG00000135454	B4GALNT1	1093.8	-1.05957	4.95889e-08
ENSG00000173588	CEP83	1002.82	-0.699925	4.96775e-08
ENSG00000029153	ARNTL2	2758.17	-0.694361	5.07203e-08
ENSG00000131845	ZNF304	1049.81	0.455001	5.1474e-08
ENSG00000111912	NCOA7	1238.47	0.788069	5.15085e-08
ENSG00000196782	MAML3	125.288	1.58284	5.19421e-08
ENSG00000187742	SECISBP2	1137.65	-0.666965	5.25781e-08
ENSG00000215193	PEX26	3802.56	0.461871	5.2675e-08
ENSG00000132694	ARHGEF11	3107.39	0.386966	5.27187e-08
ENSG00000160211	G6PD	4697.14	-0.708623	5.31512e-08
ENSG00000104147	OIP5	889.061	-0.527728	5.33718e-08
ENSG00000106538	RARRES2	57.977	-2.03456	5.40306e-08
ENSG00000164045	CDC25A	6295.33	0.553662	5.44344e-08
ENSG00000155592	ZKSCAN2	1206.09	0.73599	5.4797e-08
ENSG00000166529	ZSCAN21	607.401	0.724224	5.59329e-08
ENSG00000149131	SERPING1	551.116	1.33653	5.70577e-08
ENSG00000073060	SCARB1	3612.36	-0.38731	5.72311e-08
ENSG00000137502	RAB30	5435.13	0.836304	5.7658e-08
ENSG00000169554	ZEB2	4819.25	0.454722	5.86658e-08
ENSG00000109775	UFSP2	692.576	-0.843619	6.03635e-08
ENSG00000135655	USP15	3477.39	-0.552516	6.0618e-08
ENSG00000168556	ING2	862.454	-0.528815	6.08974e-08
ENSG00000104332	SFRP1	22733.7	-0.517739	6.15933e-08
ENSG00000168101	NUDT16L1	555.837	-0.591005	6.16121e-08
ENSG00000116871	MAP7D1	11302	0.315862	6.16701e-08
ENSG00000118523	CCN2	14552.6	1.44135	6.17331e-08
ENSG00000138411	HECW2	1122.42	1.01904	6.18027e-08
ENSG00000113282	CLINT1	11540.8	0.262663	6.24337e-08
ENSG00000223501	VPS52	1506.62	-0.522267	6.32315e-08
ENSG00000147592	LACTB2	1376.13	-0.56331	6.47298e-08
ENSG00000107779	BMPR1A	1769.28	-0.572647	6.60804e-08
ENSG00000165813	CCDC186	1886.63	-0.365873	6.63509e-08
ENSG00000198563	DDX39B	18531.7	-0.278582	6.65219e-08
ENSG00000088035	ALG6	996.265	-0.7046	6.69311e-08
ENSG00000139410	SDSL	178.983	1.10257	6.70275e-08
ENSG00000173114	LRRN3	26.3569	8.18267	6.70832e-08
ENSG00000197620	EOLA1	707.696	0.540404	6.76321e-08
ENSG00000124098	FAM210B	1071.82	-0.631104	6.79531e-08
ENSG00000126254	RBM42	5492.93	-0.342457	6.81239e-08
ENSG00000162595	DIRAS3	151.431	1.59933	6.84512e-08
ENSG00000141232	TOB1	3148.95	0.506404	6.88343e-08
ENSG00000128272	ATF4	7410.75	0.394917	6.93082e-08
ENSG00000142599	RERE	4617.3	0.410171	6.966e-08
ENSG00000124766	SOX4	3493.4	0.8966	7.16839e-08
ENSG00000130332	LSM7	1443.23	-0.576298	7.34902e-08
ENSG00000165304	MELK	7542.77	-0.469285	7.44111e-08
ENSG00000012822	CALCOCO1	2204.94	0.771647	7.48066e-08
ENSG00000101367	MAPRE1	21181.6	-0.409675	7.49157e-08
ENSG00000213462	ERV3-1	294.046	0.968731	7.55205e-08
ENSG00000178607	ERN1	1377.91	0.661752	7.56763e-08
ENSG00000126749	EMG1	3068.36	-0.810663	7.67733e-08
ENSG00000198380	GFPT1	4427.5	-0.542902	7.68885e-08
ENSG00000181218	H2AW	116.29	1.53683	7.80435e-08
ENSG00000114030	KPNA1	4475.45	-0.331305	7.84487e-08
ENSG00000132970	WASF3	986.685	1.23722	7.87875e-08
ENSG00000178031	ADAMTSL1	734.906	-1.15219	7.90853e-08
ENSG00000166592	RRAD	146.155	1.92235	7.93591e-08
ENSG00000125398	SOX9	2220.37	0.65913	8.01109e-08
ENSG00000271503	CCL5	16.4629	7.61202	8.11064e-08
ENSG00000169432	SCN9A	2166.07	0.481467	8.12875e-08
ENSG00000164074	ABHD18	474.806	0.660656	8.20141e-08
ENSG00000154978	VOPP1	6419.83	-0.339524	8.25175e-08
ENSG00000157181	ODR4	1573.66	0.404317	8.26621e-08
ENSG00000155636	RBM45	626.391	-0.733417	8.341e-08
ENSG00000050438	SLC4A8	1661.51	-0.548003	8.37389e-08
ENSG00000230989	HSBP1	7168.06	-0.445796	8.47568e-08
ENSG00000100105	PATZ1	1483.54	0.416271	8.48886e-08
ENSG00000214655	ZSWIM8	1981.94	1.09322	8.52469e-08
ENSG00000111961	SASH1	1813.37	0.639852	8.54661e-08
ENSG00000141076	UTP4	7738.8	-0.402882	8.54661e-08
ENSG00000120616	EPC1	1210.6	1.04822	8.57041e-08
ENSG00000254470	AP5B1	2305.47	0.602558	8.5982e-08
ENSG00000167792	NDUFV1	5607.24	-0.288943	8.6322e-08
ENSG00000147650	LRP12	4368.5	-0.613715	8.65816e-08
ENSG00000140030	GPR65	133.928	1.42948	8.8923e-08
ENSG00000175634	RPS6KB2	3863.2	-0.480532	8.90856e-08
ENSG00000122966	CIT	3900.72	-0.762119	8.91608e-08
ENSG00000134532	SOX5	75.5242	2.06651	9.04565e-08
ENSG00000179603	GRM8	87.5405	2.12881	9.09906e-08
ENSG00000134057	CCNB1	14871.2	-0.651256	9.27044e-08
ENSG00000185104	FAF1	7800.84	-0.344761	9.28205e-08
ENSG00000077684	JADE1	3595.96	0.526458	9.3449e-08
ENSG00000183291	SELENOF	8077.45	-0.637489	9.36233e-08
ENSG00000101745	ANKRD12	2736.35	-0.66814	9.47592e-08
ENSG00000146576	C7orf26	1015.28	0.610476	9.5404e-08
ENSG00000125971	DYNLRB1	6198.64	-0.478727	9.54342e-08
ENSG00000113916	BCL6	1312.96	0.95109	9.75886e-08
ENSG00000157954	WIPI2	4032.29	0.328492	9.89428e-08
ENSG00000145335	SNCA	752.115	0.535347	1.00329e-07
ENSG00000000457	SCYL3	555.47	0.644681	1.00531e-07
ENSG00000029363	BCLAF1	16898.3	-0.332932	1.00667e-07
ENSG00000113761	ZNF346	1230.01	-0.606209	1.01347e-07
ENSG00000162461	SLC25A34	155.337	1.62351	1.02501e-07
ENSG00000116604	MEF2D	1722.53	0.659962	1.03352e-07
ENSG00000165338	HECTD2	529.731	0.664227	1.03352e-07
ENSG00000167670	CHAF1A	3484.1	-0.363256	1.04519e-07
ENSG00000065328	MCM10	3473.97	-0.608206	1.0558e-07
ENSG00000125648	SLC25A23	2588.35	-0.650885	1.0558e-07
ENSG00000039650	PNKP	1178.24	-0.676019	1.0819e-07
ENSG00000169594	BNC1	1885.75	0.466523	1.0819e-07
ENSG00000204947	ZNF425	72.8671	2.55046	1.0819e-07
ENSG00000130766	SESN2	1546.11	1.00771	1.08478e-07
ENSG00000163050	COQ8A	1351.11	0.805935	1.08523e-07
ENSG00000214114	MYCBP	2352.44	-0.659615	1.08523e-07
ENSG00000134058	CDK7	2586.12	0.554373	1.09812e-07
ENSG00000155115	GTF3C6	2925.05	-0.387187	1.09955e-07
ENSG00000196182	STK40	3577.84	-0.486809	1.10348e-07
ENSG00000115159	GPD2	5361.03	-0.712968	1.11411e-07
ENSG00000125740	FOSB	401.608	1.23843	1.11716e-07
ENSG00000105976	MET	8677.54	-0.483786	1.12672e-07
ENSG00000126012	KDM5C	8846.98	0.477036	1.13657e-07
ENSG00000105669	COPE	3961.18	-0.756046	1.15038e-07
ENSG00000077454	LRCH4	1288.41	0.479302	1.19293e-07
ENSG00000169174	PCSK9	252.456	-1.18571	1.19913e-07
ENSG00000154146	NRGN	538.743	-0.777869	1.2035e-07
ENSG00000198056	PRIM1	2196.1	-0.481479	1.22138e-07
ENSG00000075785	RAB7A	8655.1	-0.319141	1.23506e-07
ENSG00000108349	CASC3	7016.26	0.369682	1.23975e-07
ENSG00000185567	AHNAK2	282.416	3.79618	1.24802e-07
ENSG00000139668	WDFY2	1852.83	-0.647388	1.24809e-07
ENSG00000179241	LDLRAD3	2001.45	-0.54565	1.25014e-07
ENSG00000084693	AGBL5	2680.39	0.484398	1.27158e-07
ENSG00000204220	PFDN6	1347.96	-0.566146	1.27241e-07
ENSG00000166710	B2M	33654	0.686765	1.29078e-07
ENSG00000168434	COG7	626.961	0.609666	1.29078e-07
ENSG00000159885	ZNF222	376.772	1.17142	1.30182e-07
ENSG00000167553	TUBA1C	58313.3	-0.563091	1.31391e-07
ENSG00000105767	CADM4	4919.16	0.527581	1.31915e-07
ENSG00000241878	PISD	1095.99	0.538384	1.32637e-07
ENSG00000134690	CDCA8	5162.16	-0.451235	1.34844e-07
ENSG00000152439	ZNF773	373.804	0.946047	1.34946e-07
ENSG00000133789	SWAP70	7426.65	-0.288628	1.36553e-07
ENSG00000126391	FRMD8	1845.53	0.637506	1.37386e-07
ENSG00000128283	CDC42EP1	1912.89	-0.608975	1.37587e-07
ENSG00000172057	ORMDL3	1615.77	-0.383652	1.38957e-07
ENSG00000087586	AURKA	7921.32	-0.512008	1.40125e-07
ENSG00000150540	HNMT	301.734	0.845242	1.40125e-07
ENSG00000163281	GNPDA2	1950.19	0.496706	1.40125e-07
ENSG00000166888	STAT6	3754.71	0.562779	1.40125e-07
ENSG00000139737	SLAIN1	460.145	0.76571	1.40957e-07
ENSG00000154767	XPC	2304.03	0.34538	1.42859e-07
ENSG00000124120	TTPAL	2752.07	0.378433	1.44731e-07
ENSG00000174953	DHX36	4907.58	-0.430563	1.46629e-07
ENSG00000100632	ERH	7462.49	-0.581877	1.52811e-07
ENSG00000103202	NME4	694.616	-0.814463	1.54173e-07
ENSG00000259431	THTPA	305.124	-0.816657	1.54733e-07
ENSG00000135334	AKIRIN2	1642.82	-0.484698	1.5922e-07
ENSG00000135441	BLOC1S1	1262.82	-0.558683	1.61464e-07
ENSG00000163554	SPTA1	40.317	7.81129	1.62073e-07
ENSG00000239305	RNF103	1566.45	0.450407	1.62766e-07
ENSG00000096746	HNRNPH3	16791.1	-0.379689	1.6462e-07
ENSG00000087095	NLK	1203.89	0.549402	1.65039e-07
ENSG00000103044	HAS3	118.743	-1.4324	1.66932e-07
ENSG00000188211	NCR3LG1	1240.15	1.07963	1.66956e-07
ENSG00000136104	RNASEH2B	2675.61	0.4873	1.67114e-07
ENSG00000204899	MZT1	1651.39	-0.643512	1.67932e-07
ENSG00000125457	MIF4GD	987.252	0.635643	1.68032e-07
ENSG00000101182	PSMA7	9911.32	-0.385124	1.69511e-07
ENSG00000128944	KNSTRN	3290.78	-0.456617	1.7264e-07
ENSG00000189067	LITAF	4495.82	-0.48417	1.7264e-07
ENSG00000104447	TRPS1	970.381	0.738056	1.74954e-07
ENSG00000151208	DLG5	4943.23	0.50253	1.75296e-07
ENSG00000158480	SPATA2	1615.11	0.465575	1.7976e-07
ENSG00000048405	ZNF800	1909.84	0.44945	1.79771e-07
ENSG00000100162	CENPM	486.234	-0.721514	1.79771e-07
ENSG00000144749	LRIG1	2312.5	0.724621	1.79771e-07
ENSG00000123240	OPTN	2509.89	0.480006	1.81483e-07
ENSG00000174886	NDUFA11	3870.18	-0.507555	1.81483e-07
ENSG00000100461	RBM23	3040.2	-0.400528	1.82489e-07
ENSG00000126522	ASL	1037.71	-0.641148	1.82974e-07
ENSG00000162961	DPY30	1664.27	-0.778725	1.85623e-07
ENSG00000142733	MAP3K6	697.795	-0.861108	1.86538e-07
ENSG00000175040	CHST2	903.451	0.481482	1.88957e-07
ENSG00000157764	BRAF	2637.11	0.440716	1.94885e-07
ENSG00000123124	WWP1	3162.98	-0.400371	1.95627e-07
ENSG00000197471	SPN	22.1837	4.34432	1.95682e-07
ENSG00000113068	PFDN1	3405.91	-0.551324	2.00888e-07
ENSG00000174915	PTDSS2	1761.38	-0.499582	2.04794e-07
ENSG00000167182	SP2	1720.08	-0.554679	2.0634e-07
ENSG00000197977	ELOVL2	3511.71	0.287987	2.06624e-07
ENSG00000168906	MAT2A	13506.6	-0.434723	2.07003e-07
ENSG00000003137	CYP26B1	164.746	1.31084	2.08551e-07
ENSG00000041880	PARP3	379.889	0.65738	2.09299e-07
ENSG00000197150	ABCB8	868.82	-0.539348	2.1044e-07
ENSG00000107290	SETX	8771.36	0.474501	2.11248e-07
ENSG00000117411	B4GALT2	2046.99	-0.486519	2.12687e-07
ENSG00000186260	MRTFB	1812.83	-0.639544	2.17109e-07
ENSG00000197147	LRRC8B	71.1413	1.7105	2.1882e-07
ENSG00000166886	NAB2	1355.15	-0.65232	2.20075e-07
ENSG00000099622	CIRBP	3743.61	-0.511241	2.21455e-07
ENSG00000168763	CNNM3	2159.46	0.612866	2.22252e-07
ENSG00000105866	SP4	1703.72	0.723593	2.28048e-07
ENSG00000164331	ANKRA2	716.923	0.795343	2.29883e-07
ENSG00000184156	KCNQ3	62.6189	1.82619	2.31718e-07
ENSG00000102409	BEX4	3148.07	0.380276	2.322e-07
ENSG00000173221	GLRX	1499.21	1.00553	2.32914e-07
ENSG00000169738	DCXR	1462.99	-0.481933	2.32953e-07
ENSG00000186951	PPARA	874.119	-1.02954	2.348e-07
ENSG00000136240	KDELR2	15978.6	-0.364674	2.34849e-07
ENSG00000163781	TOPBP1	8592.83	-0.539144	2.34849e-07
ENSG00000142207	URB1	5321.18	0.450716	2.35214e-07
ENSG00000176834	VSIG10	1327.79	-0.508189	2.35589e-07
ENSG00000188352	FOCAD	2370.25	-0.369171	2.39611e-07
ENSG00000154370	TRIM11	2346.95	0.451514	2.4298e-07
ENSG00000132846	ZBED3	917.298	0.630651	2.46235e-07
ENSG00000196421	C20orf204	113.534	1.55861	2.46794e-07
ENSG00000170909	OSCAR	17.9987	3.3809	2.51379e-07
ENSG00000134291	TMEM106C	6095.8	-0.437794	2.52055e-07
ENSG00000143256	PFDN2	2813.01	-0.362427	2.52055e-07
ENSG00000171860	C3AR1	121.985	2.18036	2.52055e-07
ENSG00000244187	TMEM141	1174.16	-0.796429	2.53303e-07
ENSG00000064961	HMG20B	2541.25	-0.485822	2.53981e-07
ENSG00000134259	NGF	491.905	1.4121	2.55127e-07
ENSG00000186020	ZNF529	905.565	0.630429	2.55561e-07
ENSG00000214736	TOMM6	4347.21	-0.334699	2.56004e-07
ENSG00000136527	TRA2B	12674.6	-0.259936	2.6075e-07
ENSG00000197050	ZNF420	1154.73	1.15802	2.61721e-07
ENSG00000096654	ZNF184	1381.62	0.650042	2.67469e-07
ENSG00000091844	RGS17	327.954	1.14359	2.72867e-07
ENSG00000136295	TTYH3	6905.11	-0.586259	2.72867e-07
ENSG00000154162	CDH12	450.725	-0.79109	2.75655e-07
ENSG00000132768	DPH2	3404.67	0.612035	2.77844e-07
ENSG00000136156	ITM2B	13275.6	0.346501	2.87575e-07
ENSG00000056050	HPF1	781.849	-0.720587	2.87972e-07
ENSG00000183283	DAZAP2	12921.1	-0.429834	2.90381e-07
ENSG00000171566	PLRG1	3277.11	-0.331991	2.9327e-07
ENSG00000125445	MRPS7	5310.15	-0.281271	2.95393e-07
ENSG00000124608	AARS2	2045.89	-0.398454	2.97482e-07
ENSG00000152377	SPOCK1	7326.63	3.72822	3.05166e-07
ENSG00000096401	CDC5L	9121.58	-0.452168	3.05611e-07
ENSG00000100030	MAPK1	6442.64	-0.461618	3.06369e-07
ENSG00000172992	DCAKD	1128.09	0.480904	3.0767e-07
ENSG00000138398	PPIG	5490.43	-0.346305	3.09124e-07
ENSG00000086200	IPO11	4781.37	-0.450247	3.10099e-07
ENSG00000166275	BORCS7	577.486	0.607497	3.10232e-07
ENSG00000169062	UPF3A	1283.26	-0.433881	3.13492e-07
ENSG00000073350	LLGL2	343.418	0.97175	3.15475e-07
ENSG00000111737	RAB35	2993.61	-0.57863	3.15865e-07
ENSG00000124574	ABCC10	938.025	0.930204	3.17898e-07
ENSG00000050344	NFE2L3	4317.41	0.822961	3.24485e-07
ENSG00000158552	ZFAND2B	448.482	-0.684437	3.25152e-07
ENSG00000107104	KANK1	652.456	0.536608	3.25988e-07
ENSG00000064995	TAF11	1418.86	0.533821	3.27074e-07
ENSG00000136940	PDCL	1493.67	0.449241	3.31717e-07
ENSG00000152642	GPD1L	1977.81	-0.534861	3.31717e-07
ENSG00000198707	CEP290	1411.1	-0.610474	3.38743e-07
ENSG00000138386	NAB1	2823.94	-0.510057	3.46359e-07
ENSG00000049089	COL9A2	164.233	-1.15528	3.49198e-07
ENSG00000113441	LNPEP	3554.42	0.511017	3.49382e-07
ENSG00000103194	USP10	5129.08	-0.276257	3.50568e-07
ENSG00000164466	SFXN1	7875.71	-0.36311	3.51752e-07
ENSG00000172594	SMPDL3A	342.083	0.78146	3.51752e-07
ENSG00000119760	SUPT7L	2403.77	0.455681	3.54997e-07
ENSG00000123416	TUBA1B	179007	-0.427023	3.55249e-07
ENSG00000167693	NXN	535.992	-0.685285	3.55383e-07
ENSG00000126562	WNK4	111.613	1.77257	3.56664e-07
ENSG00000101400	SNTA1	949.995	-0.54903	3.5675e-07
ENSG00000185222	TCEAL9	6878.34	-0.516929	3.56811e-07
ENSG00000112984	KIF20A	7692.38	-0.962787	3.56947e-07
ENSG00000088367	EPB41L1	1604.43	-1.16683	3.6288e-07
ENSG00000106701	FSD1L	517.476	0.776183	3.6288e-07
ENSG00000166037	CEP57	5845.58	-0.320398	3.65709e-07
ENSG00000151576	QTRT2	2252.41	0.561869	3.74284e-07
ENSG00000105971	CAV2	2428.12	0.426431	3.78719e-07
ENSG00000074054	CLASP1	5587.13	-0.330888	3.81738e-07
ENSG00000256294	ZNF225	493.338	0.610959	3.83049e-07
ENSG00000184640	SEPTIN9	9212.65	-0.388893	3.84832e-07
ENSG00000164105	SAP30	473.487	-0.564502	3.8561e-07
ENSG00000180332	KCTD4	45.6288	2.58086	3.85619e-07
ENSG00000146410	MTFR2	884.552	0.452383	3.90481e-07
ENSG00000183087	GAS6	675.63	-0.634793	3.90482e-07
ENSG00000106034	CPED1	1964.21	-0.566762	3.91105e-07
ENSG00000088899	LZTS3	703.157	0.681955	3.92976e-07
ENSG00000055044	NOP58	8260.95	-0.380071	3.93339e-07
ENSG00000137821	LRRC49	459.674	0.709257	3.94309e-07
ENSG00000120256	LRP11	1370.02	0.645239	3.95186e-07
ENSG00000132716	DCAF8	3812.78	0.311318	3.98567e-07
ENSG00000006652	IFRD1	2509.27	0.470259	3.99973e-07
ENSG00000198746	GPATCH3	919.049	0.669351	4.01171e-07
ENSG00000102317	RBM3	20039.3	-0.352564	4.03435e-07
ENSG00000159592	GPBP1L1	4712.67	0.442183	4.04954e-07
ENSG00000139726	DENR	8631.09	0.398257	4.05591e-07
ENSG00000171492	LRRC8D	4040.43	0.439674	4.06148e-07
ENSG00000109099	PMP22	4038.02	0.618629	4.12605e-07
ENSG00000153140	CETN3	1595.3	-0.421534	4.17803e-07
ENSG00000167460	TPM4	52973.5	-0.738257	4.22109e-07
ENSG00000106012	IQCE	412.848	-0.561512	4.26046e-07
ENSG00000143457	GOLPH3L	2124.71	0.414747	4.26046e-07
ENSG00000213186	TRIM59	3878.63	-0.594479	4.26046e-07
ENSG00000121775	TMEM39B	641.294	-0.824808	4.29581e-07
ENSG00000134871	COL4A2	15435.9	0.298433	4.42639e-07
ENSG00000112110	MRPL18	3728.33	-0.623018	4.43582e-07
ENSG00000116649	SRM	10407.5	-0.41112	4.44894e-07
ENSG00000278540	ACACA	6585.73	-0.676911	4.54345e-07
ENSG00000129173	E2F8	1124.17	-0.576795	4.56773e-07
ENSG00000065534	MYLK	2791.49	-0.845409	4.60967e-07
ENSG00000257103	LSM14A	11648.3	-0.420219	4.7501e-07
ENSG00000146592	CREB5	1006.36	1.02712	4.75109e-07
ENSG00000187024	PTRH1	312.437	-0.681181	4.75226e-07
ENSG00000171914	TLN2	2921.08	-0.668688	4.77985e-07
ENSG00000166619	BLCAP	2887.07	-0.423221	4.79904e-07
ENSG00000136715	SAP130	3590.74	-0.328409	4.80221e-07
ENSG00000166278	C2	54.1198	1.69979	4.83493e-07
ENSG00000119865	CNRIP1	1388.2	0.428608	4.85392e-07
ENSG00000122565	CBX3	10503.2	-0.549296	4.8591e-07
ENSG00000147274	RBMX	12994.2	-0.26639	4.86048e-07
ENSG00000160014	CALM3	14224.9	-0.472113	4.87247e-07
ENSG00000179163	FUCA1	612.068	0.589315	4.88767e-07
ENSG00000055211	GINM1	2115.77	-0.571526	4.98799e-07
ENSG00000112276	BVES	1716.19	0.535209	5.02099e-07
ENSG00000163931	TKT	25371.7	-0.393378	5.1599e-07
ENSG00000185480	PARPBP	1712.89	-0.45332	5.20764e-07
ENSG00000109133	TMEM33	7280.4	0.371336	5.2137e-07
ENSG00000254999	BRK1	7642.06	-0.340747	5.2512e-07
ENSG00000156689	GLYATL2	180.303	1.32811	5.2734e-07
ENSG00000111269	CREBL2	1480.28	-0.613011	5.36045e-07
ENSG00000160072	ATAD3B	1628.71	-0.554056	5.38083e-07
ENSG00000019485	PRDM11	618.56	0.819266	5.41005e-07
ENSG00000172575	RASGRP1	49.2206	1.86342	5.43258e-07
ENSG00000143514	TP53BP2	4572.09	-0.530396	5.4641e-07
ENSG00000177675	CD163L1	705.188	1.42375	5.49951e-07
ENSG00000118197	DDX59	562.943	0.704666	5.53106e-07
ENSG00000127990	SGCE	2010.77	-0.373575	5.55054e-07
ENSG00000105173	CCNE1	286.683	0.722528	5.55484e-07
ENSG00000131626	PPFIA1	6541.24	-0.417815	5.62588e-07
ENSG00000181481	RNF135	295.102	0.707962	5.67937e-07
ENSG00000171552	BCL2L1	5553.51	0.268957	5.70644e-07
ENSG00000114999	TTL	8618.38	-0.496536	5.72571e-07
ENSG00000163346	PBXIP1	2145.74	0.640886	5.78988e-07
ENSG00000130024	PHF10	2492.71	-0.483765	5.8993e-07
ENSG00000120686	UFM1	5889.66	0.381504	5.92649e-07
ENSG00000144567	RETREG2	3075.95	0.474467	5.96479e-07
ENSG00000113384	GOLPH3	6516.77	0.307851	5.98867e-07
ENSG00000011454	RABGAP1	4340.92	0.380931	6.0656e-07
ENSG00000158292	GPR153	132.842	-0.953432	6.07222e-07
ENSG00000166136	NDUFB8	3247.33	-0.36089	6.09273e-07
ENSG00000136783	NIPSNAP3A	1724.01	0.586538	6.14757e-07
ENSG00000177679	SRRM3	19.965	5.68516	6.1943e-07
ENSG00000165997	ARL5B	3514.56	0.591551	6.19735e-07
ENSG00000010244	ZNF207	12557.8	-0.287865	6.22206e-07
ENSG00000276644	DACH1	238.03	0.932154	6.23193e-07
ENSG00000158470	B4GALT5	4763.94	-0.791533	6.23949e-07
ENSG00000025800	KPNA6	11647.3	0.219213	6.34028e-07
ENSG00000198353	HOXC4	327.276	0.689656	6.36821e-07
ENSG00000167378	IRGQ	2502.49	0.750837	6.45859e-07
ENSG00000285292	ABCF2-H2BE1	4579.23	-0.284322	6.45859e-07
ENSG00000127418	FGFRL1	3662.13	-0.605526	6.54392e-07
ENSG00000141449	GREB1L	966.883	-0.574813	6.6228e-07
ENSG00000162437	RAVER2	1248.02	-0.504809	6.64069e-07
ENSG00000000460	C1orf112	1687.62	-0.392471	6.69476e-07
ENSG00000213024	NUP62	5993.75	-0.444275	6.79869e-07
ENSG00000128039	SRD5A3	1026.71	0.53682	6.84703e-07
ENSG00000146411	SLC2A12	365.206	1.31524	7.03511e-07
ENSG00000158125	XDH	228.272	-1.09897	7.0574e-07
ENSG00000146858	ZC3HAV1L	536.002	0.867795	7.1518e-07
ENSG00000118600	RXYLT1	880.97	-0.548985	7.24387e-07
ENSG00000162909	CAPN2	29668.4	-0.315099	7.25645e-07
ENSG00000136999	CCN3	3583.04	0.739576	7.27097e-07
ENSG00000159377	PSMB4	9624.8	-0.387668	7.296e-07
ENSG00000131116	ZNF428	1297.15	0.490993	7.32525e-07
ENSG00000065675	PRKCQ	30.8441	2.33908	7.33638e-07
ENSG00000134375	TIMM17A	4324.44	-0.397968	7.33638e-07
ENSG00000100077	GRK3	654.604	-0.990071	7.33964e-07
ENSG00000139291	TMEM19	2052.92	-0.64936	7.3824e-07
ENSG00000135637	CCDC142	405.275	-0.739414	7.412e-07
ENSG00000163283	ALPP	514.705	-1.046	7.5093e-07
ENSG00000033627	ATP6V0A1	3083.33	0.413598	7.61405e-07
ENSG00000197696	NMB	115.343	1.1953	7.62525e-07
ENSG00000112308	C6orf62	9078.27	0.440215	7.72516e-07
ENSG00000023191	RNH1	4935.29	-0.490086	7.74364e-07
ENSG00000121940	CLCC1	2563.38	-0.566918	7.76593e-07
ENSG00000186350	RXRA	964.791	-0.497601	7.80695e-07
ENSG00000106628	POLD2	5371.27	-0.306886	7.90094e-07
ENSG00000112062	MAPK14	2576.82	-0.359759	7.93426e-07
ENSG00000063587	ZNF275	944.764	-0.570309	7.9403e-07
ENSG00000105643	ARRDC2	484.678	0.54793	7.94496e-07
ENSG00000124151	NCOA3	5857.59	0.486061	8.0375e-07
ENSG00000169607	CKAP2L	5225.77	-0.33917	8.05262e-07
ENSG00000006747	SCIN	130.866	1.22728	8.08287e-07
ENSG00000141252	VPS53	3114.66	-0.359186	8.09768e-07
ENSG00000143179	UCK2	3798.76	-0.623691	8.10801e-07
ENSG00000146830	GIGYF1	2269.19	0.81666	8.13442e-07
ENSG00000109971	HSPA8	270027	-0.474185	8.23395e-07
ENSG00000136770	DNAJC1	1510.48	0.329082	8.25954e-07
ENSG00000134138	MEIS2	1340.71	-0.695329	8.26147e-07
ENSG00000128654	MTX2	1735.83	0.410646	8.29527e-07
ENSG00000205302	SNX2	5973.43	-0.564621	8.44339e-07
ENSG00000167526	RPL13	25390.3	0.251503	8.63425e-07
ENSG00000204524	ZNF805	868.999	0.650391	8.70391e-07
ENSG00000131788	PIAS3	1679.77	-0.38536	8.7677e-07
ENSG00000149256	TENM4	1912.9	-0.784644	8.7677e-07
ENSG00000114904	NEK4	4096.49	0.406094	8.77264e-07
ENSG00000123374	CDK2	5807.75	-0.263233	8.77264e-07
ENSG00000136147	PHF11	761.722	1.14595	8.79991e-07
ENSG00000129195	PIMREG	1008.2	-0.699123	8.81442e-07
ENSG00000179262	RAD23A	4781.33	-0.328319	8.8317e-07
ENSG00000162923	WDR26	7548.44	-0.413835	8.96499e-07
ENSG00000196943	NOP9	2467.15	-0.445028	9.05479e-07
ENSG00000181104	F2R	7745.53	-1.31822	9.19178e-07
ENSG00000225190	PLEKHM1	3478.59	0.409557	9.31419e-07
ENSG00000126107	HECTD3	4590.46	0.359054	9.34502e-07
ENSG00000085449	WDFY1	4686.97	0.3922	9.42119e-07
ENSG00000101846	STS	1622.92	0.45363	9.45772e-07
ENSG00000124688	MAD2L1BP	1567.76	0.435465	9.575e-07
ENSG00000204922	UQCC3	1130.28	-0.561505	9.60485e-07
ENSG00000144655	CSRNP1	3057.39	0.954721	9.75259e-07
ENSG00000148908	RGS10	2411.23	-0.535848	9.80122e-07
ENSG00000122741	DCAF10	2589.63	0.672496	9.82314e-07
ENSG00000143013	LMO4	2539.12	0.528122	9.90013e-07
ENSG00000139910	NOVA1	241.752	-1.08605	9.90532e-07
ENSG00000115306	SPTBN1	8626.33	-0.32715	1.01291e-06
ENSG00000135636	DYSF	274.289	-1.1867	1.02258e-06
ENSG00000226979	LTA	74.7066	3.10648	1.03971e-06
ENSG00000167191	GPRC5B	953.913	0.648615	1.04516e-06
ENSG00000111186	WNT5B	3485.72	-0.519833	1.05932e-06
ENSG00000136521	NDUFB5	2510.6	-0.474515	1.05932e-06
ENSG00000166228	PCBD1	386.07	0.685836	1.05932e-06
ENSG00000116985	BMP8B	179.633	0.865316	1.06612e-06
ENSG00000169372	CRADD	418.075	0.820898	1.06612e-06
ENSG00000140564	FURIN	5246.06	0.472458	1.06721e-06
ENSG00000108671	PSMD11	11896.2	-0.350525	1.06948e-06
ENSG00000170791	CHCHD7	1559.16	-0.616702	1.0865e-06
ENSG00000060339	CCAR1	6732.15	-0.345173	1.09287e-06
ENSG00000183576	SETD3	3421.52	-0.421459	1.10855e-06
ENSG00000005238	FAM214B	981.562	0.498042	1.11419e-06
[truncated: 15,273 more rows]
