# Supplementary material for: An important role for RPRD1B in the heat shock response
Source: Mol Cell Biol. Author manuscript; Available in PMC 2022 Oct 24. (PMC9583720; doi:10.1128/mcb.00173-22)
Supplement: Table S5 [file EMS155264-supplement-Table_S5.xlsx]

## Sheet: table S4
Supplementary Table 5. HS induced genes
gene_id	gene_name	baseMean	log2FC	pvalue	FDR
ENSG00000173110	HSPA6	21802.8	10.1439	0	0
ENSG00000204389	HSPA1A	1449.78	7.46043	1.76086e-46	3.61645e-44
ENSG00000184378	ACTRT3	1293.46	5.07838	0	0
ENSG00000182308	DCAF4L1	263.766	4.86325	1.5149e-105	1.0041e-102
ENSG00000170345	FOS	442.584	4.27105	1.47843e-33	1.50759e-31
ENSG00000178404	CEP295NL	162.29	4.07142	1.59386e-61	4.55718e-59
ENSG00000132002	DNAJB1	132981	4.03843	0	0
ENSG00000204388	HSPA1B	391253	3.93356	0	0
ENSG00000119938	PPP1R3C	509.782	3.91995	1.98014e-19	8.49247e-18
ENSG00000164683	HEY1	302.272	3.82788	4.22725e-42	7.16765e-40
ENSG00000178381	ZFAND2A	1855.21	3.6335	0	0
ENSG00000259112	NDUFC2-KCTD14	156.648	3.60738	2.06717e-13	4.93346e-12
ENSG00000112773	TENT5A	13252.5	3.60115	1.74007e-229	2.8193e-226
ENSG00000120129	DUSP1	6544.44	3.50427	7.86834e-106	5.46362e-103
ENSG00000114315	HES1	283.946	3.49921	7.71281e-27	5.56773e-25
ENSG00000151364	KCTD14	107.146	3.45024	3.05143e-19	1.28601e-17
ENSG00000149201	CCDC81	174.026	3.38494	2.70411e-18	1.04592e-16
ENSG00000288640	NA	172.94	3.29475	0.000840711	0.00420413
ENSG00000176714	CCDC121	247.789	3.20501	4.87559e-38	6.52255e-36
ENSG00000162783	IER5	19082.2	3.02508	0	0
ENSG00000160570	DEDD2	6470.78	3.02296	3.32542e-278	6.06141e-275
ENSG00000147174	GCNA	141.337	2.99517	9.14821e-25	5.79996e-23
ENSG00000116741	RGS2	4442.35	2.92403	2.00576e-94	1.08326e-91
ENSG00000125378	BMP4	2277.82	2.87543	2.44205e-208	3.23727e-205
ENSG00000117707	PROX1	297.985	2.82659	5.72151e-16	1.80978e-14
ENSG00000122877	EGR2	123.212	2.75638	1.51811e-08	1.91498e-07
ENSG00000162616	DNAJB4	23271.8	2.73748	1.63626e-215	2.386e-212
ENSG00000175564	UCP3	187.191	2.68259	2.37331e-45	4.4945e-43
ENSG00000119630	PGF	399.657	2.58949	3.4116e-17	1.19014e-15
ENSG00000151929	BAG3	31162	2.57365	2.6274e-207	3.19273e-204
ENSG00000113263	ITK	141.716	2.51323	1.1727e-13	2.8676e-12
ENSG00000165312	OTUD1	1194.5	2.49973	4.22857e-25	2.74049e-23
ENSG00000132952	USPL1	5166.39	2.44583	2.45234e-137	2.55429e-134
ENSG00000183508	TENT5C	108.523	2.42768	7.91454e-17	2.67152e-15
ENSG00000175155	YPEL2	929.029	2.41056	2.43073e-85	1.10766e-82
ENSG00000123700	KCNJ2	762.098	2.39561	1.76813e-17	6.39772e-16
ENSG00000172361	CFAP53	186.302	2.36957	1.23565e-30	1.12614e-28
ENSG00000101665	SMAD7	3078.25	2.36418	2.70504e-08	3.27888e-07
ENSG00000152137	HSPB8	2703.28	2.34809	5.34678e-78	2.05176e-75
ENSG00000146233	CYP39A1	308.276	2.33648	1.32653e-45	2.61399e-43
ENSG00000285641	NA	104.324	2.32918	4.5435e-10	7.23289e-09
ENSG00000120738	EGR1	2685.68	2.30003	9.47305e-06	7.44267e-05
ENSG00000149257	SERPINH1	64848.1	2.21502	1.00658e-101	6.11579e-99
ENSG00000013441	CLK1	5943.55	2.16332	3.28081e-68	1.04002e-65
ENSG00000255508	NA	432.49	2.15883	8.82555e-41	1.35468e-38
ENSG00000087589	CASS4	144.22	2.15708	8.76665e-13	1.95766e-11
ENSG00000137449	CPEB2	2211.86	2.15347	1.02956e-40	1.56386e-38
ENSG00000177283	FZD8	360.981	2.15095	5.68886e-23	3.20289e-21
ENSG00000106211	HSPB1	17873.6	2.10124	5.37529e-110	3.91912e-107
ENSG00000112599	GUCA1B	103.223	2.09595	8.46976e-15	2.39353e-13
ENSG00000120875	DUSP4	378.538	2.09193	9.14798e-14	2.2725e-12
ENSG00000117318	ID3	6584.04	2.07394	3.85027e-11	7.02768e-10
ENSG00000119508	NR4A3	262.599	2.04008	1.28449e-29	1.12159e-27
ENSG00000118655	DCLRE1B	4054.86	2.03758	1.54025e-90	7.74479e-88
ENSG00000102287	GABRE	1984.56	2.03102	2.30644e-41	3.69588e-39
ENSG00000100625	SIX4	3436.45	2.02369	4.84768e-29	4.08606e-27
ENSG00000120694	HSPH1	158515	1.99924	0	0
ENSG00000180447	GAS1	172.333	1.9888	4.96944e-13	1.13938e-11
ENSG00000135111	TBX3	8706.75	1.93905	3.2671e-23	1.88304e-21
ENSG00000204923	FBXO48	253.213	1.93723	1.7854e-23	1.05404e-21
ENSG00000167995	BEST1	233.636	1.92857	6.343e-07	6.22853e-06
ENSG00000171823	FBXL14	395.069	1.92121	1.77994e-34	1.89453e-32
ENSG00000213793	ZNF888	164.931	1.88885	3.6681e-18	1.40389e-16
ENSG00000123080	CDKN2C	2447.78	1.88714	2.62253e-35	2.87532e-33
ENSG00000179046	TRIML2	576.522	1.84034	1.83701e-29	1.56651e-27
ENSG00000095739	BAMBI	1271.61	1.83084	4.73766e-39	6.57948e-37
ENSG00000186364	NUDT17	127.806	1.81066	6.71859e-11	1.19768e-09
ENSG00000173825	TIGD3	100.211	1.77794	2.16254e-12	4.60353e-11
ENSG00000113240	CLK4	1264.92	1.77497	1.59009e-19	6.88032e-18
ENSG00000124171	PARD6B	727.154	1.76973	1.10158e-21	5.69619e-20
ENSG00000131480	AOC2	323.556	1.76177	5.98365e-22	3.18444e-20
ENSG00000126562	WNK4	111.613	1.72397	1.31208e-07	1.43855e-06
ENSG00000164603	BMT2	1647.31	1.72013	1.60472e-70	5.70732e-68
ENSG00000113742	CPEB4	2956.48	1.71759	8.66976e-38	1.10393e-35
ENSG00000004478	FKBP4	23046.4	1.71335	3.17012e-85	1.40081e-82
ENSG00000180626	ZNF594	172.315	1.71228	3.50468e-11	6.45268e-10
ENSG00000153234	NR4A2	805.552	1.70009	0.0021526	0.00953789
ENSG00000164430	CGAS	3370.11	1.69671	3.21311e-88	1.56178e-85
ENSG00000136367	ZFHX2	172.17	1.69045	4.41286e-13	1.01496e-11
ENSG00000163659	TIPARP	8492.16	1.68338	1.81414e-23	1.06668e-21
ENSG00000221869	CEBPD	435.943	1.67996	9.14195e-31	8.49095e-29
ENSG00000107864	CPEB3	428.317	1.65908	6.61586e-26	4.48709e-24
ENSG00000186416	NKRF	4067.84	1.65535	1.62055e-95	9.08879e-93
ENSG00000149212	SESN3	302.615	1.65058	1.28564e-10	2.20297e-09
ENSG00000168209	DDIT4	600.349	1.64871	4.22736e-24	2.61201e-22
ENSG00000187678	SPRY4	1269.36	1.6449	5.57795e-16	1.76821e-14
ENSG00000128965	CHAC1	144.035	1.64384	1.96086e-07	2.09168e-06
ENSG00000151014	NOCT	2463.66	1.64044	2.29756e-44	4.13618e-42
ENSG00000174010	KLHL15	2136.33	1.62575	3.50296e-21	1.73742e-19
ENSG00000152669	CCNO	512.121	1.62571	1.81122e-29	1.5536e-27
ENSG00000164920	OSR2	1127.69	1.61594	3.35213e-42	5.75068e-40
ENSG00000124766	SOX4	3493.4	1.61594	2.03966e-25	1.35192e-23
ENSG00000187796	CARD9	112.333	1.61323	5.37343e-05	0.000358441
ENSG00000172086	KRCC1	519.187	1.60155	6.79406e-19	2.78289e-17
ENSG00000173120	KDM2A	14801.2	1.60066	1.89619e-74	7.0898e-72
ENSG00000184557	SOCS3	1801.78	1.59377	3.27473e-17	1.14513e-15
ENSG00000181788	SIAH2	2750.9	1.59326	6.80591e-98	3.96975e-95
ENSG00000164070	HSPA4L	4260.8	1.58979	1.08978e-30	1.00577e-28
ENSG00000205609	EIF3CL	605.479	1.58572	4.37434e-08	5.12754e-07
ENSG00000170946	DNAJC24	1559.61	1.58268	2.39753e-79	9.44886e-77
ENSG00000180855	ZNF443	672.641	1.58258	2.57264e-27	1.93372e-25
ENSG00000162772	ATF3	1707.81	1.56776	1.09199e-27	8.29344e-26
ENSG00000173451	THAP2	330.752	1.55971	1.50278e-15	4.58443e-14
ENSG00000157734	SNX22	147.323	1.54401	8.19918e-05	0.000526003
ENSG00000254206	NPIPB11	104.976	1.53398	4.95839e-06	4.13161e-05
ENSG00000115738	ID2	909.561	1.52846	3.07921e-55	7.24211e-53
ENSG00000182700	IGIP	160.791	1.5284	1.46443e-08	1.86014e-07
ENSG00000061455	PRDM6	292.196	1.52535	1.03643e-06	9.71287e-06
ENSG00000087074	PPP1R15A	10440.3	1.5234	7.65036e-28	5.90251e-26
ENSG00000163132	MSX1	1717.8	1.51082	2.53491e-51	5.60061e-49
ENSG00000144445	KANSL1L	681.616	1.50783	7.5246e-34	7.83741e-32
ENSG00000251201	TMED7-TICAM2	1008.82	1.49552	2.66407e-21	1.33497e-19
ENSG00000153531	ADPRHL1	129.208	1.47941	3.37303e-07	3.45161e-06
ENSG00000070495	JMJD6	6603.03	1.46409	2.58886e-131	2.51672e-128
ENSG00000135473	PAN2	647.519	1.45501	2.04049e-23	1.19018e-21
ENSG00000126778	SIX1	1739.84	1.45338	8.91933e-30	7.83504e-28
ENSG00000006459	KDM7A	899.466	1.45039	4.34561e-11	7.89137e-10
ENSG00000188033	ZNF490	734.645	1.44962	7.96662e-19	3.22692e-17
ENSG00000254553	NA	130.448	1.44504	6.36768e-07	6.24532e-06
ENSG00000234127	TRIM26	7144.28	1.4429	3.26537e-49	7.0023e-47
ENSG00000075826	SEC31B	309.812	1.43765	1.93778e-10	3.25672e-09
ENSG00000134262	AP4B1	1104.07	1.43389	1.13921e-35	1.29781e-33
ENSG00000174529	TMEM81	249.918	1.43169	1.40071e-14	3.85379e-13
ENSG00000221926	TRIM16	3132.18	1.42192	7.93827e-41	1.23145e-38
ENSG00000148200	NR6A1	121.641	1.41497	6.5743e-06	5.35566e-05
ENSG00000270757	HSPE1-MOB4	1311.27	1.41388	1.92129e-31	1.81924e-29
ENSG00000165115	KIF27	124.836	1.41286	7.22255e-09	9.69791e-08
ENSG00000121931	LRIF1	4199.33	1.41096	9.34939e-46	1.86757e-43
ENSG00000011638	TMEM159	284.889	1.40986	1.64008e-15	4.95148e-14
ENSG00000277957	SENP3-EIF4A1	192.433	1.40588	5.39894e-05	0.00035965
ENSG00000188167	TMPPE	770.838	1.39459	3.79096e-48	8.01156e-46
ENSG00000175197	DDIT3	603.834	1.39075	1.03488e-20	4.94775e-19
ENSG00000174007	CEP19	233.697	1.37985	5.57286e-14	1.41574e-12
ENSG00000152348	ATG10	215.158	1.37809	0.000253418	0.00144802
ENSG00000182253	SYNM	1951.03	1.3715	3.81779e-45	7.04697e-43
ENSG00000116161	CACYBP	18547.5	1.36641	2.00828e-62	5.85696e-60
ENSG00000197933	ZNF823	840.856	1.36427	1.44694e-19	6.27955e-18
ENSG00000132680	KHDC4	5420.74	1.36293	1.08812e-39	1.5867e-37
ENSG00000097096	SYDE2	2012.24	1.35592	1.20036e-18	4.74994e-17
ENSG00000168003	SLC3A2	34738.2	1.35586	9.19228e-119	8.37761e-116
ENSG00000059728	MXD1	501.616	1.35486	2.53629e-15	7.53243e-14
ENSG00000135604	STX11	475.634	1.34576	9.73821e-18	3.6133e-16
ENSG00000185129	PURA	4431.57	1.34301	4.50651e-68	1.39817e-65
ENSG00000149781	FERMT3	102.598	1.33721	4.28e-06	3.61064e-05
ENSG00000137502	RAB30	5435.13	1.33495	1.72409e-20	8.16256e-19
ENSG00000062194	GPBP1	10665.8	1.33421	5.3902e-117	4.36666e-114
ENSG00000135116	HRK	831.327	1.33346	7.78731e-20	3.51278e-18
ENSG00000141441	GAREM1	591.023	1.32829	5.56758e-14	1.41574e-12
ENSG00000143384	MCL1	27677.6	1.32739	3.28082e-116	2.51795e-113
ENSG00000110060	PUS3	718.606	1.32678	4.81178e-28	3.81334e-26
ENSG00000184083	FAM120C	934.834	1.32217	2.38349e-47	4.96514e-45
ENSG00000214652	ZNF727	100.913	1.31315	1.41762e-08	1.80224e-07
ENSG00000179331	RAB39A	1462.02	1.31271	6.7968e-24	4.16432e-22
ENSG00000163644	PPM1K	1739.97	1.3091	9.46779e-24	5.7286e-22
ENSG00000180730	SHISA2	2073.73	1.30328	6.64593e-05	0.000434752
ENSG00000152242	C18orf25	10641.4	1.30221	1.02381e-104	6.49093e-102
ENSG00000183337	BCOR	5638.95	1.2954	1.80184e-13	4.32146e-12
ENSG00000108733	PEX12	518.003	1.29248	5.01644e-27	3.67587e-25
ENSG00000221995	TIAF1	104.547	1.29045	2.52269e-05	0.000181122
ENSG00000150594	ADRA2A	975.222	1.29038	6.34866e-27	4.62881e-25
ENSG00000163874	ZC3H12A	428.852	1.28775	9.51152e-14	2.35272e-12
ENSG00000142867	BCL10	2870.5	1.28752	6.69517e-67	2.03394e-64
ENSG00000219607	PPP1R3G	161.766	1.28662	1.78701e-07	1.92453e-06
ENSG00000214226	C17orf67	240.127	1.27745	5.01336e-15	1.45627e-13
ENSG00000180616	SSTR2	158.481	1.27657	2.55973e-07	2.67762e-06
ENSG00000125945	ZNF436	1624.25	1.26943	2.31619e-39	3.31124e-37
ENSG00000204516	MICB	8654.69	1.26909	5.48053e-70	1.90279e-67
ENSG00000166592	RRAD	146.155	1.26066	0.000206111	0.00120558
ENSG00000164949	GEM	3526.53	1.25712	1.28933e-10	2.20669e-09
ENSG00000178917	ZNF852	364.874	1.25037	6.32205e-16	1.98254e-14
ENSG00000168564	CDKN2AIP	2041.82	1.24807	1.23159e-27	9.3052e-26
ENSG00000221886	ZBED8	463.959	1.24662	4.22216e-18	1.60751e-16
ENSG00000165655	ZNF503	989.602	1.24123	8.64056e-13	1.93543e-11
ENSG00000101888	NXT2	1362.31	1.23473	1.59912e-13	3.86705e-12
ENSG00000166225	FRS2	4232.38	1.23158	4.19768e-23	2.40041e-21
ENSG00000054598	FOXC1	604.702	1.23042	3.09213e-25	2.03106e-23
ENSG00000150991	UBC	89473.9	1.22914	6.63137e-56	1.63896e-53
ENSG00000178665	ZNF713	142.368	1.21695	6.7695e-06	5.50239e-05
ENSG00000284024	NA	2719.43	1.21656	4.66699e-21	2.26847e-19
ENSG00000197978	GOLGA6L9	375.229	1.2158	4.52508e-08	5.29573e-07
ENSG00000108256	NUFIP2	15196.9	1.21561	6.31595e-39	8.6074e-37
ENSG00000121274	TENT4B	4660.86	1.21517	7.05503e-36	8.1648e-34
ENSG00000016082	ISL1	1284.04	1.21362	3.57967e-11	6.56588e-10
ENSG00000139438	FAM222A	413.736	1.21251	2.8642e-19	1.2106e-17
ENSG00000088876	ZNF343	1068.85	1.2124	3.29026e-18	1.26259e-16
ENSG00000152433	ZNF547	175.773	1.20995	1.5055e-12	3.25232e-11
ENSG00000135870	RC3H1	2775.89	1.20953	2.78382e-21	1.3902e-19
ENSG00000130544	ZNF557	1281.85	1.20826	9.72345e-35	1.04255e-32
ENSG00000167377	ZNF23	1651.55	1.20814	1.28793e-51	2.88933e-49
ENSG00000136197	C7orf25	131.794	1.2056	9.65969e-07	9.1229e-06
ENSG00000167280	ENGASE	1092.05	1.20394	3.30587e-27	2.47211e-25
ENSG00000131115	ZNF227	1676.57	1.20333	7.58273e-12	1.50642e-10
ENSG00000125740	FOSB	401.608	1.20098	4.18421e-08	4.92049e-07
ENSG00000128272	ATF4	7410.75	1.19742	3.20182e-69	1.08579e-66
ENSG00000163376	KBTBD8	1556.67	1.19664	1.61214e-23	9.59518e-22
ENSG00000121903	ZSCAN20	833.797	1.19426	1.91212e-17	6.88458e-16
ENSG00000149050	ZNF214	136.603	1.19218	0.000699543	0.00359941
ENSG00000174579	MSL2	4083.59	1.19183	1.27636e-35	1.44278e-33
ENSG00000087494	PTHLH	212.844	1.19112	2.23605e-12	4.75308e-11
ENSG00000125430	HS3ST3B1	1228.06	1.18871	3.82311e-22	2.04958e-20
ENSG00000135924	DNAJB2	1600.86	1.18386	4.65406e-14	1.19904e-12
ENSG00000135127	BICDL1	160.259	1.18308	0.000205505	0.001203
ENSG00000181450	ZNF678	1360.61	1.18063	1.78247e-09	2.61226e-08
ENSG00000131471	AOC3	131.217	1.17818	1.86001e-06	1.68151e-05
ENSG00000055609	KMT2C	7966.74	1.17531	3.76612e-31	3.54307e-29
ENSG00000127993	RBM48	987.411	1.16926	1.54064e-24	9.60067e-23
ENSG00000163472	TMEM79	410.751	1.16702	6.68505e-20	3.02737e-18
ENSG00000115998	C2orf42	378.598	1.16666	6.79103e-25	4.34328e-23
ENSG00000198625	MDM4	2167.96	1.16114	8.03823e-18	2.99779e-16
ENSG00000115844	DLX2	583.93	1.15392	0.00759838	0.0277484
ENSG00000007944	MYLIP	1439.06	1.14893	3.33103e-30	2.96177e-28
ENSG00000074590	NUAK1	5035.04	1.14744	2.95103e-20	1.36609e-18
ENSG00000196110	ZNF699	2689.2	1.14354	3.87643e-05	0.00026739
ENSG00000256646	NA	945.998	1.1398	1.28017e-16	4.25227e-15
ENSG00000198743	SLC5A3	7351.6	1.13846	7.42617e-36	8.52664e-34
ENSG00000188092	GPR89B	953.45	1.13462	1.5821e-11	3.04759e-10
ENSG00000197903	H2BC12	923.041	1.13337	1.41784e-16	4.69884e-15
ENSG00000141682	PMAIP1	5123.13	1.12878	8.555e-29	7.00837e-27
ENSG00000170502	NUDT9	1226.89	1.12614	2.98503e-39	4.22599e-37
ENSG00000183655	KLHL25	658.224	1.12041	1.94254e-16	6.39417e-15
ENSG00000280987	MATR3	1993.75	1.1186	3.81973e-10	6.17509e-09
ENSG00000168404	MLKL	715.585	1.11436	8.72157e-06	6.90809e-05
ENSG00000125968	ID1	3232.84	1.10927	0.00230695	0.0101478
ENSG00000143578	CREB3L4	413.26	1.10814	1.58951e-21	8.16135e-20
ENSG00000073605	GSDMB	280.201	1.10758	3.15385e-09	4.49116e-08
ENSG00000146587	RBAK	2264.39	1.10679	1.89112e-19	8.1346e-18
ENSG00000156232	WHAMM	1148.83	1.10537	2.67487e-15	7.92785e-14
ENSG00000113448	PDE4D	1378.45	1.10386	1.52377e-15	4.62908e-14
ENSG00000120833	SOCS2	225.252	1.10362	0.000315591	0.00176523
ENSG00000220201	ZGLP1	191.468	1.10314	3.80813e-09	5.34457e-08
ENSG00000179981	TSHZ1	338.482	1.10304	1.68182e-21	8.54503e-20
ENSG00000112130	RNF8	1389.36	1.101	1.82723e-23	1.07007e-21
ENSG00000146112	PPP1R18	13311.9	1.10024	1.29254e-39	1.86613e-37
ENSG00000179562	GCC1	2509.44	1.09943	1.26412e-37	1.57551e-35
ENSG00000240891	PLCXD2	1721.37	1.09714	1.6339e-13	3.94462e-12
ENSG00000163795	ZNF513	278.437	1.09595	2.25575e-05	0.000164057
ENSG00000078401	EDN1	1952.7	1.09528	1.30563e-09	1.97497e-08
ENSG00000124635	H2BC11	183.696	1.09378	2.23555e-10	3.72133e-09
ENSG00000283149	NA	273.726	1.09306	0.00380295	0.0155784
ENSG00000164463	CREBRF	1114.96	1.09267	3.00351e-09	4.28964e-08
ENSG00000162994	CLHC1	222.175	1.09022	3.20922e-05	0.000225527
ENSG00000177125	ZBTB34	1561.53	1.08881	2.51377e-20	1.17487e-18
ENSG00000179454	KLHL28	1070.14	1.08606	8.30007e-19	3.34341e-17
ENSG00000124593	NA	342.834	1.08252	6.57918e-14	1.65695e-12
ENSG00000127325	BEST3	110.166	1.08206	2.84585e-05	0.000201938
ENSG00000285943	NA	266.059	1.07535	7.21858e-11	1.28367e-09
ENSG00000243414	TICAM2	1016.67	1.06779	1.53159e-12	3.3038e-11
ENSG00000137494	ANKRD42	2039.67	1.06635	4.32401e-20	1.98279e-18
ENSG00000036448	MYOM2	121.603	1.06581	2.66515e-07	2.77793e-06
ENSG00000188215	DCUN1D3	1238.64	1.06483	7.99439e-38	1.03262e-35
ENSG00000144597	EAF1	6579.68	1.06182	3.74091e-30	3.30605e-28
ENSG00000167562	ZNF701	139.082	1.05949	1.78238e-05	0.000132313
ENSG00000134186	PRPF38B	5788.55	1.05697	1.47393e-26	1.04334e-24
ENSG00000157240	FZD1	906.802	1.05338	1.92313e-15	5.77019e-14
ENSG00000049769	PPP1R3F	390.145	1.04755	2.67075e-08	3.2427e-07
ENSG00000197714	ZNF460	416.961	1.0471	1.05168e-14	2.92663e-13
ENSG00000165507	DEPP1	190.052	1.04493	0.0119496	0.0405218
ENSG00000183496	MEX3B	820.228	1.04387	3.56574e-11	6.54856e-10
ENSG00000204524	ZNF805	868.999	1.03975	1.54853e-17	5.6593e-16
ENSG00000121417	ZNF211	844.668	1.0345	1.87971e-11	3.56437e-10
ENSG00000106404	CLDN15	334.394	1.03367	8.24725e-11	1.44719e-09
ENSG00000170903	MSANTD4	4131.87	1.03303	7.61705e-28	5.90251e-26
ENSG00000175895	PLEKHF2	2370.64	1.02547	6.03931e-15	1.73699e-13
ENSG00000120784	ZFP30	713.342	1.02386	0.0118739	0.0403476
ENSG00000164841	TMEM74	108.722	1.01872	9.53827e-06	7.48182e-05
ENSG00000139597	N4BP2L1	109.756	1.01831	1.55041e-05	0.000116416
ENSG00000114933	INO80D	1883.1	1.01681	2.93484e-11	5.47261e-10
ENSG00000129514	FOXA1	102.699	1.0105	0.0015846	0.00729606
ENSG00000112110	MRPL18	3728.33	1.00787	8.00914e-19	3.23516e-17
ENSG00000254535	PABPC4L	196.004	1.00769	8.82352e-06	6.98126e-05
ENSG00000142065	ZFP14	434.905	1.00654	4.45477e-19	1.8507e-17
ENSG00000065526	SPEN	14020.8	1.00446	9.97208e-25	6.29493e-23
ENSG00000027075	PRKCH	171.62	1.00432	0.0016276	0.00746006
ENSG00000015568	RGPD5	3665.04	1.0043	2.99712e-09	4.2847e-08
ENSG00000134107	BHLHE40	5561.25	1.00357	4.11923e-08	4.85191e-07
ENSG00000153879	CEBPG	4807.55	1.00349	7.18581e-23	3.99937e-21
ENSG00000239306	RBM14	6554.89	1.00304	2.26479e-45	4.34541e-43
ENSG00000084093	REST	10718.6	1.00193	4.07155e-13	9.39421e-12
ENSG00000165030	NFIL3	567.102	1.0014	8.40195e-19	3.37513e-17
ENSG00000157224	CLDN12	3875.41	1.00039	1.75927e-20	8.30217e-19
