# Supplementary material for: An important role for RPRD1B in the heat shock response
Source: Mol Cell Biol. Author manuscript; Available in PMC 2022 Oct 24. (PMC9583720; doi:10.1128/mcb.00173-22)
Supplement: Table S6 [file EMS155264-supplement-Table_S6.xlsx]

## Sheet: HS.siNT_vs_NHS.siNT.whippet_dif
Supplementary Table 6. Whippet splicing analysis
gene	node	coord	strand	type	psi_a	psi_b	psi_delta	probability	complexity	entropy	unique_name	comparison	condition_1	condition_2	coord_match	gene_name	gene_type	gene_width	condition_1_counts	condition_2_counts
ENSG00000047579.20	2	6:15522810-15523219	-	TE	0.00058385	0.99954	-0.99896	1	K1	0	ENSG00000047579.20_6:15522810-15523219_TS_2	HS.siNT_vs_NHS.siNT	HS.siNT	NHS.siNT	141018	DTNBP1	protein_coding	140252	1690	2170
ENSG00000172687.14	3	19:21379301-21379302	+	TE	0.0006843	0.99398	-0.9933	1	K1	0.0472	ENSG00000172687.14_19:21379301-21379302_TS_3	HS.siNT_vs_NHS.siNT	HS.siNT	NHS.siNT	82733	ZNF738	protein_coding	29653	1500	1350
ENSG00000171421.13	1	5:1798385-1798386	-	TE	0.056881	0.99837	-0.94149	1	K1	0.4981	ENSG00000171421.13_5:1798385-1798386_TS_1	HS.siNT_vs_NHS.siNT	HS.siNT	NHS.siNT	133861	MRPL36	protein_coding	2982	4520	6730
ENSG00000117682.17	3	1:26469227-26469373	+	TE	0.1106	0.99949	-0.88889	1	K2	0.7647	ENSG00000117682.17_1:26469227-26469373_TS_3	HS.siNT_vs_NHS.siNT	HS.siNT	NHS.siNT	4007	DHDDS	protein_coding	39025	5150	8240
ENSG00000138617.16	9	15:65286253-65286843	-	TS	0.12186	0.99257	-0.87071	1	K2	1.2795	ENSG00000138617.16_15:65286253-65286843_TE_9	HS.siNT_vs_NHS.siNT	HS.siNT	NHS.siNT	57121	PARP16	protein_coding	66159	270	131
ENSG00000154153.15	4	5:16474675-16475234	-	TE	0.00114	0.83442	-0.83328	1	K2	0.8572	ENSG00000154153.15_5:16474675-16475234_TS_4	HS.siNT_vs_NHS.siNT	HS.siNT	NHS.siNT	132346	RETREG1	protein_coding	144064	963	1400
ENSG00000255529.9	9	15:57706725-57706727	+	TS	0.0029052	0.83443	-0.83152	1	K2	0.796	ENSG00000255529.9_15:57706725-57706727_TE_9	HS.siNT_vs_NHS.siNT	HS.siNT	NHS.siNT	56477	POLR2M	protein_coding	76068	420	355
ENSG00000184708.18	11	22:31450289-31450360	-	CE	0.18127	0.99587	-0.8146	1	K1	0.8891	ENSG00000184708.18_22:31450289-31450360_CE_11	HS.siNT_vs_NHS.siNT	HS.siNT	NHS.siNT	109145	EIF4ENIF1	protein_coding	59132	123	329
ENSG00000005483.22	30	7:105014218-105014535	+	TS	0.0032575	0.81651	-0.81325	1	K1	0.9733	ENSG00000005483.22_7:105014218-105014535_TE_30	HS.siNT_vs_NHS.siNT	HS.siNT	NHS.siNT	149107	KMT2E	protein_coding	174077	299	274
ENSG00000117616.18	3	1:25244072-25244498	-	AL	0.030059	0.83536	-0.8053	1	K2	1.391	ENSG00000117616.18_1:25244072-25244498_AF_3	HS.siNT_vs_NHS.siNT	HS.siNT	NHS.siNT	3367	RSRP1	protein_coding	95965	946	336
ENSG00000121417.14	2	19:57642768-57642779	+	TE	0.045234	0.84807	-0.80284	1	K2	1.5494	ENSG00000121417.14_19:57642768-57642779_TS_2	HS.siNT_vs_NHS.siNT	HS.siNT	NHS.siNT	84583	ZNF211	protein_coding	13647	3790	2590
ENSG00000197933.13	3	19:11724194-11724254	-	CE	0.15861	0.95079	-0.79218	1	K4	2.3779	ENSG00000197933.13_19:11724194-11724254_CE_3	HS.siNT_vs_NHS.siNT	HS.siNT	NHS.siNT	86182	ZNF823	protein_coding	17745	231	313
ENSG00000089335.22	3	19:34686333-34686391	+	TE	0.037436	0.81601	-0.77857	1	K3	2.128	ENSG00000089335.22_19:34686333-34686391_TS_3	HS.siNT_vs_NHS.siNT	HS.siNT	NHS.siNT	82681	ZNF302	protein_coding	8759	1750	1980
ENSG00000108506.13	1	17:61865367-61865369	-	TE	0.20983	0.98704	-0.77721	1	K2	1.2045	ENSG00000108506.13_17:61865367-61865369_TS_1	HS.siNT_vs_NHS.siNT	HS.siNT	NHS.siNT	71439	INTS2	protein_coding	62650	4880	6410
ENSG00000183474.16	11	5:69578712-69578802	+	CE	0.2181	0.99486	-0.77676	1	K6	1.6411	ENSG00000183474.16_5:69578712-69578802_CE_11	HS.siNT_vs_NHS.siNT	HS.siNT	NHS.siNT	133312	GTF2H2C	protein_coding	35031	137	198
ENSG00000172922.11	9	11:65720799-65720801	-	TS	0.0492	0.82542	-0.77622	1	K1	0.8722	ENSG00000172922.11_11:65720799-65720801_TE_9	HS.siNT_vs_NHS.siNT	HS.siNT	NHS.siNT	24045	RNASEH2C	protein_coding	6814	614	578
ENSG00000115421.13	3	2:60794710-60794775	+	CE	0.19798	0.96498	-0.767	1	K1	0.7624	ENSG00000115421.13_2:60794710-60794775_CE_3	HS.siNT_vs_NHS.siNT	HS.siNT	NHS.siNT	89478	PAPOLG	protein_coding	45834	131	167
ENSG00000082074.19	1	5:39105252-39107283	-	TE	0.013475	0.76913	-0.75566	1	K1	0.9419	ENSG00000082074.19_5:39105252-39107283_TS_1	HS.siNT_vs_NHS.siNT	HS.siNT	NHS.siNT	136333	FYB1	protein_coding	169277	310	273
ENSG00000183474.16	10	5:69579021-69579108	+	CE	0.25486	0.99745	-0.74259	1	K6	1.6411	ENSG00000183474.16_5:69579021-69579108_CE_10	HS.siNT_vs_NHS.siNT	HS.siNT	NHS.siNT	133311	GTF2H2C	protein_coding	35031	241	406
ENSG00000108433.17	3	17:46940555-46941143	+	TE	0.0041116	0.74479	-0.74068	0.999	K2	1.1652	ENSG00000108433.17_17:46940555-46941143_TS_3	HS.siNT_vs_NHS.siNT	HS.siNT	NHS.siNT	76159	GOSR2	protein_coding	52450	2630	3690
ENSG00000183474.16	8	5:69582366-69582429	+	CE	0.25436	0.99394	-0.73957	1	K6	1.6411	ENSG00000183474.16_5:69582366-69582429_CE_8	HS.siNT_vs_NHS.siNT	HS.siNT	NHS.siNT	133309	GTF2H2C	protein_coding	35031	220	494
ENSG00000183474.16	9	5:69579757-69579864	+	CE	0.25825	0.99331	-0.73506	1	K6	1.6411	ENSG00000183474.16_5:69579757-69579864_CE_9	HS.siNT_vs_NHS.siNT	HS.siNT	NHS.siNT	133310	GTF2H2C	protein_coding	35031	327	560
ENSG00000108599.15	3	17:19909926-19909978	-	CE	0.25554	0.9891	-0.73356	1	K3	1.528	ENSG00000108599.15_17:19909926-19909978_CE_3	HS.siNT_vs_NHS.siNT	HS.siNT	NHS.siNT	70576	AKAP10	protein_coding	74042	377	750
ENSG00000150347.17	6	10:62059243-62059266	+	AA	0.21383	0.94729	-0.73346	1	K3	1.0102	ENSG00000150347.17_10:62059243-62059266_AD_6	HS.siNT_vs_NHS.siNT	HS.siNT	NHS.siNT	22877	ARID5B	protein_coding	195261	184	505
ENSG00000150347.17	5	10:62059267-62059295	+	CE	0.21439	0.94731	-0.73292	1	K3	1.0102	ENSG00000150347.17_10:62059267-62059295_CE_5	HS.siNT_vs_NHS.siNT	HS.siNT	NHS.siNT	22876	ARID5B	protein_coding	195261	148	502
ENSG00000137764.20	2	15:67807114-67807114	+	TE	0.17692	0.9045	-0.72758	1	K2	1.5462	ENSG00000137764.20_15:67807114-67807114_TS_2	HS.siNT_vs_NHS.siNT	HS.siNT	NHS.siNT	55230	MAP2K5	protein_coding	264415	524	681
ENSG00000137500.10	2	11:83261317-83261455	-	TE	0.093706	0.81488	-0.72117	1	K2	1.3612	ENSG00000137500.10_11:83261317-83261455_TS_2	HS.siNT_vs_NHS.siNT	HS.siNT	NHS.siNT	30010	CCDC90B	protein_coding	27310	4450	5270
ENSG00000104313.20	4	8:71197511-71197520	-	TE	0.099302	0.8105	-0.71119	0.994	K3	1.4739	ENSG00000104313.20_8:71197511-71197520_TS_4	HS.siNT_vs_NHS.siNT	HS.siNT	NHS.siNT	156811	EYA1	protein_coding	394593	244	659
ENSG00000141524.17	2	17:78112921-78113147	-	TE	0.12424	0.82602	-0.70177	0.999	K2	0.8812	ENSG00000141524.17_17:78112921-78113147_TS_2	HS.siNT_vs_NHS.siNT	HS.siNT	NHS.siNT	74572	TMC6	protein_coding	25011	374	181
ENSG00000167797.8	7	11:67508092-67508162	-	TS	0.28048	0.98082	-0.70034	1	K1	0.9025	ENSG00000167797.8_11:67508092-67508162_TE_7	HS.siNT_vs_NHS.siNT	HS.siNT	NHS.siNT	30089	CDK2AP2	protein_coding	2153	269	195
ENSG00000108599.15	2	17:19909181-19909276	-	CE	0.29192	0.98944	-0.69752	1	K3	1.528	ENSG00000108599.15_17:19909181-19909276_CE_2	HS.siNT_vs_NHS.siNT	HS.siNT	NHS.siNT	70575	AKAP10	protein_coding	74042	394	884
ENSG00000074621.14	14	15:65623999-65624080	+	TS	0.12402	0.81432	-0.6903	0.996	K1	0.9985	ENSG00000074621.14_15:65623999-65624080_TE_14	HS.siNT_vs_NHS.siNT	HS.siNT	NHS.siNT	56884	SLC24A1	protein_coding	49630	304	473
ENSG00000117616.18	4	1:25244499-25245149	-	RI	0.029702	0.70994	-0.68024	1	K2	1.391	ENSG00000117616.18_1:25244499-25245149_RI_4	HS.siNT_vs_NHS.siNT	HS.siNT	NHS.siNT	3368	RSRP1	protein_coding	95965	946	551
ENSG00000008083.14	2	6:15520069-15522040	+	TE	0.16358	0.8385	-0.67492	1	K1	0.8438	ENSG00000008083.14_6:15520069-15522040_TS_2	HS.siNT_vs_NHS.siNT	HS.siNT	NHS.siNT	140270	JARID2	protein_coding	275974	2730	5220
ENSG00000204713.11	5	6:28907236-28907262	-	CE	0.23871	0.91013	-0.67142	1	K3	1.7101	ENSG00000204713.11_6:28907236-28907262_CE_5	HS.siNT_vs_NHS.siNT	HS.siNT	NHS.siNT	140726	TRIM27	protein_coding	20987	612	1010
ENSG00000170919.16	5	13:45391720-45391727	+	TE	0.0030096	0.67285	-0.66984	1	K3	2.1333	ENSG00000170919.16_13:45391720-45391727_TS_5	HS.siNT_vs_NHS.siNT	HS.siNT	NHS.siNT	45116	TPT1-AS1	lncRNA	76631	299	164
ENSG00000169016.17	11	2:11457179-11457233	-	CE	0.19261	0.86214	-0.66954	1	K3	1.8993	ENSG00000169016.17_2:11457179-11457233_CE_11	HS.siNT_vs_NHS.siNT	HS.siNT	NHS.siNT	90086	E2F6	protein_coding	21803	198	562
ENSG00000134186.12	12	1:108692341-108692867	+	TS	0.0465	0.71194	-0.66544	0.996	K2	1.1172	ENSG00000134186.12_1:108692341-108692867_TE_12	HS.siNT_vs_NHS.siNT	HS.siNT	NHS.siNT	16650	PRPF38B	protein_coding	10619	2020	853
ENSG00000251201.8	3	5:115581198-115581315	-	AA	0.34075	0.99479	-0.65404	1	K3	1.3864	ENSG00000251201.8_5:115581198-115581315_AD_3	HS.siNT_vs_NHS.siNT	HS.siNT	NHS.siNT	135189	TMED7-TICAM2	protein_coding	47520	720	322
ENSG00000217128.13	9	5:131698917-131699002	-	CE	0.33556	0.98798	-0.65242	1	K3	1.8081	ENSG00000217128.13_5:131698917-131699002_CE_9	HS.siNT_vs_NHS.siNT	HS.siNT	NHS.siNT	137638	FNIP1	protein_coding	155304	476	888
ENSG00000102287.19	5	X:151956037-151957282	-	AD	0.1084	0.75993	-0.65152	0.999	K3	1.8555	ENSG00000102287.19_X:151956037-151957282_AA_5	HS.siNT_vs_NHS.siNT	HS.siNT	NHS.siNT	169088	GABRE	protein_coding	21557	300	81.8
ENSG00000120217.14	2	9:5466770-5466829	+	CE	0.34666	0.99533	-0.64867	1	K1	0.9605	ENSG00000120217.14_9:5466770-5466829_CE_2	HS.siNT_vs_NHS.siNT	HS.siNT	NHS.siNT	165084	CD274	protein_coding	20064	85.9	214
ENSG00000138674.17	48	4:82895692-82895774	-	CE	0.26419	0.90688	-0.6427	1	K3	1.7889	ENSG00000138674.17_4:82895692-82895774_CE_48	HS.siNT_vs_NHS.siNT	HS.siNT	NHS.siNT	124217	SEC31A	protein_coding	82658	1080	1090
ENSG00000203875.13	16	6:85677186-85677191	-	AA	0.34887	0.99076	-0.64189	1	K6	2.9302	ENSG00000203875.13_6:85677186-85677191_AD_16	HS.siNT_vs_NHS.siNT	HS.siNT	NHS.siNT	140531	SNHG5	lncRNA	28442	1380	1900
ENSG00000003756.17	11	3:50110379-50110463	+	CE	0.34947	0.9893	-0.63983	1	K4	1.8003	ENSG00000003756.17_3:50110379-50110463_CE_11	HS.siNT_vs_NHS.siNT	HS.siNT	NHS.siNT	114262	RBM5	protein_coding	30103	202	611
ENSG00000001497.18	10	X:65520627-65521287	-	TE	0.37129	0.9987	-0.6274	0.999	K2	0.9926	ENSG00000001497.18_X:65520627-65521287_TS_10	HS.siNT_vs_NHS.siNT	HS.siNT	NHS.siNT	171570	LAS1L	protein_coding	96262	494	875
ENSG00000125149.12	2	16:67147045-67147131	+	TE	0.37654	0.99418	-0.61764	1	K1	0.9895	ENSG00000125149.12_16:67147045-67147131_TS_2	HS.siNT_vs_NHS.siNT	HS.siNT	NHS.siNT	66974	PHAF1	protein_coding	38604	3300	4820
ENSG00000204713.11	7	6:28908808-28908840	-	CE	0.3647	0.97838	-0.61369	1	K3	1.678	ENSG00000204713.11_6:28908808-28908840_CE_7	HS.siNT_vs_NHS.siNT	HS.siNT	NHS.siNT	140728	TRIM27	protein_coding	20987	781	1430
ENSG00000033030.15	15	12:122490462-122490567	-	CE	0.38697	0.99889	-0.61192	1	K2	1.1263	ENSG00000033030.15_12:122490462-122490567_CE_15	HS.siNT_vs_NHS.siNT	HS.siNT	NHS.siNT	35106	ZCCHC8	protein_coding	29475	491	834
ENSG00000067646.12	9	Y:2953909-2953997	+	CE	0.32094	0.93107	-0.61013	1	K2	1.2975	ENSG00000067646.12_Y:2953909-2953997_CE_9	HS.siNT_vs_NHS.siNT	HS.siNT	NHS.siNT	173035	ZFY	protein_coding	47226	183	147
ENSG00000016864.19	2	3:52694489-52694491	-	TE	0.051631	0.66073	-0.60909	1	K2	1.1255	ENSG00000016864.19_3:52694489-52694491_TS_2	HS.siNT_vs_NHS.siNT	HS.siNT	NHS.siNT	119538	GLT8D1	protein_coding	11547	3720	6430
ENSG00000028839.10	4	6:133984577-133984671	+	CE	0.38758	0.99145	-0.60387	1	K4	1.5376	ENSG00000028839.10_6:133984577-133984671_CE_4	HS.siNT_vs_NHS.siNT	HS.siNT	NHS.siNT	145620	TBPL1	protein_coding	38263	1170	1280
ENSG00000102287.19	7	X:151957487-151959149	-	AA	0.25703	0.86015	-0.60312	1	K3	1.8555	ENSG00000102287.19_X:151957487-151959149_AD_7	HS.siNT_vs_NHS.siNT	HS.siNT	NHS.siNT	169090	GABRE	protein_coding	21557	125	79
ENSG00000101745.17	13	18:9208798-9208803	+	AD	0.23834	0.83969	-0.60135	1	K6	3.1874	ENSG00000101745.17_18:9208798-9208803_AA_13	HS.siNT_vs_NHS.siNT	HS.siNT	NHS.siNT	78920	ANKRD12	protein_coding	149758	168	291
ENSG00000183337.18	18	X:40071637-40071690	-	CE	0.010141	0.60585	-0.59571	1	K1	0.9996	ENSG00000183337.18_X:40071637-40071690_CE_18	HS.siNT_vs_NHS.siNT	HS.siNT	NHS.siNT	172227	BCOR	protein_coding	127515	645	516
ENSG00000143033.18	17	1:93110545-93110626	+	CE	0.2895	0.88173	-0.59223	1	K3	1.7339	ENSG00000143033.18_1:93110545-93110626_CE_17	HS.siNT_vs_NHS.siNT	HS.siNT	NHS.siNT	13855	MTF2	protein_coding	59845	790	1210
ENSG00000003756.17	9	3:50110682-50110770	+	CE	0.40636	0.99754	-0.59118	1	K4	1.8003	ENSG00000003756.17_3:50110682-50110770_CE_9	HS.siNT_vs_NHS.siNT	HS.siNT	NHS.siNT	114260	RBM5	protein_coding	30103	139	435
ENSG00000082258.13	14	2:134942612-134942674	+	CE	0.40717	0.99688	-0.58971	1	K6	3.2321	ENSG00000082258.13_2:134942612-134942674_CE_14	HS.siNT_vs_NHS.siNT	HS.siNT	NHS.siNT	97554	CCNT2	protein_coding	41108	210	334
ENSG00000103642.12	11	15:63121861-63122228	+	TS	0.0089643	0.5977	-0.58874	0.991	K1	0.9688	ENSG00000103642.12_15:63121861-63122228_TE_11	HS.siNT_vs_NHS.siNT	HS.siNT	NHS.siNT	58931	LACTB	protein_coding	20229	89.1	285
ENSG00000108100.18	14	10:35483404-35483478	+	CE	0.32641	0.91495	-0.58855	0.997	K5	3.1187	ENSG00000108100.18_10:35483404-35483478_CE_14	HS.siNT_vs_NHS.siNT	HS.siNT	NHS.siNT	19680	CCNY	protein_coding	325645	395	353
ENSG00000213903.9	1	14:24316947-24318036	+	TE	0.10198	0.68506	-0.58308	1	K1	0.987	ENSG00000213903.9_14:24316947-24318036_TS_1	HS.siNT_vs_NHS.siNT	HS.siNT	NHS.siNT	50310	LTB4R	protein_coding	6587	627	645
ENSG00000221886.4	4	5:160399639-160400036	-	TS	0.37037	0.94959	-0.57922	0.995	K1	0.9971	ENSG00000221886.4_5:160399639-160400036_TE_4	HS.siNT_vs_NHS.siNT	HS.siNT	NHS.siNT	130913	ZBED8	protein_coding	6907	288	170
ENSG00000131389.18	21	3:14402606-14402619	+	TS	0.064377	0.63942	-0.57504	0.995	K2	1.0994	ENSG00000131389.18_3:14402606-14402619_TE_21	HS.siNT_vs_NHS.siNT	HS.siNT	NHS.siNT	111777	SLC6A6	protein_coding	86774	166	357
ENSG00000151849.16	9	13:24889316-24889400	-	CE	0.41394	0.98874	-0.5748	1	K5	3.5402	ENSG00000151849.16_13:24889316-24889400_CE_9	HS.siNT_vs_NHS.siNT	HS.siNT	NHS.siNT	44483	CENPJ	protein_coding	40611	193	397
ENSG00000173575.22	49	15:92900324-92900824	+	TS	0.0038756	0.57417	-0.57029	1	K2	1.1286	ENSG00000173575.22_15:92900324-92900824_TE_49	HS.siNT_vs_NHS.siNT	HS.siNT	NHS.siNT	54762	CHD2	protein_coding	127808	821	696
ENSG00000072849.11	11	17:5485214-5485216	-	AA	0.1353	0.70178	-0.56648	1	K5	1.5585	ENSG00000072849.11_17:5485214-5485216_AD_11	HS.siNT_vs_NHS.siNT	HS.siNT	NHS.siNT	74606	DERL2	protein_coding	15558	130	207
ENSG00000151849.16	7	13:24885606-24885670	-	CE	0.41029	0.97167	-0.56137	1	K5	3.5402	ENSG00000151849.16_13:24885606-24885670_CE_7	HS.siNT_vs_NHS.siNT	HS.siNT	NHS.siNT	44481	CENPJ	protein_coding	40611	170	343
ENSG00000137574.11	10	8:55792767-55792784	+	AD	0.4013	0.96227	-0.56097	1	K3	1.5723	ENSG00000137574.11_8:55792767-55792784_AA_10	HS.siNT_vs_NHS.siNT	HS.siNT	NHS.siNT	157330	TGS1	protein_coding	53000	378	1080
ENSG00000108239.9	3	10:94522344-94522453	+	CE	0.41489	0.97556	-0.56067	1	K6	4.004	ENSG00000108239.9_10:94522344-94522453_CE_3	HS.siNT_vs_NHS.siNT	HS.siNT	NHS.siNT	20475	TBC1D12	protein_coding	133792	360	694
ENSG00000120694.20	10	13:31143792-31143923	-	CE	0.42172	0.98132	-0.5596	1	K4	1.094	ENSG00000120694.20_13:31143792-31143923_CE_10	HS.siNT_vs_NHS.siNT	HS.siNT	NHS.siNT	46114	HSPH1	protein_coding	27416	43200	26800
ENSG00000185920.18	23	9:95482134-95482203	-	CE	0.43537	0.99015	-0.55478	1	K1	0.99	ENSG00000185920.18_9:95482134-95482203_CE_23	HS.siNT_vs_NHS.siNT	HS.siNT	NHS.siNT	166428	PTCH1	protein_coding	74078	141	81.7
ENSG00000154803.13	4	17:17216380-17216503	-	CE	0.39656	0.94818	-0.55162	1	K2	1.0079	ENSG00000154803.13_17:17216380-17216503_CE_4	HS.siNT_vs_NHS.siNT	HS.siNT	NHS.siNT	68135	FLCN	protein_coding	24977	162	300
ENSG00000170234.13	11	5:160118805-160119422	-	TS	0.39646	0.94524	-0.54878	1	K2	1.1054	ENSG00000170234.13_5:160118805-160119422_TE_11	HS.siNT_vs_NHS.siNT	HS.siNT	NHS.siNT	132220	PWWP2A	protein_coding	57650	829	552
ENSG00000122566.22	8	7:26190993-26191128	-	CE	0.31479	0.86188	-0.5471	1	K9	2.493	ENSG00000122566.22_7:26190993-26191128_CE_8	HS.siNT_vs_NHS.siNT	HS.siNT	NHS.siNT	153786	HNRNPA2B1	protein_coding	30379	1720	3090
ENSG00000176208.9	6	17:30879423-30879487	+	CE	0.41516	0.96151	-0.54635	1	K5	2.4747	ENSG00000176208.9_17:30879423-30879487_CE_6	HS.siNT_vs_NHS.siNT	HS.siNT	NHS.siNT	76057	ATAD5	protein_coding	63904	215	428
ENSG00000137574.11	11	8:55792698-55792766	+	CE	0.43684	0.98235	-0.54551	1	K3	1.5723	ENSG00000137574.11_8:55792698-55792766_CE_11	HS.siNT_vs_NHS.siNT	HS.siNT	NHS.siNT	157331	TGS1	protein_coding	53000	547	1520
ENSG00000122566.22	9	7:26191129-26191421	-	RI	0.03041	0.57473	-0.54432	1	K9	2.493	ENSG00000122566.22_7:26191129-26191421_RI_9	HS.siNT_vs_NHS.siNT	HS.siNT	NHS.siNT	153787	HNRNPA2B1	protein_coding	30379	1740	4070
ENSG00000172766.19	19	13:41331274-41331369	+	CE	0.45701	0.99863	-0.54162	1	K9	5.3453	ENSG00000172766.19_13:41331274-41331369_CE_19	HS.siNT_vs_NHS.siNT	HS.siNT	NHS.siNT	46358	NAA16	protein_coding	65764	909	762
ENSG00000177302.15	21	17:18308351-18308424	-	CE	0.42218	0.96264	-0.54047	1	K5	1.6848	ENSG00000177302.15_17:18308351-18308424_CE_21	HS.siNT_vs_NHS.siNT	HS.siNT	NHS.siNT	75452	TOP3A	protein_coding	43580	945	1360
ENSG00000160007.19	3	19:47002138-47004307	+	TE	0.0029621	0.5425	-0.53954	1	K2	0.9967	ENSG00000160007.19_19:47002138-47004307_TS_3	HS.siNT_vs_NHS.siNT	HS.siNT	NHS.siNT	82475	ARHGAP35	protein_coding	144081	5240	7690
ENSG00000172845.18	14	2:173964405-173964553	-	CE	0.44907	0.98796	-0.53889	1	K2	1.6985	ENSG00000172845.18_2:173964405-173964553_CE_14	HS.siNT_vs_NHS.siNT	HS.siNT	NHS.siNT	92189	SP3	protein_coding	84524	190	120
ENSG00000122566.22	10	7:26191422-26191650	-	CE	0.29841	0.83643	-0.53801	1	K9	2.493	ENSG00000122566.22_7:26191422-26191650_CE_10	HS.siNT_vs_NHS.siNT	HS.siNT	NHS.siNT	153788	HNRNPA2B1	protein_coding	30379	1880	4410
ENSG00000155508.14	7	5:154875290-154875456	+	TE	0.42251	0.96041	-0.5379	1	K3	1.047	ENSG00000155508.14_5:154875290-154875456_TS_7	HS.siNT_vs_NHS.siNT	HS.siNT	NHS.siNT	129479	CNOT8	protein_coding	19240	12600	14300
ENSG00000135111.16	8	12:114679913-114679972	-	CE	0.10169	0.63724	-0.53555	1	K2	0.9598	ENSG00000135111.16_12:114679913-114679972_CE_8	HS.siNT_vs_NHS.siNT	HS.siNT	NHS.siNT	40513	TBX3	protein_coding	13921	2630	1200
ENSG00000155324.10	19	5:126469677-126469788	+	CE	0.45178	0.98513	-0.53335	1	K3	1.6335	ENSG00000155324.10_5:126469677-126469788_CE_19	HS.siNT_vs_NHS.siNT	HS.siNT	NHS.siNT	133115	GRAMD2B	protein_coding	136363	876	1690
ENSG00000189308.11	15	4:82978883-82979006	-	CE	0.4079	0.94001	-0.53212	1	K4	2.3316	ENSG00000189308.11_4:82978883-82979006_CE_15	HS.siNT_vs_NHS.siNT	HS.siNT	NHS.siNT	123767	LIN54	protein_coding	102954	303	209
ENSG00000163517.15	3	3:13505234-13505334	+	TE	0.0013715	0.53227	-0.5309	1	K2	1.3239	ENSG00000163517.15_3:13505234-13505334_TS_3	HS.siNT_vs_NHS.siNT	HS.siNT	NHS.siNT	119637	HDAC11	protein_coding	26701	824	959
ENSG00000155085.16	11	6:109641518-109641616	-	CE	0.42192	0.95032	-0.5284	1	K2	0.9781	ENSG00000155085.16_6:109641518-109641616_CE_11	HS.siNT_vs_NHS.siNT	HS.siNT	NHS.siNT	144766	AK9	protein_coding	198363	132	129
ENSG00000108510.10	20	17:61985000-61985090	-	CE	0.45951	0.98755	-0.52804	1	K3	1.573	ENSG00000108510.10_17:61985000-61985090_CE_20	HS.siNT_vs_NHS.siNT	HS.siNT	NHS.siNT	73758	MED13	protein_coding	122674	1180	910
ENSG00000155329.12	12	5:133022841-133022906	-	CE	0.13958	0.66745	-0.52787	1	K4	1.9827	ENSG00000155329.12_5:133022841-133022906_CE_12	HS.siNT_vs_NHS.siNT	HS.siNT	NHS.siNT	132244	ZCCHC10	protein_coding	29620	277	259
ENSG00000189221.11	2	X:43746811-43746815	+	TE	0.2265	0.75328	-0.52678	1	K2	1.305	ENSG00000189221.11_X:43746811-43746815_TS_2	HS.siNT_vs_NHS.siNT	HS.siNT	NHS.siNT	167497	MAOA	protein_coding	91911	2410	3470
ENSG00000148737.17	8	10:113158667-113158717	+	CE	0.078602	0.60284	-0.52424	0.991	K3	2.3342	ENSG00000148737.17_10:113158667-113158717_CE_8	HS.siNT_vs_NHS.siNT	HS.siNT	NHS.siNT	20918	TCF7L2	protein_coding	217432	122	403
ENSG00000196911.11	16	6:116692055-116692156	+	CE	0.44163	0.96586	-0.52423	1	K7	3.3186	ENSG00000196911.11_6:116692055-116692156_CE_16	HS.siNT_vs_NHS.siNT	HS.siNT	NHS.siNT	146113	KPNA5	protein_coding	60681	334	313
ENSG00000285625.1	5	12:56724962-56725262	-	AD	0.025079	0.54875	-0.52367	0.993	K4	1.1522	ENSG00000285625.1_12:56724962-56725262_AA_5	HS.siNT_vs_NHS.siNT	HS.siNT	NHS.siNT	40294	ENSG00000285625	protein_coding	26924	1110	784
ENSG00000100813.15	35	14:23094975-23095136	-	TS	0.0017236	0.5246	-0.52287	1	K2	1.5771	ENSG00000100813.15_14:23094975-23095136_TE_35	HS.siNT_vs_NHS.siNT	HS.siNT	NHS.siNT	52218	ACIN1	protein_coding	37051	565	215
ENSG00000112210.12	4	6:57194770-57194852	-	CE	0.41224	0.93276	-0.52052	1	K4	2.8103	ENSG00000112210.12_6:57194770-57194852_CE_4	HS.siNT_vs_NHS.siNT	HS.siNT	NHS.siNT	145710	RAB23	protein_coding	35316	2560	2420
ENSG00000067646.12	5	Y:2976670-2976822	+	CE	0.41802	0.93782	-0.5198	1	K1	0.9324	ENSG00000067646.12_Y:2976670-2976822_CE_5	HS.siNT_vs_NHS.siNT	HS.siNT	NHS.siNT	173031	ZFY	protein_coding	47226	145	212
ENSG00000120539.15	5	10:27181480-27181581	+	CE	0.45555	0.97499	-0.51944	1	K4	2.1488	ENSG00000120539.15_10:27181480-27181581_CE_5	HS.siNT_vs_NHS.siNT	HS.siNT	NHS.siNT	20147	MASTL	protein_coding	33130	233	553
ENSG00000138674.17	49	4:82897989-82898062	-	CE	0.15774	0.67498	-0.51723	1	K3	1.7889	ENSG00000138674.17_4:82897989-82898062_CE_49	HS.siNT_vs_NHS.siNT	HS.siNT	NHS.siNT	124218	SEC31A	protein_coding	82658	979	745
ENSG00000171466.10	9	19:9659379-9659467	-	CE	0.44646	0.96297	-0.51652	1	K5	3.9318	ENSG00000171466.10_19:9659379-9659467_CE_9	HS.siNT_vs_NHS.siNT	HS.siNT	NHS.siNT	86386	ZNF562	protein_coding	33294	207	224
ENSG00000165490.13	6	11:82930157-82930274	+	CE	0.43466	0.95061	-0.51595	1	K6	3.6575	ENSG00000165490.13_11:82930157-82930274_CE_6	HS.siNT_vs_NHS.siNT	HS.siNT	NHS.siNT	32386	DDIAS	protein_coding	58303	894	1000
ENSG00000142731.11	20	4:127881831-127881926	+	CE	0.43454	0.94959	-0.51505	0.999	K3	1.5417	ENSG00000142731.11_4:127881831-127881926_CE_20	HS.siNT_vs_NHS.siNT	HS.siNT	NHS.siNT	123926	PLK4	protein_coding	18332	155	427
ENSG00000113838.13	1	3:186546067-186546340	-	TE	0.024199	0.53909	-0.51489	0.992	K1	0.9986	ENSG00000113838.13_3:186546067-186546340_TS_1	HS.siNT_vs_NHS.siNT	HS.siNT	NHS.siNT	111999	TBCCD1	protein_coding	24477	614	709
ENSG00000181544.15	11	X:14868923-14869043	-	CE	0.48162	0.99643	-0.51481	1	K2	1.5709	ENSG00000181544.15_X:14868923-14869043_CE_11	HS.siNT_vs_NHS.siNT	HS.siNT	NHS.siNT	169831	FANCB	protein_coding	37109	175	393
ENSG00000003756.17	10	3:50110679-50110681	+	AA	0.27095	0.78544	-0.5145	1	K4	1.8003	ENSG00000003756.17_3:50110679-50110681_AD_10	HS.siNT_vs_NHS.siNT	HS.siNT	NHS.siNT	114261	RBM5	protein_coding	30103	114	275
ENSG00000164542.13	9	7:36336154-36336297	-	CE	0.44006	0.95292	-0.51286	1	K4	3.1671	ENSG00000164542.13_7:36336154-36336297_CE_9	HS.siNT_vs_NHS.siNT	HS.siNT	NHS.siNT	148430	KIAA0895	protein_coding	65974	121	69.2
ENSG00000156304.15	22	21:31705423-31705467	-	CE	0.48656	0.99906	-0.5125	1	K5	3.0819	ENSG00000156304.15_21:31705423-31705467_CE_22	HS.siNT_vs_NHS.siNT	HS.siNT	NHS.siNT	107251	SCAF4	protein_coding	61119	659	937
ENSG00000142731.11	18	4:127883266-127883357	+	CE	0.47745	0.9895	-0.51205	0.999	K3	1.5417	ENSG00000142731.11_4:127883266-127883357_CE_18	HS.siNT_vs_NHS.siNT	HS.siNT	NHS.siNT	123924	PLK4	protein_coding	18332	253	734
ENSG00000156931.16	2	3:185052605-185052612	+	TE	0.028251	0.53911	-0.51086	1	K2	1.5314	ENSG00000156931.16_3:185052605-185052612_TS_2	HS.siNT_vs_NHS.siNT	HS.siNT	NHS.siNT	114042	VPS8	protein_coding	240472	959	1060
ENSG00000197798.9	2	11:126261428-126261484	+	CE	0.48712	0.99788	-0.51076	1	K2	1.5039	ENSG00000197798.9_11:126261428-126261484_CE_2	HS.siNT_vs_NHS.siNT	HS.siNT	NHS.siNT	28164	FAM118B	protein_coding	51261	241	607
ENSG00000108239.9	5	10:94511583-94511654	+	CE	0.4821	0.99211	-0.51001	1	K6	3.7576	ENSG00000108239.9_10:94511583-94511654_CE_5	HS.siNT_vs_NHS.siNT	HS.siNT	NHS.siNT	20477	TBC1D12	protein_coding	133792	192	446
ENSG00000106829.20	32	9:79571965-79572614	+	TS	0.24878	0.75875	-0.50997	0.996	K2	1.1308	ENSG00000106829.20_9:79571965-79572614_TE_32	HS.siNT_vs_NHS.siNT	HS.siNT	NHS.siNT	162039	TLE4	protein_coding	155110	1600	2550
ENSG00000196150.14	6	8:144886840-144886902	-	CE	0.41102	0.92079	-0.50978	1	K3	1.5177	ENSG00000196150.14_8:144886840-144886902_CE_6	HS.siNT_vs_NHS.siNT	HS.siNT	NHS.siNT	155350	ZNF250	protein_coding	25672	83	180
ENSG00000143727.16	7	2:272306-272557	+	TE	0.30327	0.81126	-0.508	0.997	K2	1.0085	ENSG00000143727.16_2:272306-272557_TS_7	HS.siNT_vs_NHS.siNT	HS.siNT	NHS.siNT	100322	ACP1	protein_coding	14144	299	425
ENSG00000080345.18	28	2:151441905-151441967	+	CE	0.48266	0.99041	-0.50774	1	K9	4.5753	ENSG00000080345.18_2:151441905-151441967_CE_28	HS.siNT_vs_NHS.siNT	HS.siNT	NHS.siNT	95135	RIF1	protein_coding	98131	326	915
ENSG00000006634.8	8	7:87887983-87888059	+	CE	0.4874	0.99368	-0.50629	1	K6	3.7331	ENSG00000006634.8_7:87887983-87888059_CE_8	HS.siNT_vs_NHS.siNT	HS.siNT	NHS.siNT	149307	DBF4	protein_coding	33338	825	1620
ENSG00000137404.15	1	6:30688047-30688048	-	TE	0.47068	0.97685	-0.50617	1	K1	0.9994	ENSG00000137404.15_6:30688047-30688048_TS_1	HS.siNT_vs_NHS.siNT	HS.siNT	NHS.siNT	140449	NRM	protein_coding	3374	3410	4700
ENSG00000155324.10	18	5:126472238-126472304	+	CE	0.49371	0.9996	-0.50589	1	K3	1.6335	ENSG00000155324.10_5:126472238-126472304_CE_18	HS.siNT_vs_NHS.siNT	HS.siNT	NHS.siNT	133114	GRAMD2B	protein_coding	136363	1270	2650
ENSG00000196911.11	15	6:116692293-116692392	+	CE	0.44412	0.94907	-0.50495	1	K7	3.3186	ENSG00000196911.11_6:116692293-116692392_CE_15	HS.siNT_vs_NHS.siNT	HS.siNT	NHS.siNT	146112	KPNA5	protein_coding	60681	375	360
ENSG00000125386.16	1	4:2732553-2732565	+	TE	0.084801	0.58683	-0.50203	0.994	K2	1.2887	ENSG00000125386.16_4:2732553-2732565_TS_1	HS.siNT_vs_NHS.siNT	HS.siNT	NHS.siNT	127672	FAM193A	protein_coding	195927	868	1420
ENSG00000106624.11	2	7:44113594-44114560	+	TE	0.13774	0.63898	-0.50124	0.992	K1	0.9848	ENSG00000106624.11_7:44113594-44114560_TS_2	HS.siNT_vs_NHS.siNT	HS.siNT	NHS.siNT	149879	AEBP1	protein_coding	10218	5330	6940
ENSG00000055609.21	42	7:152195907-152196011	-	CE	0.3786	0.87977	-0.50117	1	K11	5.0542	ENSG00000055609.21_7:152195907-152196011_CE_42	HS.siNT_vs_NHS.siNT	HS.siNT	NHS.siNT	152726	KMT2C	protein_coding	301723	347	405
ENSG00000170776.22	32	15:85658537-85658590	+	CE	0.23444	0.73552	-0.50108	1	K2	1.3328	ENSG00000170776.22_15:85658537-85658590_CE_32	HS.siNT_vs_NHS.siNT	HS.siNT	NHS.siNT	59145	AKAP13	protein_coding	368788	146	173
ENSG00000100890.16	1	14:35277615-35277622	+	TE	0.061483	0.56242	-0.50094	1	K2	1.5364	ENSG00000100890.16_14:35277615-35277622_TS_1	HS.siNT_vs_NHS.siNT	HS.siNT	NHS.siNT	52335	PRORP	protein_coding	155777	1490	1880
ENSG00000106799.13	3	9:99149342-99153649	+	TE	0.15853	0.65893	-0.5004	1	K2	1.6436	ENSG00000106799.13_9:99149342-99153649_TS_3	HS.siNT_vs_NHS.siNT	HS.siNT	NHS.siNT	163810	TGFBR1	protein_coding	50155	14000	39700
ENSG00000155903.14	20	3:141555840-141555912	+	CE	0.50049	0.99686	-0.49636	1	K3	1.9398	ENSG00000155903.14_3:141555840-141555912_CE_20	HS.siNT_vs_NHS.siNT	HS.siNT	NHS.siNT	117697	RASA2	protein_coding	128318	159	321
ENSG00000055609.21	53	7:152224015-152224179	-	CE	0.46289	0.95729	-0.4944	1	K11	4.3886	ENSG00000055609.21_7:152224015-152224179_CE_53	HS.siNT_vs_NHS.siNT	HS.siNT	NHS.siNT	152735	KMT2C	protein_coding	301723	220	109
ENSG00000031003.11	8	5:137946228-137946311	-	CE	0.33484	0.82819	-0.49335	1	K3	1.4436	ENSG00000031003.11_5:137946228-137946311_CE_8	HS.siNT_vs_NHS.siNT	HS.siNT	NHS.siNT	136227	FAM13B	protein_coding	114002	441	641
ENSG00000103035.11	9	16:74296829-74296988	+	TS	0.10311	0.59636	-0.49325	1	K1	0.9865	ENSG00000103035.11_16:74296829-74296988_TE_9	HS.siNT_vs_NHS.siNT	HS.siNT	NHS.siNT	66128	PSMD7	protein_coding	9475	337	322
ENSG00000168778.13	1	12:123708341-123708399	+	TE	0.016289	0.50921	-0.49292	0.999	K1	0.9235	ENSG00000168778.13_12:123708341-123708399_TS_1	HS.siNT_vs_NHS.siNT	HS.siNT	NHS.siNT	34611	TCTN2	protein_coding	37290	59.3	147
ENSG00000083845.9	1	19:58394805-58394806	+	TE	0.0078442	0.50001	-0.49216	1	K1	1	ENSG00000083845.9_19:58394805-58394806_TS_1	HS.siNT_vs_NHS.siNT	HS.siNT	NHS.siNT	86778	RPS5	protein_coding	8407	1220	1250
ENSG00000248643.5	2	11:66646027-66646467	+	TE	0.13164	0.62374	-0.49209	1	K1	1	ENSG00000248643.5_11:66646027-66646467_TS_2	HS.siNT_vs_NHS.siNT	HS.siNT	NHS.siNT	24184	RBM14-RBM4	protein_coding	29844	9380	8640
ENSG00000145416.14	2	4:163527121-163529046	-	TE	0.51274	0.99935	-0.48661	1	K1	0.9877	ENSG00000145416.14_4:163527121-163529046_TS_2	HS.siNT_vs_NHS.siNT	HS.siNT	NHS.siNT	123618	MARCHF1	protein_coding	859753	424	1560
ENSG00000145390.12	13	4:119260507-119260653	+	CE	0.49384	0.98016	-0.48632	1	K3	2.1682	ENSG00000145390.12_4:119260507-119260653_CE_13	HS.siNT_vs_NHS.siNT	HS.siNT	NHS.siNT	124025	USP53	protein_coding	82932	457	297
ENSG00000175455.16	23	3:123956046-123956115	-	CE	0.40552	0.89146	-0.48594	1	K9	4.0899	ENSG00000175455.16_3:123956046-123956115_CE_23	HS.siNT_vs_NHS.siNT	HS.siNT	NHS.siNT	116097	CCDC14	protein_coding	64104	666	741
ENSG00000163660.12	8	3:157151917-157151930	-	CE	0.043505	0.52944	-0.48594	1	K1	0.9982	ENSG00000163660.12_3:157151917-157151930_CE_8	HS.siNT_vs_NHS.siNT	HS.siNT	NHS.siNT	118489	CCNL1	protein_coding	14253	70	246
ENSG00000088179.9	16	2:119926598-119926666	+	CE	0.4055	0.89124	-0.48574	0.999	K7	4.614	ENSG00000088179.9_2:119926598-119926666_CE_16	HS.siNT_vs_NHS.siNT	HS.siNT	NHS.siNT	90913	PTPN4	protein_coding	224978	267	305
ENSG00000108239.9	7	10:94507267-94507347	+	CE	0.38963	0.87366	-0.48404	0.998	K7	4.0687	ENSG00000108239.9_10:94507267-94507347_CE_7	HS.siNT_vs_NHS.siNT	HS.siNT	NHS.siNT	20479	TBC1D12	protein_coding	133792	337	519
ENSG00000102786.15	11	13:51382029-51382123	-	CE	0.51427	0.99675	-0.48247	1	K6	2.4113	ENSG00000102786.15_13:51382029-51382123_CE_11	HS.siNT_vs_NHS.siNT	HS.siNT	NHS.siNT	47248	INTS6	protein_coding	100188	331	787
ENSG00000151883.19	21	5:50778560-50778650	+	CE	0.51682	0.99351	-0.47668	1	K10	5.0998	ENSG00000151883.19_5:50778560-50778650_CE_21	HS.siNT_vs_NHS.siNT	HS.siNT	NHS.siNT	136531	PARP8	protein_coding	180621	126	238
ENSG00000151883.19	22	5:50778069-50778129	+	CE	0.51753	0.99356	-0.47603	1	K10	5.0998	ENSG00000151883.19_5:50778069-50778129_CE_22	HS.siNT_vs_NHS.siNT	HS.siNT	NHS.siNT	136532	PARP8	protein_coding	180621	134	218
ENSG00000087053.20	41	11:95923917-95924090	-	TS	0.0023782	0.47466	-0.47229	1	K3	1.2989	ENSG00000087053.20_11:95923917-95924090_TE_41	HS.siNT_vs_NHS.siNT	HS.siNT	NHS.siNT	24114	MTMR2	protein_coding	103550	566	564
ENSG00000176208.9	20	17:30844835-30844916	+	CE	0.52583	0.99756	-0.47173	1	K3	2.3303	ENSG00000176208.9_17:30844835-30844916_CE_20	HS.siNT_vs_NHS.siNT	HS.siNT	NHS.siNT	76071	ATAD5	protein_coding	63904	195	419
ENSG00000106829.20	15	9:79706747-79706899	+	CE	0.48424	0.95574	-0.47149	1	K7	5.1078	ENSG00000106829.20_9:79706747-79706899_CE_15	HS.siNT_vs_NHS.siNT	HS.siNT	NHS.siNT	162022	TLE4	protein_coding	155110	382	602
ENSG00000038210.14	8	4:25259037-25259051	+	AA	0.44208	0.91352	-0.47144	1	K3	1.6849	ENSG00000038210.14_4:25259037-25259051_AD_8	HS.siNT_vs_NHS.siNT	HS.siNT	NHS.siNT	126679	PI4K2B	protein_coding	118542	408	387
ENSG00000135913.11	14	2:218479650-218479715	-	CE	0.38165	0.85301	-0.47136	1	K2	1.3558	ENSG00000135913.11_2:218479650-218479715_CE_14	HS.siNT_vs_NHS.siNT	HS.siNT	NHS.siNT	100432	USP37	protein_coding	118101	163	266
ENSG00000124459.12	16	19:43932608-43932690	-	CE	0.35749	0.82828	-0.4708	1	K5	2.6489	ENSG00000124459.12_19:43932608-43932690_CE_16	HS.siNT_vs_NHS.siNT	HS.siNT	NHS.siNT	82059	ZNF45	protein_coding	22659	1080	709
ENSG00000126777.18	2	14:55684261-55684576	+	TE	0.1367	0.60664	-0.46993	0.999	K2	1.5285	ENSG00000126777.18_14:55684261-55684576_TS_2	HS.siNT_vs_NHS.siNT	HS.siNT	NHS.siNT	49280	KTN1	protein_coding	142455	6040	9180
ENSG00000149308.17	12	11:108186482-108186569	-	CE	0.52827	0.99779	-0.46953	1	K6	3.2597	ENSG00000149308.17_11:108186482-108186569_CE_12	HS.siNT_vs_NHS.siNT	HS.siNT	NHS.siNT	24520	NPAT	protein_coding	65424	113	474
ENSG00000144048.10	5	2:73767161-73767207	-	CE	0.52148	0.99089	-0.46941	1	K1	0.9967	ENSG00000144048.10_2:73767161-73767207_CE_5	HS.siNT_vs_NHS.siNT	HS.siNT	NHS.siNT	97724	DUSP11	protein_coding	17974	642	749
ENSG00000109381.21	7	4:139067684-139067770	-	CE	0.36828	0.83491	-0.46662	0.999	K2	0.9907	ENSG00000109381.21_4:139067684-139067770_CE_7	HS.siNT_vs_NHS.siNT	HS.siNT	NHS.siNT	122864	ELF2	protein_coding	149107	383	394
ENSG00000226259.10	9	5:70434179-70434266	+	CE	0.53395	0.99882	-0.46487	1	K7	2.6994	ENSG00000226259.10_5:70434179-70434266_CE_9	HS.siNT_vs_NHS.siNT	HS.siNT	NHS.siNT	133163	GTF2H2B	transcribed_unprocessed_pseudogene	32664	501	899
ENSG00000167377.19	5	16:71453243-71453350	-	CE	0.52767	0.99211	-0.46444	1	K5	3.5202	ENSG00000167377.19_16:71453243-71453350_CE_5	HS.siNT_vs_NHS.siNT	HS.siNT	NHS.siNT	62286	ZNF23	protein_coding	15499	259	114
ENSG00000213064.10	4	1:168236589-168236624	+	CE	0.52184	0.98553	-0.46369	1	K3	1.491	ENSG00000213064.10_1:168236589-168236624_CE_4	HS.siNT_vs_NHS.siNT	HS.siNT	NHS.siNT	16184	SFT2D2	protein_coding	27084	230	293
ENSG00000243742.5	1	11:61637641-61639449	+	TE	0.0062594	0.46951	-0.46325	0.999	K1	0.9836	ENSG00000243742.5_11:61637641-61639449_TS_1	HS.siNT_vs_NHS.siNT	HS.siNT	NHS.siNT	30850	RPLP0P2	transcribed_processed_pseudogene	24414	159	123
ENSG00000163125.16	8	1:150441881-150441958	+	CE	0.4746	0.93726	-0.46266	1	K2	1.5044	ENSG00000163125.16_1:150441881-150441958_CE_8	HS.siNT_vs_NHS.siNT	HS.siNT	NHS.siNT	4049	RPRD2	protein_coding	113476	485	607
ENSG00000187790.11	19	14:45155373-45155459	+	CE	0.53702	0.99618	-0.45916	1	K4	2.3732	ENSG00000187790.11_14:45155373-45155459_CE_19	HS.siNT_vs_NHS.siNT	HS.siNT	NHS.siNT	51991	FANCM	protein_coding	64961	232	231
ENSG00000174021.12	9	1:84506436-84506565	-	TS	0.46401	0.92235	-0.45834	1	K1	0.9884	ENSG00000174021.12_1:84506436-84506565_TE_9	HS.siNT_vs_NHS.siNT	HS.siNT	NHS.siNT	6169	GNG5	protein_coding	8259	172	123
ENSG00000145390.12	19	4:119239218-119239903	+	CE	0.35116	0.8085	-0.45734	1	K2	1.638	ENSG00000145390.12_4:119239218-119239903_CE_19	HS.siNT_vs_NHS.siNT	HS.siNT	NHS.siNT	124031	USP53	protein_coding	82932	178	257
ENSG00000109670.16	11	4:152350042-152350124	-	CE	0.53915	0.99465	-0.4555	1	K4	2.2456	ENSG00000109670.16_4:152350042-152350124_CE_11	HS.siNT_vs_NHS.siNT	HS.siNT	NHS.siNT	124062	FBXW7	protein_coding	215549	222	201
ENSG00000143971.9	8	2:67399550-67399626	+	CE	0.52408	0.97844	-0.45435	1	K3	2.3496	ENSG00000143971.9_2:67399550-67399626_CE_8	HS.siNT_vs_NHS.siNT	HS.siNT	NHS.siNT	98188	ETAA1	protein_coding	14768	106	393
ENSG00000085274.16	5	3:169783477-169783560	+	CE	0.32458	0.77804	-0.45346	0.999	K3	1.3689	ENSG00000085274.16_3:169783477-169783560_CE_5	HS.siNT_vs_NHS.siNT	HS.siNT	NHS.siNT	115100	MYNN	protein_coding	16321	480	735
ENSG00000237296.10	2	16:22491707-22491826	+	TE	0.54455	0.99765	-0.4531	1	K1	0.9442	ENSG00000237296.10_16:22491707-22491826_TS_2	HS.siNT_vs_NHS.siNT	HS.siNT	NHS.siNT	60360	SMG1P1	transcribed_unprocessed_pseudogene	55213	424	398
ENSG00000141582.15	3	17:79835646-79835712	-	CE	0.52096	0.97382	-0.45286	1	K3	2.2274	ENSG00000141582.15_17:79835646-79835712_CE_3	HS.siNT_vs_NHS.siNT	HS.siNT	NHS.siNT	70795	CBX4	protein_coding	6285	232	257
ENSG00000173226.17	10	3:121799196-121799374	-	CE	0.46805	0.91917	-0.45112	1	K5	2.9653	ENSG00000173226.17_3:121799196-121799374_CE_10	HS.siNT_vs_NHS.siNT	HS.siNT	NHS.siNT	112654	IQCB1	protein_coding	65319	188	163
ENSG00000228409.7	9	7:65757983-65758137	+	CE	0.526	0.97703	-0.45104	0.997	K3	2.3011	ENSG00000228409.7_7:65757983-65758137_CE_9	HS.siNT_vs_NHS.siNT	HS.siNT	NHS.siNT	148140	CCT6P1	transcribed_unprocessed_pseudogene	13189	277	180
ENSG00000257621.9	9	14:58274011-58274135	-	AA	0.13697	0.58725	-0.45028	1	K7	5.008	ENSG00000257621.9_14:58274011-58274135_AD_9	HS.siNT_vs_NHS.siNT	HS.siNT	NHS.siNT	48819	PSMA3-AS1	lncRNA	32770	178	340
ENSG00000141664.10	9	18:62556203-62556297	+	CE	0.53744	0.98763	-0.45019	1	K2	1.3095	ENSG00000141664.10_18:62556203-62556297_CE_9	HS.siNT_vs_NHS.siNT	HS.siNT	NHS.siNT	77740	ZCCHC2	protein_coding	64685	341	381
ENSG00000125826.21	19	20:409881-409883	+	AA	0.34379	0.79396	-0.45018	1	K4	2.532	ENSG00000125826.21_20:409881-409883_AD_19	HS.siNT_vs_NHS.siNT	HS.siNT	NHS.siNT	104467	RBCK1	protein_coding	24642	185	175
ENSG00000180855.16	5	19:12432377-12432437	-	CE	0.54702	0.99714	-0.45012	1	K1	1	ENSG00000180855.16_19:12432377-12432437_CE_5	HS.siNT_vs_NHS.siNT	HS.siNT	NHS.siNT	85497	ZNF443	protein_coding	11316	338	305
ENSG00000158373.9	6	6:26158146-26158559	+	TS	0.43544	0.88527	-0.44983	1	K1	0.9982	ENSG00000158373.9_6:26158146-26158559_TE_6	HS.siNT_vs_NHS.siNT	HS.siNT	NHS.siNT	141092	H2BC5	protein_coding	13228	1100	861
ENSG00000172057.10	3	17:39922277-39922549	-	TE	0.027801	0.47757	-0.44977	0.996	K2	1.5756	ENSG00000172057.10_17:39922277-39922549_TS_3	HS.siNT_vs_NHS.siNT	HS.siNT	NHS.siNT	68245	ORMDL3	protein_coding	6561	4960	6480
ENSG00000273784.5	4	13:52632422-52632494	+	CE	0.53339	0.98076	-0.44737	1	K4	2.9105	ENSG00000273784.5_13:52632422-52632494_CE_4	HS.siNT_vs_NHS.siNT	HS.siNT	NHS.siNT	45227	ENSG00000273784	lncRNA	43732	193	255
ENSG00000159335.18	8	12:6766363-6766374	+	TS	0.53931	0.98612	-0.44681	0.997	K1	0.9995	ENSG00000159335.18_12:6766363-6766374_TE_8	HS.siNT_vs_NHS.siNT	HS.siNT	NHS.siNT	40075	PTMS	protein_coding	5437	1380	1000
ENSG00000175455.16	25	3:123956355-123956427	-	CE	0.45433	0.90072	-0.44639	1	K9	4.0899	ENSG00000175455.16_3:123956355-123956427_CE_25	HS.siNT_vs_NHS.siNT	HS.siNT	NHS.siNT	116099	CCDC14	protein_coding	64104	687	672
ENSG00000150764.14	2	11:112018956-112021979	+	TE	0.51773	0.96274	-0.44502	1	K1	0.9885	ENSG00000150764.14_11:112018956-112021979_TS_2	HS.siNT_vs_NHS.siNT	HS.siNT	NHS.siNT	33361	DIXDC1	protein_coding	95510	736	1180
ENSG00000165660.8	7	10:124819384-124819450	+	CE	0.50818	0.95218	-0.44399	1	K3	2.1846	ENSG00000165660.8_10:124819384-124819450_CE_7	HS.siNT_vs_NHS.siNT	HS.siNT	NHS.siNT	20654	ABRAXAS2	protein_coding	34849	226	397
ENSG00000196911.11	14	6:116698704-116698798	+	CE	0.5545	0.99762	-0.44312	1	K7	3.3186	ENSG00000196911.11_6:116698704-116698798_CE_14	HS.siNT_vs_NHS.siNT	HS.siNT	NHS.siNT	146111	KPNA5	protein_coding	60681	401	433
ENSG00000103064.15	2	16:68297477-68298490	+	RI	0.47175	0.91456	-0.4428	1	K1	0.9999	ENSG00000103064.15_16:68297477-68298490_RI_2	HS.siNT_vs_NHS.siNT	HS.siNT	NHS.siNT	63124	SLC7A6	protein_coding	37308	764	1460
ENSG00000156304.15	18	21:31701163-31701171	-	AA	0.5467	0.98828	-0.44158	1	K5	3.0819	ENSG00000156304.15_21:31701163-31701171_AD_18	HS.siNT_vs_NHS.siNT	HS.siNT	NHS.siNT	107247	SCAF4	protein_coding	61119	736	645
ENSG00000115641.19	2	2:105360812-105360825	-	TE	0.47436	0.91489	-0.44053	1	K3	1.4117	ENSG00000115641.19_2:105360812-105360825_TS_2	HS.siNT_vs_NHS.siNT	HS.siNT	NHS.siNT	101234	FHL2	protein_coding	80802	14100	20600
ENSG00000112130.17	4	6:37374620-37374709	+	CE	0.51437	0.9547	-0.44034	1	K4	1.8117	ENSG00000112130.17_6:37374620-37374709_CE_4	HS.siNT_vs_NHS.siNT	HS.siNT	NHS.siNT	140232	RNF8	protein_coding	40756	448	423
ENSG00000115020.17	10	2:208345111-208345194	+	CE	0.55167	0.99162	-0.43995	1	K3	1.895	ENSG00000115020.17_2:208345111-208345194_CE_10	HS.siNT_vs_NHS.siNT	HS.siNT	NHS.siNT	94573	PIKFYVE	protein_coding	92492	224	508
ENSG00000198718.13	15	14:45025783-45025872	+	CE	0.5555	0.99464	-0.43914	1	K3	1.6939	ENSG00000198718.13_14:45025783-45025872_CE_15	HS.siNT_vs_NHS.siNT	HS.siNT	NHS.siNT	51674	TOGARAM1	protein_coding	112242	146	279
ENSG00000167113.11	8	9:128323283-128323584	+	TE	0.0013999	0.43971	-0.43831	0.993	K1	0.9753	ENSG00000167113.11_9:128323283-128323584_TS_8	HS.siNT_vs_NHS.siNT	HS.siNT	NHS.siNT	163107	COQ4	protein_coding	11529	817	762
ENSG00000196730.13	4	9:87706132-87707382	+	TE	0.051623	0.48538	-0.43376	0.991	K2	1.585	ENSG00000196730.13_9:87706132-87707382_TS_4	HS.siNT_vs_NHS.siNT	HS.siNT	NHS.siNT	164249	DAPK1	protein_coding	211407	3650	7080
ENSG00000021826.18	1	2:210679106-210679107	+	TE	0.065701	0.499	-0.4333	1	K2	1.5874	ENSG00000021826.18_2:210679106-210679107_TS_1	HS.siNT_vs_NHS.siNT	HS.siNT	NHS.siNT	92370	CPS1	protein_coding	201426	853	1070
ENSG00000156304.15	17	21:31700995-31701162	-	CE	0.56231	0.99293	-0.43062	1	K5	3.0819	ENSG00000156304.15_21:31700995-31701162_CE_17	HS.siNT_vs_NHS.siNT	HS.siNT	NHS.siNT	107246	SCAF4	protein_coding	61119	648	687
ENSG00000151576.10	11	3:114066228-114066283	+	CE	0.43537	0.86582	-0.43045	1	K5	3.3715	ENSG00000151576.10_3:114066228-114066283_CE_11	HS.siNT_vs_NHS.siNT	HS.siNT	NHS.siNT	117554	QTRT2	protein_coding	82590	399	670
ENSG00000226259.10	10	5:70433870-70433960	+	CE	0.56878	0.99908	-0.4303	1	K7	2.6994	ENSG00000226259.10_5:70433870-70433960_CE_10	HS.siNT_vs_NHS.siNT	HS.siNT	NHS.siNT	133164	GTF2H2B	transcribed_unprocessed_pseudogene	32664	797	1100
ENSG00000160688.19	17	1:154983398-154983633	+	AD	0.16608	0.59622	-0.43014	1	K3	2.0338	ENSG00000160688.19_1:154983398-154983633_AA_17	HS.siNT_vs_NHS.siNT	HS.siNT	NHS.siNT	13327	FLAD1	protein_coding	9774	174	217
ENSG00000148516.23	8	10:31495779-31495838	+	CE	0.47874	0.90875	-0.43001	0.999	K2	1.8967	ENSG00000148516.23_10:31495779-31495838_CE_8	HS.siNT_vs_NHS.siNT	HS.siNT	NHS.siNT	18099	ZEB1	protein_coding	211320	136	138
ENSG00000228409.7	8	7:65758236-65758317	+	CE	0.54542	0.9749	-0.42947	0.999	K3	2.3011	ENSG00000228409.7_7:65758236-65758317_CE_8	HS.siNT_vs_NHS.siNT	HS.siNT	NHS.siNT	148139	CCT6P1	transcribed_unprocessed_pseudogene	13189	293	109
ENSG00000123342.16	8	12:55840667-55840882	-	CE	0.56486	0.99423	-0.42937	1	K4	2.5995	ENSG00000123342.16_12:55840667-55840882_CE_8	HS.siNT_vs_NHS.siNT	HS.siNT	NHS.siNT	35919	MMP19	protein_coding	7534	105	238
ENSG00000253210.3	1	8:141124717-141124721	-	TE	0.010925	0.44013	-0.42921	1	K2	0.9513	ENSG00000253210.3_8:141124717-141124721_TS_1	HS.siNT_vs_NHS.siNT	HS.siNT	NHS.siNT	155296	DENND3-AS1	lncRNA	5354	98.7	183
ENSG00000162601.11	14	1:58668984-58669038	-	CE	0.56126	0.98958	-0.42832	1	K5	3.034	ENSG00000162601.11_1:58668984-58669038_CE_14	HS.siNT_vs_NHS.siNT	HS.siNT	NHS.siNT	16058	MYSM1	protein_coding	56638	561	515
ENSG00000177463.16	4	3:15039122-15039227	+	CE	0.57145	0.9981	-0.42665	1	K1	0.9923	ENSG00000177463.16_3:15039122-15039227_CE_4	HS.siNT_vs_NHS.siNT	HS.siNT	NHS.siNT	121236	NR2C2	protein_coding	106018	446	551
ENSG00000152804.11	3	10:92694547-92694788	+	TE	0.56842	0.99434	-0.42591	0.997	K2	1	ENSG00000152804.11_10:92694547-92694788_TS_3	HS.siNT_vs_NHS.siNT	HS.siNT	NHS.siNT	20230	HHEX	protein_coding	5693	3820	3030
ENSG00000118518.17	4	6:127286050-127286177	+	CE	0.3613	0.78704	-0.42575	1	K3	1.7128	ENSG00000118518.17_6:127286050-127286177_CE_4	HS.siNT_vs_NHS.siNT	HS.siNT	NHS.siNT	143722	RNF146	protein_coding	21842	320	298
ENSG00000173226.17	9	3:121797118-121797227	-	CE	0.47027	0.89546	-0.42519	1	K5	2.9653	ENSG00000173226.17_3:121797118-121797227_CE_9	HS.siNT_vs_NHS.siNT	HS.siNT	NHS.siNT	112653	IQCB1	protein_coding	65319	167	150
ENSG00000255248.10	33	11:122155551-122155632	-	CE	0.55913	0.98334	-0.42421	1	K4	2.4118	ENSG00000255248.10_11:122155551-122155632_CE_33	HS.siNT_vs_NHS.siNT	HS.siNT	NHS.siNT	28644	MIR100HG	lncRNA	528397	163	145
ENSG00000117114.21	17	1:81987289-81987341	+	CE	0.13785	0.56165	-0.4238	1	K3	2.0518	ENSG00000117114.21_1:81987289-81987341_CE_17	HS.siNT_vs_NHS.siNT	HS.siNT	NHS.siNT	8730	ADGRL2	protein_coding	687786	249	246
ENSG00000141664.10	8	18:62558687-62558770	+	CE	0.56201	0.98468	-0.42267	1	K2	1.3095	ENSG00000141664.10_18:62558687-62558770_CE_8	HS.siNT_vs_NHS.siNT	HS.siNT	NHS.siNT	77739	ZCCHC2	protein_coding	64685	185	264
ENSG00000089818.18	7	12:8091769-8091850	+	CE	0.54778	0.97036	-0.42259	0.999	K1	0.9995	ENSG00000089818.18_12:8091769-8091850_CE_7	HS.siNT_vs_NHS.siNT	HS.siNT	NHS.siNT	42373	NECAP1	protein_coding	20943	208	550
ENSG00000134294.14	14	12:46366864-46366945	-	CE	0.5773	0.99982	-0.42252	1	K4	1.0647	ENSG00000134294.14_12:46366864-46366945_CE_14	HS.siNT_vs_NHS.siNT	HS.siNT	NHS.siNT	41984	SLC38A2	protein_coding	14586	1780	6060
ENSG00000143033.18	20	1:93110230-93110246	+	CE	0.442	0.86434	-0.42235	1	K3	1.7339	ENSG00000143033.18_1:93110230-93110246_CE_20	HS.siNT_vs_NHS.siNT	HS.siNT	NHS.siNT	13858	MTF2	protein_coding	59845	1080	1320
ENSG00000084676.16	4	2:24768079-24768135	+	CE	0.48249	0.9048	-0.42232	1	K3	2.1337	ENSG00000084676.16_2:24768079-24768135_CE_4	HS.siNT_vs_NHS.siNT	HS.siNT	NHS.siNT	94000	NCOA1	protein_coding	279449	68.6	181
ENSG00000104365.16	2	8:42330914-42331067	+	TE	0.5423	0.96457	-0.42227	1	K1	0.9869	ENSG00000104365.16_8:42330914-42331067_TS_2	HS.siNT_vs_NHS.siNT	HS.siNT	NHS.siNT	154994	IKBKB	protein_coding	61159	664	1300
ENSG00000138448.12	32	2:186630797-186630799	+	AA	0.33381	0.75563	-0.42183	0.998	K5	2.0927	ENSG00000138448.12_2:186630797-186630799_AD_32	HS.siNT_vs_NHS.siNT	HS.siNT	NHS.siNT	93049	ITGAV	protein_coding	90846	380	366
ENSG00000151849.16	6	13:24885276-24885386	-	CE	0.55048	0.97174	-0.42126	1	K5	3.5402	ENSG00000151849.16_13:24885276-24885386_CE_6	HS.siNT_vs_NHS.siNT	HS.siNT	NHS.siNT	44480	CENPJ	protein_coding	40611	215	404
ENSG00000108239.9	6	10:94510091-94510179	+	CE	0.55886	0.97915	-0.42029	0.998	K7	4.0687	ENSG00000108239.9_10:94510091-94510179_CE_6	HS.siNT_vs_NHS.siNT	HS.siNT	NHS.siNT	20478	TBC1D12	protein_coding	133792	353	477
ENSG00000163138.19	12	4:20707803-20707870	+	CE	0.33609	0.75592	-0.41983	1	K5	3.139	ENSG00000163138.19_4:20707803-20707870_CE_12	HS.siNT_vs_NHS.siNT	HS.siNT	NHS.siNT	124667	PACRGL	protein_coding	56626	324	447
ENSG00000141699.11	8	17:42587834-42587864	-	CE	0.56134	0.98083	-0.41949	1	K2	1.3749	ENSG00000141699.11_17:42587834-42587864_CE_8	HS.siNT_vs_NHS.siNT	HS.siNT	NHS.siNT	76557	RETREG3	protein_coding	31111	245	393
ENSG00000153029.16	3	1:181055524-181056501	+	TE	0.0017887	0.42123	-0.41944	0.992	K2	1.4792	ENSG00000153029.16_1:181055524-181056501_TS_3	HS.siNT_vs_NHS.siNT	HS.siNT	NHS.siNT	3775	MR1	protein_coding	28565	513	796
ENSG00000054282.16	18	1:243293091-243293219	+	CE	0.36965	0.78872	-0.41907	1	K4	3.1676	ENSG00000054282.16_1:243293091-243293219_CE_18	HS.siNT_vs_NHS.siNT	HS.siNT	NHS.siNT	17094	SDCCAG8	protein_coding	244058	155	167
ENSG00000162601.11	15	1:58671870-58671958	-	CE	0.56602	0.98468	-0.41866	1	K5	3.034	ENSG00000162601.11_1:58671870-58671958_CE_15	HS.siNT_vs_NHS.siNT	HS.siNT	NHS.siNT	16059	MYSM1	protein_coding	56638	511	624
ENSG00000226259.10	7	5:70437531-70437594	+	CE	0.57935	0.99791	-0.41856	1	K7	2.6994	ENSG00000226259.10_5:70437531-70437594_CE_7	HS.siNT_vs_NHS.siNT	HS.siNT	NHS.siNT	133161	GTF2H2B	transcribed_unprocessed_pseudogene	32664	1080	2410
ENSG00000175455.16	21	3:123955843-123955965	-	CE	0.37657	0.79499	-0.41842	1	K9	4.0899	ENSG00000175455.16_3:123955843-123955965_CE_21	HS.siNT_vs_NHS.siNT	HS.siNT	NHS.siNT	116095	CCDC14	protein_coding	64104	641	615
ENSG00000115204.15	9	2:27312994-27313074	-	CE	0.52202	0.93806	-0.41604	1	K5	1.9979	ENSG00000115204.15_2:27312994-27313074_CE_9	HS.siNT_vs_NHS.siNT	HS.siNT	NHS.siNT	96294	MPV17	protein_coding	16189	581	445
ENSG00000137770.14	7	15:44514765-44514844	+	CE	0.56559	0.98051	-0.41492	1	K2	1.6344	ENSG00000137770.14_15:44514765-44514844_CE_7	HS.siNT_vs_NHS.siNT	HS.siNT	NHS.siNT	59165	CTDSPL2	protein_coding	101417	637	1190
ENSG00000174652.20	11	19:9419051-9419216	-	AD	0.32524	0.73993	-0.41469	0.998	K4	2.4977	ENSG00000174652.20_19:9419051-9419216_AA_11	HS.siNT_vs_NHS.siNT	HS.siNT	NHS.siNT	86109	ZNF266	protein_coding	23145	196	261
ENSG00000065361.17	4	12:56101529-56102336	+	TE	0.0064102	0.421	-0.41459	1	K2	1.3277	ENSG00000065361.17_12:56101529-56102336_TS_4	HS.siNT_vs_NHS.siNT	HS.siNT	NHS.siNT	36636	ERBB3	protein_coding	26707	1140	1910
ENSG00000226259.10	8	5:70434915-70435022	+	CE	0.58167	0.99607	-0.4144	1	K7	2.6994	ENSG00000226259.10_5:70434915-70435022_CE_8	HS.siNT_vs_NHS.siNT	HS.siNT	NHS.siNT	133162	GTF2H2B	transcribed_unprocessed_pseudogene	32664	941	1580
ENSG00000164620.9	14	5:141636950-141636996	+	TS	0.0023973	0.41583	-0.41343	1	K1	0.9003	ENSG00000164620.9_5:141636950-141636996_TE_14	HS.siNT_vs_NHS.siNT	HS.siNT	NHS.siNT	130722	RELL2	protein_coding	4115	470	625
ENSG00000154642.11	3	21:17795208-17795270	-	CE	0.51538	0.92843	-0.41305	0.999	K2	1.3109	ENSG00000154642.11_21:17795208-17795270_CE_3	HS.siNT_vs_NHS.siNT	HS.siNT	NHS.siNT	107985	C21orf91	protein_coding	30413	448	418
ENSG00000171988.20	8	10:63183447-63183569	-	CE	0.56343	0.97618	-0.41275	1	K3	1.5749	ENSG00000171988.20_10:63183447-63183569_CE_8	HS.siNT_vs_NHS.siNT	HS.siNT	NHS.siNT	19044	JMJD1C	protein_coding	354630	450	750
ENSG00000175322.12	3	18:14101376-14101773	-	AA	0.54178	0.95388	-0.4121	0.996	K3	2.0827	ENSG00000175322.12_18:14101376-14101773_AD_3	HS.siNT_vs_NHS.siNT	HS.siNT	NHS.siNT	78169	ZNF519	protein_coding	75034	126	80.2
ENSG00000152359.15	13	5:75707737-75707875	-	CE	0.52298	0.9347	-0.41172	1	K3	1.792	ENSG00000152359.15_5:75707737-75707875_CE_13	HS.siNT_vs_NHS.siNT	HS.siNT	NHS.siNT	136769	POC5	protein_coding	43325	243	317
ENSG00000170734.12	17	6:43576297-43576440	+	TS	0.033843	0.44486	-0.41102	1	K1	0.9998	ENSG00000170734.12_6:43576297-43576440_TE_17	HS.siNT_vs_NHS.siNT	HS.siNT	NHS.siNT	143275	POLH	protein_coding	44339	209	342
ENSG00000104218.16	20	8:67179863-67179926	+	CE	0.55864	0.96935	-0.41071	1	K4	2.5754	ENSG00000104218.16_8:67179863-67179926_CE_20	HS.siNT_vs_NHS.siNT	HS.siNT	NHS.siNT	158932	CSPP1	protein_coding	134362	149	390
ENSG00000125505.17	1	19:54173413-54173414	-	TE	0.4258	0.83601	-0.41021	0.993	K1	1	ENSG00000125505.17_19:54173413-54173414_TS_1	HS.siNT_vs_NHS.siNT	HS.siNT	NHS.siNT	87007	MBOAT7	protein_coding	16471	11600	11000
ENSG00000146233.8	13	6:46639494-46639668	-	CE	0.57029	0.97993	-0.40964	1	K6	4.4949	ENSG00000146233.8_6:46639494-46639668_CE_13	HS.siNT_vs_NHS.siNT	HS.siNT	NHS.siNT	144456	CYP39A1	protein_coding	103251	231	47.5
ENSG00000117262.19	13	1:145646184-145646272	+	CE	0.56482	0.97436	-0.40954	1	K6	3.1475	ENSG00000117262.19_1:145646184-145646272_CE_13	HS.siNT_vs_NHS.siNT	HS.siNT	NHS.siNT	541	GPR89A	protein_coding	62663	1320	1330
ENSG00000185246.18	7	14:45109894-45109993	+	CE	0.0435	0.45279	-0.40929	1	K1	0.9834	ENSG00000185246.18_14:45109894-45109993_CE_7	HS.siNT_vs_NHS.siNT	HS.siNT	NHS.siNT	48072	PRPF39	protein_coding	32176	182	294
ENSG00000023734.11	2	12:15902920-15903014	+	TE	0.58786	0.99572	-0.40786	0.996	K1	0.9931	ENSG00000023734.11_12:15902920-15903014_TS_2	HS.siNT_vs_NHS.siNT	HS.siNT	NHS.siNT	43410	STRAP	protein_coding	21092	16300	24300
ENSG00000148019.14	30	9:78236297-78236603	+	TS	0.0042412	0.41131	-0.40706	0.999	K4	1.8956	ENSG00000148019.14_9:78236297-78236603_TE_30	HS.siNT_vs_NHS.siNT	HS.siNT	NHS.siNT	160017	CEP78	protein_coding	43629	291	334
ENSG00000080345.18	19	2:151456578-151456620	+	CE	0.58859	0.99519	-0.4066	1	K9	4.5043	ENSG00000080345.18_2:151456578-151456620_CE_19	HS.siNT_vs_NHS.siNT	HS.siNT	NHS.siNT	95126	RIF1	protein_coding	98131	816	1370
ENSG00000166348.20	28	10:73575676-73575797	-	RI	0.15369	0.55989	-0.4062	1	K3	2.3536	ENSG00000166348.20_10:73575676-73575797_RI_28	HS.siNT_vs_NHS.siNT	HS.siNT	NHS.siNT	23440	USP54	protein_coding	128580	53.8	124
ENSG00000023191.17	18	11:506609-506785	-	TS	0.45683	0.86283	-0.406	1	K1	0.9888	ENSG00000023191.17_11:506609-506785_TE_18	HS.siNT_vs_NHS.siNT	HS.siNT	NHS.siNT	31681	RNH1	protein_coding	12789	482	438
ENSG00000169379.17	11	3:94050824-94050892	+	CE	0.58277	0.98849	-0.40572	1	K4	1.9997	ENSG00000169379.17_3:94050824-94050892_CE_11	HS.siNT_vs_NHS.siNT	HS.siNT	NHS.siNT	118653	ARL13B	protein_coding	75540	308	371
ENSG00000122566.22	11	7:26191651-26192338	-	AA	0.2981	0.70325	-0.40515	1	K9	2.7647	ENSG00000122566.22_7:26191651-26192338_AD_11	HS.siNT_vs_NHS.siNT	HS.siNT	NHS.siNT	153789	HNRNPA2B1	protein_coding	30379	16100	16800
ENSG00000143033.18	18	1:93110327-93110428	+	CE	0.47353	0.87662	-0.40309	1	K3	1.7339	ENSG00000143033.18_1:93110327-93110428_CE_18	HS.siNT_vs_NHS.siNT	HS.siNT	NHS.siNT	13856	MTF2	protein_coding	59845	831	989
ENSG00000128487.19	25	17:20236860-20237179	+	TE	0.00081006	0.40322	-0.40241	1	K3	1.9564	ENSG00000128487.19_17:20236860-20237179_TS_25	HS.siNT_vs_NHS.siNT	HS.siNT	NHS.siNT	72636	SPECC1	protein_coding	310162	1110	2850
ENSG00000152133.16	9	2:37088369-37088440	+	CE	0.5588	0.9581	-0.3993	0.999	K3	2.0251	ENSG00000152133.16_2:37088369-37088440_CE_9	HS.siNT_vs_NHS.siNT	HS.siNT	NHS.siNT	97636	GPATCH11	protein_coding	14794	310	311
ENSG00000150712.11	8	5:32242057-32242127	-	CE	0.59269	0.99193	-0.39924	1	K7	3.0577	ENSG00000150712.11_5:32242057-32242127_CE_8	HS.siNT_vs_NHS.siNT	HS.siNT	NHS.siNT	129121	MTMR12	protein_coding	85994	393	756
ENSG00000155903.14	21	3:141553857-141553940	+	CE	0.58502	0.98361	-0.39859	1	K3	1.9398	ENSG00000155903.14_3:141553857-141553940_CE_21	HS.siNT_vs_NHS.siNT	HS.siNT	NHS.siNT	117698	RASA2	protein_coding	128318	143	251
ENSG00000124786.12	9	6:8419580-8419677	-	CE	0.40575	0.8043	-0.39855	0.992	K3	2.0649	ENSG00000124786.12_6:8419580-8419677_CE_9	HS.siNT_vs_NHS.siNT	HS.siNT	NHS.siNT	142289	SLC35B3	protein_coding	24127	456	504
ENSG00000124459.12	14	19:43931247-43931365	-	CE	0.21971	0.6175	-0.39779	1	K5	2.7454	ENSG00000124459.12_19:43931247-43931365_CE_14	HS.siNT_vs_NHS.siNT	HS.siNT	NHS.siNT	82057	ZNF45	protein_coding	22659	704	591
ENSG00000133731.10	12	8:81680780-81680783	-	AA	0.34104	0.73839	-0.39735	0.992	K6	3.7328	ENSG00000133731.10_8:81680780-81680783_AD_12	HS.siNT_vs_NHS.siNT	HS.siNT	NHS.siNT	155709	IMPA1	protein_coding	29418	183	267
ENSG00000138614.16	11	15:65593428-65593569	-	CE	0.59143	0.98794	-0.39651	1	K4	2.3808	ENSG00000138614.16_15:65593428-65593569_CE_11	HS.siNT_vs_NHS.siNT	HS.siNT	NHS.siNT	58352	INTS14	protein_coding	32537	741	1170
ENSG00000141582.15	4	17:79837837-79837902	-	CE	0.50689	0.90247	-0.39558	1	K3	2.357	ENSG00000141582.15_17:79837837-79837902_CE_4	HS.siNT_vs_NHS.siNT	HS.siNT	NHS.siNT	70796	CBX4	protein_coding	6285	249	169
ENSG00000230590.12	12	X:74245130-74247283	-	TE	0.015542	0.4103	-0.39476	0.991	K1	0.8119	ENSG00000230590.12_X:74245130-74247283_TS_12	HS.siNT_vs_NHS.siNT	HS.siNT	NHS.siNT	170348	FTX	lncRNA	353140	72.4	286
ENSG00000204152.14	10	10:49945032-49945090	+	CE	0.54144	0.9358	-0.39436	0.995	K4	2.5468	ENSG00000204152.14_10:49945032-49945090_CE_10	HS.siNT_vs_NHS.siNT	HS.siNT	NHS.siNT	21609	TIMM23B	protein_coding	32802	267	297
ENSG00000151883.19	25	5:50760292-50760362	+	CE	0.52564	0.91956	-0.39392	1	K7	3.5781	ENSG00000151883.19_5:50760292-50760362_CE_25	HS.siNT_vs_NHS.siNT	HS.siNT	NHS.siNT	136535	PARP8	protein_coding	180621	227	590
ENSG00000144401.14	6	2:207612743-207612842	-	TE	0.50596	0.89854	-0.39259	0.995	K3	1.6227	ENSG00000144401.14_2:207612743-207612842_TS_6	HS.siNT_vs_NHS.siNT	HS.siNT	NHS.siNT	92045	METTL21A	protein_coding	45298	1550	2320
ENSG00000162601.11	10	1:58667847-58667921	-	CE	0.59656	0.98911	-0.39255	1	K5	3.034	ENSG00000162601.11_1:58667847-58667921_CE_10	HS.siNT_vs_NHS.siNT	HS.siNT	NHS.siNT	16056	MYSM1	protein_coding	56638	382	392
ENSG00000138675.17	3	4:80274909-80275012	+	CE	0.40859	0.80046	-0.39186	1	K2	1.125	ENSG00000138675.17_4:80274909-80275012_CE_3	HS.siNT_vs_NHS.siNT	HS.siNT	NHS.siNT	122592	FGF5	protein_coding	70042	416	810
ENSG00000135976.21	4	2:97249144-97249214	+	CE	0.45247	0.84412	-0.39165	1	K1	0.9793	ENSG00000135976.21_2:97249144-97249214_CE_4	HS.siNT_vs_NHS.siNT	HS.siNT	NHS.siNT	90530	ANKRD36	protein_coding	151369	241	171
ENSG00000164002.12	4	1:40509733-40509790	+	CE	0.48676	0.8784	-0.39164	0.999	K4	2.9908	ENSG00000164002.12_1:40509733-40509790_CE_4	HS.siNT_vs_NHS.siNT	HS.siNT	NHS.siNT	11667	EXO5	protein_coding	7298	84.8	262
ENSG00000165323.16	3	11:92889189-92889248	+	CE	0.38368	0.77509	-0.39141	1	K2	1.5	ENSG00000165323.16_11:92889189-92889248_CE_3	HS.siNT_vs_NHS.siNT	HS.siNT	NHS.siNT	30707	FAT3	protein_coding	671656	76.5	137
ENSG00000164953.17	3	8:93817638-93817644	+	TE	0.076515	0.46752	-0.391	1	K3	1.7215	ENSG00000164953.17_8:93817638-93817644_TS_3	HS.siNT_vs_NHS.siNT	HS.siNT	NHS.siNT	158052	TMEM67	protein_coding	64391	1100	1690
ENSG00000062194.16	12	5:57237113-57237172	+	CE	0.11665	0.50708	-0.39042	1	K8	2.7321	ENSG00000062194.16_5:57237113-57237172_CE_12	HS.siNT_vs_NHS.siNT	HS.siNT	NHS.siNT	130926	GPBP1	protein_coding	90732	2700	2030
ENSG00000137942.18	15	1:93522082-93522135	+	CE	0.60722	0.99755	-0.39033	1	K3	1.6673	ENSG00000137942.18_1:93522082-93522135_CE_15	HS.siNT_vs_NHS.siNT	HS.siNT	NHS.siNT	10157	FNBP1L	protein_coding	106544	480	477
ENSG00000170234.13	3	5:160080651-160080770	-	CE	0.19148	0.58165	-0.39017	1	K2	1.0416	ENSG00000170234.13_5:160080651-160080770_CE_3	HS.siNT_vs_NHS.siNT	HS.siNT	NHS.siNT	132213	PWWP2A	protein_coding	57650	144	376
ENSG00000153975.10	9	6:116660736-116660846	-	CE	0.56627	0.95635	-0.39008	1	K4	2.8723	ENSG00000153975.10_6:116660736-116660846_CE_9	HS.siNT_vs_NHS.siNT	HS.siNT	NHS.siNT	142887	ZUP1	protein_coding	33177	372	446
ENSG00000196781.16	20	9:81653974-81654036	-	CE	0.55978	0.94946	-0.38968	1	K4	2.3088	ENSG00000196781.16_9:81653974-81654036_CE_20	HS.siNT_vs_NHS.siNT	HS.siNT	NHS.siNT	165523	TLE1	protein_coding	105865	1010	902
ENSG00000123505.19	11	6:110887505-110887591	+	CE	0.58518	0.97397	-0.38879	1	K3	1.8575	ENSG00000123505.19_6:110887505-110887591_CE_11	HS.siNT_vs_NHS.siNT	HS.siNT	NHS.siNT	144658	AMD1	protein_coding	24110	960	2700
ENSG00000125814.17	3	20:23379445-23379495	-	CE	0.60627	0.99439	-0.38812	0.998	K1	0.929	ENSG00000125814.17_20:23379445-23379495_CE_3	HS.siNT_vs_NHS.siNT	HS.siNT	NHS.siNT	104651	NAPB	protein_coding	47001	237	199
ENSG00000065526.12	16	1:15873137-15874395	+	AD	0.2538	0.64191	-0.38811	1	K1	0.9942	ENSG00000065526.12_1:15873137-15874395_AA_16	HS.siNT_vs_NHS.siNT	HS.siNT	NHS.siNT	3820	SPEN	protein_coding	104362	915	810
ENSG00000173226.17	7	3:121795457-121795566	-	CE	0.50169	0.88878	-0.38709	1	K5	2.7076	ENSG00000173226.17_3:121795457-121795566_CE_7	HS.siNT_vs_NHS.siNT	HS.siNT	NHS.siNT	112651	IQCB1	protein_coding	65319	201	167
ENSG00000148153.14	9	9:112716461-112716541	-	CE	0.51416	0.90031	-0.38615	0.996	K3	2.0137	ENSG00000148153.14_9:112716461-112716541_CE_9	HS.siNT_vs_NHS.siNT	HS.siNT	NHS.siNT	164001	INIP	protein_coding	34224	111	181
ENSG00000147650.12	8	8:104531907-104531963	-	CE	0.19901	0.58478	-0.38577	0.997	K2	1.0536	ENSG00000147650.12_8:104531907-104531963_CE_8	HS.siNT_vs_NHS.siNT	HS.siNT	NHS.siNT	154661	LRP12	protein_coding	100028	366	310
ENSG00000196781.16	19	9:81652214-81652288	-	CE	0.53027	0.91586	-0.38558	1	K4	2.3141	ENSG00000196781.16_9:81652214-81652288_CE_19	HS.siNT_vs_NHS.siNT	HS.siNT	NHS.siNT	165522	TLE1	protein_coding	105865	1160	1250
ENSG00000197050.11	11	19:37080345-37080388	+	CE	0.41101	0.79577	-0.38476	1	K3	1.8913	ENSG00000197050.11_19:37080345-37080388_CE_11	HS.siNT_vs_NHS.siNT	HS.siNT	NHS.siNT	87836	ZNF420	protein_coding	122512	246	201
ENSG00000143971.9	4	2:67403845-67404996	+	RI	0.13559	0.51993	-0.38434	1	K3	1.8625	ENSG00000143971.9_2:67403845-67404996_RI_4	HS.siNT_vs_NHS.siNT	HS.siNT	NHS.siNT	98184	ETAA1	protein_coding	14768	194	364
ENSG00000130544.12	2	19:7081970-7082052	+	CE	0.60997	0.99415	-0.38418	1	K1	0.9919	ENSG00000130544.12_19:7081970-7082052_CE_2	HS.siNT_vs_NHS.siNT	HS.siNT	NHS.siNT	81735	ZNF557	protein_coding	18266	179	185
ENSG00000108510.10	28	17:62029541-62029651	-	CE	0.5659	0.94997	-0.38408	1	K3	1.882	ENSG00000108510.10_17:62029541-62029651_CE_28	HS.siNT_vs_NHS.siNT	HS.siNT	NHS.siNT	73766	MED13	protein_coding	122674	1110	1190
ENSG00000205765.10	4	5:41912069-41912183	+	CE	0.54385	0.92676	-0.38291	1	K2	1.5639	ENSG00000205765.10_5:41912069-41912183_CE_4	HS.siNT_vs_NHS.siNT	HS.siNT	NHS.siNT	132137	C5orf51	protein_coding	17449	860	750
ENSG00000149948.14	16	12:65824483-65824897	+	TS	0.0064093	0.38918	-0.38277	1	K2	1.3749	ENSG00000149948.14_12:65824483-65824897_TE_16	HS.siNT_vs_NHS.siNT	HS.siNT	NHS.siNT	36366	HMGA2	protein_coding	141832	1020	1510
ENSG00000167130.18	4	9:129086139-129086267	+	CE	0.45772	0.84036	-0.38264	0.999	K4	2.0161	ENSG00000167130.18_9:129086139-129086267_CE_4	HS.siNT_vs_NHS.siNT	HS.siNT	NHS.siNT	160664	DOLPP1	protein_coding	9328	443	718
ENSG00000143033.18	19	1:93110247-93110326	+	RI	0.43721	0.81975	-0.38254	1	K3	1.7339	ENSG00000143033.18_1:93110247-93110326_RI_19	HS.siNT_vs_NHS.siNT	HS.siNT	NHS.siNT	13857	MTF2	protein_coding	59845	872	1060
ENSG00000217128.13	8	5:131679029-131679175	-	CE	0.6112	0.99374	-0.38254	1	K3	1.8081	ENSG00000217128.13_5:131679029-131679175_CE_8	HS.siNT_vs_NHS.siNT	HS.siNT	NHS.siNT	137637	FNIP1	protein_coding	155304	649	1100
ENSG00000108239.9	4	10:94521955-94522083	+	CE	0.57407	0.9558	-0.38174	1	K6	3.7576	ENSG00000108239.9_10:94521955-94522083_CE_4	HS.siNT_vs_NHS.siNT	HS.siNT	NHS.siNT	20476	TBC1D12	protein_coding	133792	287	491
ENSG00000111725.11	5	12:119674340-119674454	+	CE	0.60755	0.98928	-0.38173	1	K3	2.3486	ENSG00000111725.11_12:119674340-119674454_CE_5	HS.siNT_vs_NHS.siNT	HS.siNT	NHS.siNT	40032	PRKAB1	protein_coding	13761	218	488
ENSG00000205763.14	2	7:32918311-32918372	-	CE	0.60642	0.98788	-0.38146	1	K5	3.3398	ENSG00000205763.14_7:32918311-32918372_CE_2	HS.siNT_vs_NHS.siNT	HS.siNT	NHS.siNT	152988	RP9P	transcribed_unprocessed_pseudogene	26362	768	355
ENSG00000126746.18	11	12:6678663-6678710	-	CE	0.20969	0.59104	-0.38135	1	K5	2.9134	ENSG00000126746.18_12:6678663-6678710_CE_11	HS.siNT_vs_NHS.siNT	HS.siNT	NHS.siNT	42556	ZNF384	protein_coding	23096	507	415
ENSG00000166912.17	20	15:30990777-30990837	-	CE	0.5118	0.89308	-0.38127	1	K4	2.8018	ENSG00000166912.17_15:30990777-30990837_CE_20	HS.siNT_vs_NHS.siNT	HS.siNT	NHS.siNT	54070	MTMR10	protein_coding	52688	122	141
ENSG00000234741.9	11	1:173864305-173864483	-	RI	0.16643	0.54762	-0.38119	1	K8	4.8168	ENSG00000234741.9_1:173864305-173864483_RI_11	HS.siNT_vs_NHS.siNT	HS.siNT	NHS.siNT	10393	GAS5	lncRNA	10324	767	1350
ENSG00000138399.18	14	2:169569184-169569252	-	CE	0.3324	0.71299	-0.38059	0.991	K3	1.1279	ENSG00000138399.18_2:169569184-169569252_CE_14	HS.siNT_vs_NHS.siNT	HS.siNT	NHS.siNT	92272	FASTKD1	protein_coding	45368	286	321
ENSG00000173933.21	10	11:66640290-66641192	+	TE	0.055051	0.43384	-0.37879	1	K1	0.9995	ENSG00000173933.21_11:66640290-66641192_TS_10	HS.siNT_vs_NHS.siNT	HS.siNT	NHS.siNT	25942	RBM4	protein_coding	29708	1110	1840
ENSG00000144228.9	3	2:138564940-138564993	+	CE	0.59826	0.97582	-0.37757	1	K4	1.954	ENSG00000144228.9_2:138564940-138564993_CE_3	HS.siNT_vs_NHS.siNT	HS.siNT	NHS.siNT	89550	SPOPL	protein_coding	71778	282	324
ENSG00000145390.12	14	4:119259820-119259925	+	CE	0.60379	0.9809	-0.37711	1	K3	2.1682	ENSG00000145390.12_4:119259820-119259925_CE_14	HS.siNT_vs_NHS.siNT	HS.siNT	NHS.siNT	124026	USP53	protein_coding	82932	420	240
ENSG00000104218.16	21	8:67177680-67177726	+	CE	0.59217	0.96925	-0.37708	1	K4	2.5754	ENSG00000104218.16_8:67177680-67177726_CE_21	HS.siNT_vs_NHS.siNT	HS.siNT	NHS.siNT	158933	CSPP1	protein_coding	134362	148	397
ENSG00000143322.21	5	1:179108899-179109207	-	RI	0.15025	0.52716	-0.37691	0.997	K1	0.9902	ENSG00000143322.21_1:179108899-179109207_RI_5	HS.siNT_vs_NHS.siNT	HS.siNT	NHS.siNT	9676	ABL2	protein_coding	130355	370	417
ENSG00000161010.16	6	5:179837886-179839582	-	RI	0.17146	0.54638	-0.37492	0.997	K4	2.2144	ENSG00000161010.16_5:179837886-179839582_RI_6	HS.siNT_vs_NHS.siNT	HS.siNT	NHS.siNT	130349	MRNIP	protein_coding	27041	125	202
ENSG00000217128.13	20	5:131730904-131731038	-	CE	0.56829	0.94249	-0.3742	0.999	K4	2.5891	ENSG00000217128.13_5:131730904-131731038_CE_20	HS.siNT_vs_NHS.siNT	HS.siNT	NHS.siNT	137649	FNIP1	protein_coding	155304	186	360
ENSG00000124459.12	15	19:43932604-43932607	-	AD	0.23923	0.61275	-0.37352	1	K5	2.6489	ENSG00000124459.12_19:43932604-43932607_AA_15	HS.siNT_vs_NHS.siNT	HS.siNT	NHS.siNT	82058	ZNF45	protein_coding	22659	620	178
ENSG00000113790.11	2	3:185191970-185193487	-	TE	0.62216	0.99442	-0.37226	1	K1	1	ENSG00000113790.11_3:185191970-185193487_TS_2	HS.siNT_vs_NHS.siNT	HS.siNT	NHS.siNT	121054	EHHADH	protein_coding	91367	56.9	177
ENSG00000180488.16	14	1:77859314-77859386	+	CE	0.55371	0.92582	-0.3721	0.995	K5	2.3889	ENSG00000180488.16_1:77859314-77859386_CE_14	HS.siNT_vs_NHS.siNT	HS.siNT	NHS.siNT	7419	MIGA1	protein_coding	99917	158	375
ENSG00000110888.18	16	12:30720811-30720915	-	CE	0.1477	0.51966	-0.37196	0.997	K5	2.7934	ENSG00000110888.18_12:30720811-30720915_CE_16	HS.siNT_vs_NHS.siNT	HS.siNT	NHS.siNT	38800	CAPRIN2	protein_coding	113751	115	229
ENSG00000020129.16	2	1:35565227-35566772	+	TE	0.0013003	0.37293	-0.37163	1	K1	0.8763	ENSG00000020129.16_1:35565227-35566772_TS_2	HS.siNT_vs_NHS.siNT	HS.siNT	NHS.siNT	12006	NCDN	protein_coding	9802	1590	3640
ENSG00000155744.10	15	2:201045496-201045593	-	CE	0.59994	0.97153	-0.37159	1	K4	2.7002	ENSG00000155744.10_2:201045496-201045593_CE_15	HS.siNT_vs_NHS.siNT	HS.siNT	NHS.siNT	95891	FAM126B	protein_coding	97954	156	156
ENSG00000108590.11	3	17:6649982-6650078	-	CE	0.55296	0.92378	-0.37082	0.999	K2	1.2109	ENSG00000108590.11_17:6649982-6650078_CE_3	HS.siNT_vs_NHS.siNT	HS.siNT	NHS.siNT	67718	MED31	protein_coding	8324	519	922
ENSG00000273217.1	40	5:131730904-131731038	-	CE	0.56835	0.93898	-0.37063	0.998	K4	2.5891	ENSG00000273217.1_5:131730904-131731038_CE_40	HS.siNT_vs_NHS.siNT	HS.siNT	NHS.siNT	137649	ENSG00000273217	protein_coding	371093	122	157
ENSG00000143622.11	6	1:155904731-155904804	-	CE	0.62013	0.99033	-0.3702	1	K1	0.9964	ENSG00000143622.11_1:155904731-155904804_CE_6	HS.siNT_vs_NHS.siNT	HS.siNT	NHS.siNT	15456	RIT1	protein_coding	13597	392	592
ENSG00000139263.12	10	12:58883520-58883591	-	CE	0.62682	0.99468	-0.36785	1	K2	1.2905	ENSG00000139263.12_12:58883520-58883591_CE_10	HS.siNT_vs_NHS.siNT	HS.siNT	NHS.siNT	37685	LRIG3	protein_coding	48356	93.3	169
ENSG00000204116.12	5	X:73679326-73679382	+	CE	0.6285	0.99567	-0.36718	1	K2	1.3691	ENSG00000204116.12_X:73679326-73679382_CE_5	HS.siNT_vs_NHS.siNT	HS.siNT	NHS.siNT	169855	CHIC1	protein_coding	123915	166	210
ENSG00000162601.11	8	1:58665499-58665631	-	CE	0.56939	0.9364	-0.36701	1	K5	3.034	ENSG00000162601.11_1:58665499-58665631_CE_8	HS.siNT_vs_NHS.siNT	HS.siNT	NHS.siNT	16054	MYSM1	protein_coding	56638	260	397
ENSG00000137185.13	5	6:28228013-28229230	+	AL	0.103	0.46952	-0.36652	1	K3	1.7087	ENSG00000137185.13_6:28228013-28229230_AF_5	HS.siNT_vs_NHS.siNT	HS.siNT	NHS.siNT	145257	ZSCAN9	protein_coding	8602	291	230
ENSG00000154124.5	9	5:14673642-14673718	+	CE	0.43072	0.79721	-0.36649	0.996	K4	2.1668	ENSG00000154124.5_5:14673642-14673718_CE_9	HS.siNT_vs_NHS.siNT	HS.siNT	NHS.siNT	135487	OTULIN	protein_coding	35187	294	277
ENSG00000162601.11	9	1:58667038-58667226	-	CE	0.56941	0.93583	-0.36641	1	K5	3.034	ENSG00000162601.11_1:58667038-58667226_CE_9	HS.siNT_vs_NHS.siNT	HS.siNT	NHS.siNT	16055	MYSM1	protein_coding	56638	219	278
ENSG00000176208.9	14	17:30865704-30865800	+	CE	0.63211	0.99804	-0.36593	1	K3	1.9666	ENSG00000176208.9_17:30865704-30865800_CE_14	HS.siNT_vs_NHS.siNT	HS.siNT	NHS.siNT	76065	ATAD5	protein_coding	63904	253	526
ENSG00000159147.18	10	21:33587522-33587602	-	CE	0.59276	0.95856	-0.3658	0.993	K5	2.6183	ENSG00000159147.18_21:33587522-33587602_CE_10	HS.siNT_vs_NHS.siNT	HS.siNT	NHS.siNT	106263	DONSON	protein_coding	29165	1010	1020
ENSG00000148840.11	12	10:102143045-102143098	+	CE	0.60355	0.96787	-0.36433	1	K4	1.9549	ENSG00000148840.11_10:102143045-102143098_CE_12	HS.siNT_vs_NHS.siNT	HS.siNT	NHS.siNT	21863	PPRC1	protein_coding	17340	184	530
ENSG00000108506.13	17	17:61895315-61895383	-	CE	0.62365	0.98787	-0.36422	1	K1	0.9896	ENSG00000108506.13_17:61895315-61895383_CE_17	HS.siNT_vs_NHS.siNT	HS.siNT	NHS.siNT	71455	INTS2	protein_coding	62650	195	240
ENSG00000005801.18	5	11:3361743-3361889	-	CE	0.20758	0.57168	-0.3641	1	K5	3.159	ENSG00000005801.18_11:3361743-3361889_CE_5	HS.siNT_vs_NHS.siNT	HS.siNT	NHS.siNT	30691	ZNF195	protein_coding	39962	410	371
ENSG00000151657.12	10	10:7775751-7775799	-	CE	0.63403	0.99804	-0.36401	1	K3	1.4191	ENSG00000151657.12_10:7775751-7775799_CE_10	HS.siNT_vs_NHS.siNT	HS.siNT	NHS.siNT	22697	KIN	protein_coding	37032	301	512
ENSG00000131115.16	5	19:44229733-44229753	+	AA	0.54156	0.90542	-0.36387	0.997	K3	1.9166	ENSG00000131115.16_19:44229733-44229753_AD_5	HS.siNT_vs_NHS.siNT	HS.siNT	NHS.siNT	84093	ZNF227	protein_coding	29722	427	235
ENSG00000124459.12	13	19:43929918-43930000	-	CE	0.10197	0.4654	-0.36343	0.997	K5	2.7454	ENSG00000124459.12_19:43929918-43930000_CE_13	HS.siNT_vs_NHS.siNT	HS.siNT	NHS.siNT	82056	ZNF45	protein_coding	22659	726	752
ENSG00000273217.1	38	5:131718986-131719060	-	CE	0.57209	0.93318	-0.36109	1	K4	2.5891	ENSG00000273217.1_5:131718986-131719060_CE_38	HS.siNT_vs_NHS.siNT	HS.siNT	NHS.siNT	137647	ENSG00000273217	protein_coding	371093	126	211
ENSG00000113300.13	9	5:180564675-180564743	+	CE	0.63671	0.99726	-0.36055	1	K5	2.1304	ENSG00000113300.13_5:180564675-180564743_CE_9	HS.siNT_vs_NHS.siNT	HS.siNT	NHS.siNT	136692	CNOT6	protein_coding	83980	267	648
ENSG00000215908.10	19	1:16633095-16633346	-	CE	0.52621	0.88667	-0.36046	1	K4	3.1803	ENSG00000215908.10_1:16633095-16633346_CE_19	HS.siNT_vs_NHS.siNT	HS.siNT	NHS.siNT	10644	CROCCP2	transcribed_unprocessed_pseudogene	38980	148	184
ENSG00000185864.18	19	16:21857580-21857658	-	CE	0.57985	0.94011	-0.36026	1	K2	1.5723	ENSG00000185864.18_16:21857580-21857658_CE_19	HS.siNT_vs_NHS.siNT	HS.siNT	NHS.siNT	66064	NPIPB4	protein_coding	46259	315	227
ENSG00000255154.9	8	3:58310309-58310406	+	CE	0.28501	0.64504	-0.36003	0.997	K3	1.9489	ENSG00000255154.9_3:58310309-58310406_CE_8	HS.siNT_vs_NHS.siNT	HS.siNT	NHS.siNT	112480	HTD2	protein_coding	13932	290	696
ENSG00000113163.19	12	5:75378518-75379336	-	TE	0.58876	0.94873	-0.35996	0.991	K1	0.9702	ENSG00000113163.19_5:75378518-75379336_TS_12	HS.siNT_vs_NHS.siNT	HS.siNT	NHS.siNT	137279	CERT1	protein_coding	155794	469	734
ENSG00000217128.13	18	5:131718986-131719060	-	CE	0.57305	0.93301	-0.35996	1	K4	2.5891	ENSG00000217128.13_5:131718986-131719060_CE_18	HS.siNT_vs_NHS.siNT	HS.siNT	NHS.siNT	137647	FNIP1	protein_coding	155304	193	439
ENSG00000062725.10	4	17:60456296-60456381	-	CE	0.63919	0.99904	-0.35985	1	K4	2.3203	ENSG00000062725.10_17:60456296-60456381_CE_4	HS.siNT_vs_NHS.siNT	HS.siNT	NHS.siNT	72776	APPBP2	protein_coding	83085	821	1090
ENSG00000146232.17	5	6:44261626-44261848	-	CE	0.58044	0.93892	-0.35848	0.992	K2	1.5557	ENSG00000146232.17_6:44261626-44261848_CE_5	HS.siNT_vs_NHS.siNT	HS.siNT	NHS.siNT	139422	NFKBIE	protein_coding	7623	250	413
ENSG00000132967.9	2	3:22381945-22382460	+	TE	0.6405	0.99869	-0.35818	0.997	K1	0.9993	ENSG00000132967.9_3:22381945-22382460_TS_2	HS.siNT_vs_NHS.siNT	HS.siNT	NHS.siNT	120972	HMGB1P5	transcribed_processed_pseudogene	1111	255	724
ENSG00000137185.13	6	6:28227838-28228012	+	RI	0.097411	0.45548	-0.35807	1	K3	1.7087	ENSG00000137185.13_6:28227838-28228012_RI_6	HS.siNT_vs_NHS.siNT	HS.siNT	NHS.siNT	145258	ZSCAN9	protein_coding	8602	302	280
ENSG00000228409.7	6	7:65759860-65759998	+	CE	0.63473	0.99227	-0.35754	1	K3	2.3011	ENSG00000228409.7_7:65759860-65759998_CE_6	HS.siNT_vs_NHS.siNT	HS.siNT	NHS.siNT	148137	CCT6P1	transcribed_unprocessed_pseudogene	13189	224	124
ENSG00000041880.15	4	3:51948311-51948594	+	TE	0.64028	0.99719	-0.35692	1	K2	0.9804	ENSG00000041880.15_3:51948311-51948594_TS_4	HS.siNT_vs_NHS.siNT	HS.siNT	NHS.siNT	115149	PARP3	protein_coding	6523	296	438
ENSG00000121897.15	6	4:39467518-39467646	+	CE	0.5696	0.92649	-0.35689	1	K3	2.1394	ENSG00000121897.15_4:39467518-39467646_CE_6	HS.siNT_vs_NHS.siNT	HS.siNT	NHS.siNT	123276	LIAS	protein_coding	26106	288	336
ENSG00000131115.16	4	19:44229754-44229816	+	CE	0.55007	0.90655	-0.35648	0.995	K3	1.9166	ENSG00000131115.16_19:44229754-44229816_CE_4	HS.siNT_vs_NHS.siNT	HS.siNT	NHS.siNT	84092	ZNF227	protein_coding	29722	534	260
ENSG00000083223.18	10	9:86309212-86309289	-	CE	0.63982	0.99559	-0.35578	1	K1	0.9742	ENSG00000083223.18_9:86309212-86309289_CE_10	HS.siNT_vs_NHS.siNT	HS.siNT	NHS.siNT	165246	TUT7	protein_coding	66722	105	222
ENSG00000125945.15	4	1:23367973-23368065	-	CE	0.6172	0.97203	-0.35482	0.992	K2	1.4019	ENSG00000125945.15_1:23367973-23368065_CE_4	HS.siNT_vs_NHS.siNT	HS.siNT	NHS.siNT	1327	ZNF436	protein_coding	10389	118	129
ENSG00000184517.12	3	16:75170518-75172000	+	TE	0.027236	0.38128	-0.35405	1	K3	1.6852	ENSG00000184517.12_16:75170518-75172000_TS_3	HS.siNT_vs_NHS.siNT	HS.siNT	NHS.siNT	59724	ZFP1	protein_coding	23743	8450	10600
ENSG00000158987.22	36	5:131561978-131562047	-	CE	0.62765	0.98105	-0.3534	1	K2	1.611	ENSG00000158987.22_5:131561978-131562047_CE_36	HS.siNT_vs_NHS.siNT	HS.siNT	NHS.siNT	134453	RAPGEF6	protein_coding	211311	123	171
ENSG00000120539.15	6	10:27180953-27181066	+	CE	0.52538	0.87864	-0.35326	1	K4	2.1488	ENSG00000120539.15_10:27180953-27181066_CE_6	HS.siNT_vs_NHS.siNT	HS.siNT	NHS.siNT	20148	MASTL	protein_coding	33130	272	651
ENSG00000077782.22	2	8:38411143-38411641	-	TE	0.10772	0.46081	-0.35309	0.999	K2	1.4722	ENSG00000077782.22_8:38411143-38411641_TS_2	HS.siNT_vs_NHS.siNT	HS.siNT	NHS.siNT	154490	FGFR1	protein_coding	68620	4070	5700
ENSG00000172244.9	10	5:43502372-43502495	-	CE	0.59671	0.94973	-0.35302	0.999	K2	1.4435	ENSG00000172244.9_5:43502372-43502495_CE_10	HS.siNT_vs_NHS.siNT	HS.siNT	NHS.siNT	131549	C5orf34	protein_coding	28440	297	603
ENSG00000116406.20	31	1:184749547-184749592	-	CE	0.62464	0.97711	-0.35247	0.999	K1	0.9973	ENSG00000116406.20_1:184749547-184749592_CE_31	HS.siNT_vs_NHS.siNT	HS.siNT	NHS.siNT	1739	EDEM3	protein_coding	64671	215	209
ENSG00000198815.9	11	1:42205762-42205863	-	CE	0.33906	0.69075	-0.35168	1	K2	1.2189	ENSG00000198815.9_1:42205762-42205863_CE_11	HS.siNT_vs_NHS.siNT	HS.siNT	NHS.siNT	5558	FOXJ3	protein_coding	159339	723	992
ENSG00000148737.17	7	10:113159920-113159992	+	CE	0.13449	0.48588	-0.35139	0.996	K3	2.3342	ENSG00000148737.17_10:113159920-113159992_CE_7	HS.siNT_vs_NHS.siNT	HS.siNT	NHS.siNT	20917	TCF7L2	protein_coding	217432	137	322
ENSG00000092140.16	10	14:30598483-30598599	+	CE	0.61393	0.96495	-0.35102	1	K8	4.3047	ENSG00000092140.16_14:30598483-30598599_CE_10	HS.siNT_vs_NHS.siNT	HS.siNT	NHS.siNT	52994	G2E3	protein_coding	60907	771	748
ENSG00000118276.12	9	18:31657976-31658089	-	CE	0.58578	0.9365	-0.35072	1	K4	1.9442	ENSG00000118276.12_18:31657976-31658089_CE_9	HS.siNT_vs_NHS.siNT	HS.siNT	NHS.siNT	80120	B4GALT6	protein_coding	63591	291	308
ENSG00000158864.13	3	1:161214375-161214381	+	TE	0.00078647	0.35121	-0.35042	0.998	K3	1.6881	ENSG00000158864.13_1:161214375-161214381_TS_3	HS.siNT_vs_NHS.siNT	HS.siNT	NHS.siNT	2993	NDUFS2	protein_coding	17620	1310	1840
ENSG00000172869.15	4	5:119238989-119239080	+	CE	0.58261	0.93285	-0.35024	0.998	K3	2.2591	ENSG00000172869.15_5:119238989-119239080_CE_4	HS.siNT_vs_NHS.siNT	HS.siNT	NHS.siNT	132603	DMXL1	protein_coding	211367	118	147
ENSG00000186868.17	6	17:46024184-46024425	+	TE	0.098893	0.44854	-0.34964	0.995	K2	1.0288	ENSG00000186868.17_17:46024184-46024425_TS_6	HS.siNT_vs_NHS.siNT	HS.siNT	NHS.siNT	74867	MAPT	protein_coding	133808	263	383
ENSG00000172594.13	6	6:122801310-122801406	+	CE	0.61815	0.96729	-0.34915	0.997	K2	1.4781	ENSG00000172594.13_6:122801310-122801406_CE_6	HS.siNT_vs_NHS.siNT	HS.siNT	NHS.siNT	137889	SMPDL3A	protein_coding	20672	121	209
ENSG00000118495.21	11	6:143960469-143960472	-	AD	0.25364	0.60212	-0.34849	0.998	K7	4.044	ENSG00000118495.21_6:143960469-143960472_AA_11	HS.siNT_vs_NHS.siNT	HS.siNT	NHS.siNT	142413	PLAGL1	protein_coding	124300	118	115
ENSG00000163870.16	5	3:127575403-127575505	-	CE	0.62854	0.97666	-0.34812	1	K3	1.8696	ENSG00000163870.16_3:127575403-127575505_CE_5	HS.siNT_vs_NHS.siNT	HS.siNT	NHS.siNT	119933	TPRA1	protein_coding	27036	430	343
ENSG00000227372.12	22	1:3746528-3746742	-	TS	0.028821	0.3767	-0.34788	0.998	K1	0.9993	ENSG00000227372.12_1:3746528-3746742_TE_22	HS.siNT_vs_NHS.siNT	HS.siNT	NHS.siNT	14576	TP73-AS1	transcribed_unitary_pseudogene	11863	286	332
ENSG00000263072.9	10	16:3126386-3128861	-	TE	0.0065279	0.35421	-0.34768	1	K1	0.9988	ENSG00000263072.9_16:3126386-3128861_TS_10	HS.siNT_vs_NHS.siNT	HS.siNT	NHS.siNT	62017	ZNF213-AS1	lncRNA	43039	150	251
ENSG00000162601.11	23	1:58690226-58690249	-	CE	0.34877	0.69624	-0.34746	1	K4	2.7869	ENSG00000162601.11_1:58690226-58690249_CE_23	HS.siNT_vs_NHS.siNT	HS.siNT	NHS.siNT	16067	MYSM1	protein_coding	56638	251	377
ENSG00000185917.14	13	21:36048308-36048396	-	CE	0.62744	0.97481	-0.34737	1	K4	2.0055	ENSG00000185917.14_21:36048308-36048396_CE_13	HS.siNT_vs_NHS.siNT	HS.siNT	NHS.siNT	107200	SETD4	protein_coding	44849	373	307
ENSG00000143971.9	5	2:67403225-67403844	+	CE	0.47442	0.82161	-0.34719	1	K3	1.8625	ENSG00000143971.9_2:67403225-67403844_CE_5	HS.siNT_vs_NHS.siNT	HS.siNT	NHS.siNT	98185	ETAA1	protein_coding	14768	221	450
ENSG00000143799.14	2	1:226360697-226361541	-	TE	0.028844	0.37549	-0.34665	0.995	K1	0.9598	ENSG00000143799.14_1:226360697-226361541_TS_2	HS.siNT_vs_NHS.siNT	HS.siNT	NHS.siNT	3225	PARP1	protein_coding	47945	14900	18500
ENSG00000196705.8	6	19:21186288-21187162	+	RI	0.55508	0.90164	-0.34656	0.995	K7	4.2642	ENSG00000196705.8_19:21186288-21187162_RI_6	HS.siNT_vs_NHS.siNT	HS.siNT	NHS.siNT	88743	ZNF431	protein_coding	54030	449	386
ENSG00000163608.15	4	3:113010643-113010704	-	CE	0.59153	0.9376	-0.34607	1	K5	2.8317	ENSG00000163608.15_3:113010643-113010704_CE_4	HS.siNT_vs_NHS.siNT	HS.siNT	NHS.siNT	118628	NEPRO	protein_coding	17418	393	370
ENSG00000138658.16	26	4:112623817-112623876	-	CE	0.61892	0.96483	-0.34591	1	K2	1.3604	ENSG00000138658.16_4:112623817-112623876_CE_26	HS.siNT_vs_NHS.siNT	HS.siNT	NHS.siNT	126920	ZGRF1	protein_coding	97663	94.2	154
ENSG00000162601.11	21	1:58689038-58689116	-	CE	0.10374	0.44921	-0.34547	1	K4	2.7869	ENSG00000162601.11_1:58689038-58689116_CE_21	HS.siNT_vs_NHS.siNT	HS.siNT	NHS.siNT	16065	MYSM1	protein_coding	56638	229	248
ENSG00000215190.9	5	6:57949859-57950011	-	CE	0.37801	0.72341	-0.3454	0.999	K4	1.7365	ENSG00000215190.9_6:57949859-57950011_CE_5	HS.siNT_vs_NHS.siNT	HS.siNT	NHS.siNT	142336	LINC00680	transcribed_unprocessed_pseudogene	15428	147	185
ENSG00000112715.26	10	6:43782053-43782087	+	AD	0.52311	0.86779	-0.34467	0.991	K2	1.4252	ENSG00000112715.26_6:43782053-43782087_AA_10	HS.siNT_vs_NHS.siNT	HS.siNT	NHS.siNT	144169	VEGFA	protein_coding	16304	262	153
ENSG00000166886.13	2	12:57093407-57093598	+	CE	0.38893	0.73349	-0.34455	0.999	K1	0.9963	ENSG00000166886.13_12:57093407-57093598_CE_2	HS.siNT_vs_NHS.siNT	HS.siNT	NHS.siNT	42376	NAB2	protein_coding	6434	214	400
ENSG00000113282.14	18	5:157859144-157859145	-	TS	0.0019091	0.34568	-0.34377	0.992	K1	0.9658	ENSG00000113282.14_5:157859144-157859145_TE_18	HS.siNT_vs_NHS.siNT	HS.siNT	NHS.siNT	130661	CLINT1	protein_coding	73403	565	332
ENSG00000187790.11	20	14:45154697-45154822	+	CE	0.65291	0.99625	-0.34334	1	K4	2.3732	ENSG00000187790.11_14:45154697-45154822_CE_20	HS.siNT_vs_NHS.siNT	HS.siNT	NHS.siNT	51992	FANCM	protein_coding	64961	295	364
ENSG00000164331.10	5	5:73555488-73555585	-	CE	0.65512	0.99755	-0.34243	1	K1	0.9709	ENSG00000164331.10_5:73555488-73555585_CE_5	HS.siNT_vs_NHS.siNT	HS.siNT	NHS.siNT	132898	ANKRA2	protein_coding	13478	279	411
ENSG00000196705.8	5	19:21187163-21187193	+	AA	0.55969	0.90109	-0.34141	0.993	K7	4.2642	ENSG00000196705.8_19:21187163-21187193_AD_5	HS.siNT_vs_NHS.siNT	HS.siNT	NHS.siNT	88742	ZNF431	protein_coding	54030	437	368
ENSG00000120690.16	5	13:40943842-40943925	-	CE	0.65782	0.99839	-0.34057	1	K1	0.9957	ENSG00000120690.16_13:40943842-40943925_CE_5	HS.siNT_vs_NHS.siNT	HS.siNT	NHS.siNT	45105	ELF1	protein_coding	129517	479	636
ENSG00000169379.17	23	3:93995878-93995944	+	CE	0.41972	0.76027	-0.34055	0.994	K6	3.1991	ENSG00000169379.17_3:93995878-93995944_CE_23	HS.siNT_vs_NHS.siNT	HS.siNT	NHS.siNT	118665	ARL13B	protein_coding	75540	152	119
ENSG00000092140.16	19	14:30581076-30581116	+	CE	0.49198	0.83233	-0.34035	0.992	K7	3.5872	ENSG00000092140.16_14:30581076-30581116_CE_19	HS.siNT_vs_NHS.siNT	HS.siNT	NHS.siNT	53003	G2E3	protein_coding	60907	670	586
ENSG00000122557.11	6	7:35670215-35670328	-	CE	0.58607	0.92569	-0.33962	0.993	K2	1.1224	ENSG00000122557.11_7:35670215-35670328_CE_6	HS.siNT_vs_NHS.siNT	HS.siNT	NHS.siNT	152656	HERPUD2	protein_coding	64801	224	296
ENSG00000233251.8	2	2:56173633-56175596	-	TE	0.0023847	0.34166	-0.33928	1	K1	0.9923	ENSG00000233251.8_2:56173633-56175596_TS_2	HS.siNT_vs_NHS.siNT	HS.siNT	NHS.siNT	99374	ENSG00000233251	lncRNA	12337	362	820
ENSG00000127995.17	3	7:94552350-94552427	+	CE	0.65867	0.99755	-0.33888	1	K1	0.9991	ENSG00000127995.17_7:94552350-94552427_CE_3	HS.siNT_vs_NHS.siNT	HS.siNT	NHS.siNT	146736	CASD1	protein_coding	47801	298	455
ENSG00000011566.15	7	2:39258519-39258587	-	CE	0.64232	0.97969	-0.33737	0.999	K1	0.9995	ENSG00000011566.15_2:39258519-39258587_CE_7	HS.siNT_vs_NHS.siNT	HS.siNT	NHS.siNT	98356	MAP4K3	protein_coding	188036	430	797
ENSG00000107077.19	35	9:6757654-6757655	+	TS	0.0045646	0.34168	-0.33711	1	K2	0.9997	ENSG00000107077.19_9:6757654-6757655_TE_35	HS.siNT_vs_NHS.siNT	HS.siNT	NHS.siNT	166178	KDM4C	protein_coding	454786	229	211
ENSG00000106133.18	2	7:72948298-72948484	-	TE	0.39348	0.72965	-0.33617	0.995	K2	1.455	ENSG00000106133.18_7:72948298-72948484_TS_2	HS.siNT_vs_NHS.siNT	HS.siNT	NHS.siNT	151076	NSUN5P2	transcribed_unprocessed_pseudogene	7210	149	244
ENSG00000163870.16	7	3:127575940-127576050	-	CE	0.6247	0.96045	-0.33575	1	K3	1.8696	ENSG00000163870.16_3:127575940-127576050_CE_7	HS.siNT_vs_NHS.siNT	HS.siNT	NHS.siNT	119935	TPRA1	protein_coding	27036	382	582
ENSG00000169126.16	2	10:27812168-27812169	-	TE	0.66141	0.99696	-0.33555	0.995	K2	0.966	ENSG00000169126.16_10:27812168-27812169_TS_2	HS.siNT_vs_NHS.siNT	HS.siNT	NHS.siNT	22162	ODAD2	protein_coding	223894	256	350
ENSG00000255717.8	18	11:62854018-62854064	-	CE	0.60576	0.9412	-0.33544	1	K9	3.4511	ENSG00000255717.8_11:62854018-62854064_CE_18	HS.siNT_vs_NHS.siNT	HS.siNT	NHS.siNT	25808	SNHG1	lncRNA	3976	3750	3820
ENSG00000234741.9	14	1:173864507-173864674	-	RI	0.47561	0.81076	-0.33515	1	K8	4.8168	ENSG00000234741.9_1:173864507-173864674_RI_14	HS.siNT_vs_NHS.siNT	HS.siNT	NHS.siNT	10396	GAS5	lncRNA	10324	895	1760
ENSG00000007341.19	13	1:112578345-112578417	-	CE	0.63402	0.96896	-0.33494	1	K8	5.157	ENSG00000007341.19_1:112578345-112578417_CE_13	HS.siNT_vs_NHS.siNT	HS.siNT	NHS.siNT	1472	ST7L	protein_coding	97312	177	181
ENSG00000151287.17	7	13:102770012-102770086	-	CE	0.62003	0.95449	-0.33446	1	K3	1.708	ENSG00000151287.17_13:102770012-102770086_CE_7	HS.siNT_vs_NHS.siNT	HS.siNT	NHS.siNT	46708	TEX30	protein_coding	7924	623	713
ENSG00000180530.11	5	21:15043495-15043574	-	CE	0.50996	0.84435	-0.33439	0.991	K3	1.7981	ENSG00000180530.11_21:15043495-15043574_CE_5	HS.siNT_vs_NHS.siNT	HS.siNT	NHS.siNT	106229	NRIP1	protein_coding	104702	185	454
ENSG00000163138.19	9	4:20712788-20712922	+	CE	0.50073	0.83486	-0.33413	1	K5	3.446	ENSG00000163138.19_4:20712788-20712922_CE_9	HS.siNT_vs_NHS.siNT	HS.siNT	NHS.siNT	124664	PACRGL	protein_coding	56626	416	508
ENSG00000176208.9	7	17:30878003-30878096	+	CE	0.66031	0.99407	-0.33376	1	K5	2.4747	ENSG00000176208.9_17:30878003-30878096_CE_7	HS.siNT_vs_NHS.siNT	HS.siNT	NHS.siNT	76058	ATAD5	protein_coding	63904	210	268
ENSG00000112715.26	15	6:43778889-43778918	+	CE	0.664	0.99651	-0.33251	0.999	K2	1.4252	ENSG00000112715.26_6:43778889-43778918_CE_15	HS.siNT_vs_NHS.siNT	HS.siNT	NHS.siNT	144174	VEGFA	protein_coding	16304	518	354
ENSG00000124275.15	2	5:7899914-7901113	+	TE	0.00012791	0.33259	-0.33246	0.993	K1	0.9008	ENSG00000124275.15_5:7899914-7901113_TS_2	HS.siNT_vs_NHS.siNT	HS.siNT	NHS.siNT	131640	MTRR	protein_coding	54840	6850	9400
ENSG00000167716.19	2	17:1738586-1738594	+	TE	0.66565	0.998	-0.33234	0.998	K2	0.9693	ENSG00000167716.19_17:1738586-1738594_TS_2	HS.siNT_vs_NHS.siNT	HS.siNT	NHS.siNT	74237	WDR81	protein_coding	22077	186	494
ENSG00000151576.10	10	3:114067987-114068063	+	CE	0.53292	0.86526	-0.33234	1	K5	3.3715	ENSG00000151576.10_3:114067987-114068063_CE_10	HS.siNT_vs_NHS.siNT	HS.siNT	NHS.siNT	117553	QTRT2	protein_coding	82590	279	517
ENSG00000143498.18	12	1:222579759-222579872	-	CE	0.54689	0.87868	-0.33178	0.997	K2	1.4102	ENSG00000143498.18_1:222579759-222579872_CE_12	HS.siNT_vs_NHS.siNT	HS.siNT	NHS.siNT	1150	TAF1A	protein_coding	32032	417	378
ENSG00000007341.19	14	1:112581992-112582106	-	CE	0.63231	0.96348	-0.33118	1	K8	5.157	ENSG00000007341.19_1:112581992-112582106_CE_14	HS.siNT_vs_NHS.siNT	HS.siNT	NHS.siNT	1473	ST7L	protein_coding	97312	321	292
ENSG00000197647.13	3	19:12017876-12017936	-	CE	0.66367	0.99429	-0.33061	1	K3	2.1059	ENSG00000197647.13_19:12017876-12017936_CE_3	HS.siNT_vs_NHS.siNT	HS.siNT	NHS.siNT	88614	ZNF433	protein_coding	21027	103	160
ENSG00000109670.16	9	4:152337802-152337936	-	CE	0.66446	0.99486	-0.3304	1	K4	2.2456	ENSG00000109670.16_4:152337802-152337936_CE_9	HS.siNT_vs_NHS.siNT	HS.siNT	NHS.siNT	124060	FBXW7	protein_coding	215549	259	226
ENSG00000175376.9	1	11:65996545-65998432	-	TE	0.044082	0.3735	-0.32942	1	K1	0.9575	ENSG00000175376.9_11:65996545-65998432_TS_1	HS.siNT_vs_NHS.siNT	HS.siNT	NHS.siNT	26073	EIF1AD	protein_coding	5632	23800	13400
ENSG00000094975.14	12	1:172585018-172585086	+	CE	0.56178	0.89051	-0.32873	1	K6	2.4654	ENSG00000094975.14_1:172585018-172585086_CE_12	HS.siNT_vs_NHS.siNT	HS.siNT	NHS.siNT	8083	SUCO	protein_coding	79485	873	1390
ENSG00000166068.13	6	15:38324763-38324809	+	CE	0.66647	0.99518	-0.32871	1	K3	1.7186	ENSG00000166068.13_15:38324763-38324809_CE_6	HS.siNT_vs_NHS.siNT	HS.siNT	NHS.siNT	53349	SPRED1	protein_coding	104414	496	614
ENSG00000003756.17	19	3:50104248-50104308	+	CE	0.55808	0.88655	-0.32847	1	K4	2.0274	ENSG00000003756.17_3:50104248-50104308_CE_19	HS.siNT_vs_NHS.siNT	HS.siNT	NHS.siNT	114270	RBM5	protein_coding	30103	293	776
ENSG00000160352.16	4	19:21120087-21122338	+	AA	0.43195	0.7601	-0.32816	0.998	K4	2.7161	ENSG00000160352.16_19:21120087-21122338_AD_4	HS.siNT_vs_NHS.siNT	HS.siNT	NHS.siNT	87840	ZNF714	protein_coding	43112	245	386
ENSG00000139910.20	2	14:26470118-26470490	-	AL	0.64643	0.97452	-0.32809	0.997	K2	1.2633	ENSG00000139910.20_14:26470118-26470490_AF_2	HS.siNT_vs_NHS.siNT	HS.siNT	NHS.siNT	50918	NOVA1	protein_coding	154944	102	170
ENSG00000102189.17	12	12:92809017-92809156	-	CE	0.65556	0.98351	-0.32795	1	K3	1.4863	ENSG00000102189.17_12:92809017-92809156_CE_12	HS.siNT_vs_NHS.siNT	HS.siNT	NHS.siNT	39482	EEA1	protein_coding	158695	258	278
ENSG00000041988.16	6	1:6632391-6632495	+	CE	0.65088	0.97774	-0.32686	1	K5	3.1599	ENSG00000041988.16_1:6632391-6632495_CE_6	HS.siNT_vs_NHS.siNT	HS.siNT	NHS.siNT	2578	THAP3	protein_coding	10719	599	436
ENSG00000143970.18	6	2:25753534-25753639	-	CE	0.6718	0.9981	-0.3263	1	K1	0.9362	ENSG00000143970.18_2:25753534-25753639_CE_6	HS.siNT_vs_NHS.siNT	HS.siNT	NHS.siNT	92889	ASXL2	protein_coding	144735	516	585
ENSG00000186174.13	10	11:118909914-118910015	-	CE	0.26322	0.58932	-0.32611	0.991	K3	2.0299	ENSG00000186174.13_11:118909914-118910015_CE_10	HS.siNT_vs_NHS.siNT	HS.siNT	NHS.siNT	26417	BCL9L	protein_coding	32052	122	172
ENSG00000255717.8	22	11:62854888-62854938	-	CE	0.21364	0.53974	-0.3261	1	K9	4.3575	ENSG00000255717.8_11:62854888-62854938_CE_22	HS.siNT_vs_NHS.siNT	HS.siNT	NHS.siNT	25812	SNHG1	lncRNA	3976	3660	3500
ENSG00000133731.10	13	8:81681498-81681584	-	CE	0.66888	0.99483	-0.32595	1	K6	3.7328	ENSG00000133731.10_8:81681498-81681584_CE_13	HS.siNT_vs_NHS.siNT	HS.siNT	NHS.siNT	155710	IMPA1	protein_coding	29418	316	434
ENSG00000078246.17	4	12:2934447-2934561	+	CE	0.64683	0.97277	-0.32594	1	K3	1.8447	ENSG00000078246.17_12:2934447-2934561_CE_4	HS.siNT_vs_NHS.siNT	HS.siNT	NHS.siNT	34181	TULP3	protein_coding	63916	456	762
ENSG00000163681.16	27	3:57849754-57849816	+	CE	0.67327	0.99817	-0.32489	1	K11	4.8064	ENSG00000163681.16_3:57849754-57849816_CE_27	HS.siNT_vs_NHS.siNT	HS.siNT	NHS.siNT	116963	SLMAP	protein_coding	174554	697	705
ENSG00000136122.18	12	13:72731281-72731387	+	CE	0.4951	0.81911	-0.32401	0.994	K4	2.9457	ENSG00000136122.18_13:72731281-72731387_CE_12	HS.siNT_vs_NHS.siNT	HS.siNT	NHS.siNT	45188	BORA	protein_coding	28450	329	516
ENSG00000117625.14	6	1:211304083-211304140	+	CE	0.63648	0.95985	-0.32337	1	K5	3.0651	ENSG00000117625.14_1:211304083-211304140_CE_6	HS.siNT_vs_NHS.siNT	HS.siNT	NHS.siNT	4908	RCOR3	protein_coding	58009	407	630
ENSG00000168685.15	6	5:35874449-35874542	+	CE	0.32248	0.64536	-0.32288	1	K3	1.7699	ENSG00000168685.15_5:35874449-35874542_CE_6	HS.siNT_vs_NHS.siNT	HS.siNT	NHS.siNT	135331	IL7R	protein_coding	26909	1410	1070
ENSG00000228409.7	7	7:65759175-65759271	+	CE	0.66994	0.99206	-0.32212	1	K3	2.3011	ENSG00000228409.7_7:65759175-65759271_CE_7	HS.siNT_vs_NHS.siNT	HS.siNT	NHS.siNT	148138	CCT6P1	transcribed_unprocessed_pseudogene	13189	326	115
ENSG00000132740.10	2	11:68939534-68939746	+	TE	0.67684	0.99863	-0.3218	1	K1	0.9998	ENSG00000132740.10_11:68939534-68939746_TS_2	HS.siNT_vs_NHS.siNT	HS.siNT	NHS.siNT	24059	IGHMBP2	protein_coding	36740	1300	1660
ENSG00000143303.12	9	1:156732985-156733047	+	CE	0.64172	0.96318	-0.32146	1	K1	1	ENSG00000143303.12_1:156732985-156733047_CE_9	HS.siNT_vs_NHS.siNT	HS.siNT	NHS.siNT	2524	METTL25B	protein_coding	8519	123	209
ENSG00000102547.19	1	13:49308650-49310128	-	TE	0.002036	0.32324	-0.3212	1	K2	0.997	ENSG00000102547.19_13:49308650-49310128_TS_1	HS.siNT_vs_NHS.siNT	HS.siNT	NHS.siNT	44561	CAB39L	protein_coding	135415	399	621
ENSG00000212710.5	3	18:22414868-22417915	-	TS	0.67615	0.99732	-0.32117	0.995	K1	0.9996	ENSG00000212710.5_18:22414868-22417915_TE_3	HS.siNT_vs_NHS.siNT	HS.siNT	NHS.siNT	79610	CTAGE1	protein_coding	4317	436	367
ENSG00000117523.18	5	1:171587648-171587751	+	CE	0.64912	0.97021	-0.3211	1	K11	3.3995	ENSG00000117523.18_1:171587648-171587751_CE_5	HS.siNT_vs_NHS.siNT	HS.siNT	NHS.siNT	9732	PRRC2C	protein_coding	107982	1790	2480
ENSG00000198718.13	23	14:44962208-44964467	+	TS	0.6785	0.99949	-0.32099	1	K1	1	ENSG00000198718.13_14:44962208-44964467_TE_23	HS.siNT_vs_NHS.siNT	HS.siNT	NHS.siNT	51682	TOGARAM1	protein_coding	112242	2420	2350
ENSG00000172766.19	7	13:41372203-41372311	+	CE	0.66394	0.98424	-0.32031	1	K1	0.9837	ENSG00000172766.19_13:41372203-41372311_CE_7	HS.siNT_vs_NHS.siNT	HS.siNT	NHS.siNT	46347	NAA16	protein_coding	65764	667	790
ENSG00000273217.1	39	5:131719317-131719417	-	CE	0.6473	0.96715	-0.31985	1	K4	2.5891	ENSG00000273217.1_5:131719317-131719417_CE_39	HS.siNT_vs_NHS.siNT	HS.siNT	NHS.siNT	137648	ENSG00000273217	protein_coding	371093	144	227
ENSG00000165219.23	15	9:125342219-125342299	+	CE	0.50394	0.82366	-0.31972	0.999	K2	1.2422	ENSG00000165219.23_9:125342219-125342299_CE_15	HS.siNT_vs_NHS.siNT	HS.siNT	NHS.siNT	161020	GAPVD1	protein_coding	105414	615	1090
ENSG00000117139.18	5	1:202727448-202727674	-	TE	0.053366	0.37278	-0.31941	0.993	K3	1.9109	ENSG00000117139.18_1:202727448-202727674_TS_5	HS.siNT_vs_NHS.siNT	HS.siNT	NHS.siNT	3142	KDM5B	protein_coding	83993	1890	2690
ENSG00000115966.18	15	2:175117990-175118118	-	CE	0.67452	0.99244	-0.31792	1	K6	2.6734	ENSG00000115966.18_2:175117990-175118118_CE_15	HS.siNT_vs_NHS.siNT	HS.siNT	NHS.siNT	91129	ATF2	protein_coding	96133	1830	1770
ENSG00000198728.11	13	10:102114406-102114946	-	AF	0.47761	0.79537	-0.31776	0.997	K1	0.9818	ENSG00000198728.11_10:102114406-102114946_AL_13	HS.siNT_vs_NHS.siNT	HS.siNT	NHS.siNT	23234	LDB1	protein_coding	13880	152	137
ENSG00000143702.16	3	1:243129360-243129453	-	CE	0.68086	0.9986	-0.31774	1	K1	0.9982	ENSG00000143702.16_1:243129360-243129453_CE_3	HS.siNT_vs_NHS.siNT	HS.siNT	NHS.siNT	9505	CEP170	protein_coding	130921	607	713
ENSG00000136141.15	13	13:46701121-46701207	+	CE	0.681	0.99869	-0.31769	1	K5	2.2525	ENSG00000136141.15_13:46701121-46701207_CE_13	HS.siNT_vs_NHS.siNT	HS.siNT	NHS.siNT	46329	LRCH1	protein_coding	199873	490	729
ENSG00000217128.13	19	5:131719317-131719417	-	CE	0.65015	0.96779	-0.31764	1	K4	2.5891	ENSG00000217128.13_5:131719317-131719417_CE_19	HS.siNT_vs_NHS.siNT	HS.siNT	NHS.siNT	137648	FNIP1	protein_coding	155304	220	464
ENSG00000177192.14	6	12:131939173-131939275	+	CE	0.61209	0.92918	-0.31708	1	K5	1.9528	ENSG00000177192.14_12:131939173-131939275_CE_6	HS.siNT_vs_NHS.siNT	HS.siNT	NHS.siNT	35650	PUS1	protein_coding	16697	341	476
ENSG00000188295.15	3	1:247101731-247101791	-	CE	0.63589	0.95208	-0.31618	0.998	K1	0.9986	ENSG00000188295.15_1:247101731-247101791_CE_3	HS.siNT_vs_NHS.siNT	HS.siNT	NHS.siNT	1840	ZNF669	protein_coding	4411	348	267
ENSG00000102531.16	21	13:49167244-49167303	+	CE	0.67	0.98617	-0.31617	1	K5	1.5544	ENSG00000102531.16_13:49167244-49167303_CE_21	HS.siNT_vs_NHS.siNT	HS.siNT	NHS.siNT	45591	FNDC3A	protein_coding	233868	1410	2000
ENSG00000173011.12	2	4:7054062-7056641	+	TE	0.32254	0.63855	-0.31601	1	K1	0.9902	ENSG00000173011.12_4:7054062-7056641_TS_2	HS.siNT_vs_NHS.siNT	HS.siNT	NHS.siNT	127335	TADA2B	protein_coding	16054	10100	10200
ENSG00000169083.18	2	X:67723686-67723936	+	TE	0.68407	0.99989	-0.31581	1	K1	0.9919	ENSG00000169083.18_X:67723686-67723936_TS_2	HS.siNT_vs_NHS.siNT	HS.siNT	NHS.siNT	167061	AR	protein_coding	186599	11100	9030
ENSG00000138942.17	5	22:31195469-31195581	+	CE	0.62184	0.93765	-0.3158	1	K2	1.4771	ENSG00000138942.17_22:31195469-31195581_CE_5	HS.siNT_vs_NHS.siNT	HS.siNT	NHS.siNT	110524	RNF185	protein_coding	46838	202	283
ENSG00000135945.10	21	2:99435834-99435941	-	CE	0.62821	0.94388	-0.31567	0.996	K5	3.7315	ENSG00000135945.10_2:99435834-99435941_CE_21	HS.siNT_vs_NHS.siNT	HS.siNT	NHS.siNT	100704	REV1	protein_coding	89561	245	355
ENSG00000100815.12	5	14:91976108-91976189	-	CE	0.67744	0.99307	-0.31563	1	K1	0.999	ENSG00000100815.12_14:91976108-91976189_CE_5	HS.siNT_vs_NHS.siNT	HS.siNT	NHS.siNT	51038	TRIP11	protein_coding	74906	352	867
ENSG00000078403.17	7	10:21733504-21733592	+	CE	0.6796	0.99472	-0.31512	1	K1	0.9842	ENSG00000078403.17_10:21733504-21733592_CE_7	HS.siNT_vs_NHS.siNT	HS.siNT	NHS.siNT	22802	MLLT10	protein_coding	218985	199	189
ENSG00000153015.17	4	5:65018714-65018741	+	TE	0.32699	0.64169	-0.3147	1	K3	1.3389	ENSG00000153015.17_5:65018714-65018741_TS_4	HS.siNT_vs_NHS.siNT	HS.siNT	NHS.siNT	133827	CWC27	protein_coding	336045	4650	5480
ENSG00000168297.16	11	3:58410090-58410159	+	CE	0.627	0.94156	-0.31456	1	K4	2.4975	ENSG00000168297.16_3:58410090-58410159_CE_11	HS.siNT_vs_NHS.siNT	HS.siNT	NHS.siNT	112497	PXK	protein_coding	93248	446	398
ENSG00000005339.15	26	16:3777613-3777657	-	CE	0.33958	0.65281	-0.31323	0.993	K4	1.9948	ENSG00000005339.15_16:3777613-3777657_CE_26	HS.siNT_vs_NHS.siNT	HS.siNT	NHS.siNT	62803	CREBBP	protein_coding	155660	851	911
ENSG00000173226.17	12	3:121808916-121809009	-	CE	0.47149	0.78461	-0.31312	1	K5	2.9653	ENSG00000173226.17_3:121808916-121809009_CE_12	HS.siNT_vs_NHS.siNT	HS.siNT	NHS.siNT	112656	IQCB1	protein_coding	65319	325	342
ENSG00000116106.12	13	2:221446123-221446181	-	CE	0.68457	0.99756	-0.313	1	K1	0.9955	ENSG00000116106.12_2:221446123-221446181_CE_13	HS.siNT_vs_NHS.siNT	HS.siNT	NHS.siNT	100835	EPHA4	protein_coding	156176	208	393
ENSG00000107105.15	2	9:23691811-23692884	-	TE	0.56317	0.87616	-0.31299	0.997	K1	0.9877	ENSG00000107105.15_9:23691811-23692884_TS_2	HS.siNT_vs_NHS.siNT	HS.siNT	NHS.siNT	162802	ELAVL2	protein_coding	136234	3080	9670
ENSG00000197976.12	2	X:1600138-1600303	+	AL	0.1466	0.45951	-0.31291	0.997	K2	1.4879	ENSG00000197976.12_X:1600138-1600303_AF_2	HS.siNT_vs_NHS.siNT	HS.siNT	NHS.siNT	170185	AKAP17A	protein_coding	10917	195	171
ENSG00000165997.5	5	10:18666575-18666635	+	CE	0.68422	0.99699	-0.31277	1	K3	2.158	ENSG00000165997.5_10:18666575-18666635_CE_5	HS.siNT_vs_NHS.siNT	HS.siNT	NHS.siNT	22544	ARL5B	protein_coding	22209	216	306
ENSG00000083896.13	6	4:68318730-68318753	-	AA	0.37917	0.69176	-0.31259	1	K1	0.983	ENSG00000083896.13_4:68318730-68318753_AD_6	HS.siNT_vs_NHS.siNT	HS.siNT	NHS.siNT	124502	YTHDC1	protein_coding	39704	1200	466
ENSG00000170581.14	13	12:56349163-56349261	-	CE	0.52183	0.83431	-0.31247	0.993	K6	2.3321	ENSG00000170581.14_12:56349163-56349261_CE_13	HS.siNT_vs_NHS.siNT	HS.siNT	NHS.siNT	40115	STAT2	protein_coding	18571	363	596
ENSG00000041988.16	5	1:6632796-6632913	+	AA	0.51297	0.82505	-0.31208	1	K5	3.1599	ENSG00000041988.16_1:6632796-6632913_AD_5	HS.siNT_vs_NHS.siNT	HS.siNT	NHS.siNT	2577	THAP3	protein_coding	10719	527	464
ENSG00000213024.12	9	19:49927694-49927815	-	CE	0.4503	0.76132	-0.31102	1	K5	2.8424	ENSG00000213024.12_19:49927694-49927815_CE_9	HS.siNT_vs_NHS.siNT	HS.siNT	NHS.siNT	83603	NUP62	protein_coding	22939	1020	1280
ENSG00000111665.12	5	12:6848816-6848827	-	TE	0.003876	0.31486	-0.31098	1	K2	1.6946	ENSG00000111665.12_12:6848816-6848827_TS_5	HS.siNT_vs_NHS.siNT	HS.siNT	NHS.siNT	35117	CDCA3	protein_coding	6500	3090	3940
ENSG00000265590.10	2	21:32573785-32574136	-	TE	0.66108	0.97199	-0.31091	0.993	K1	0.9981	ENSG00000265590.10_21:32573785-32574136_TS_2	HS.siNT_vs_NHS.siNT	HS.siNT	NHS.siNT	106147	CFAP298-TCP10L	protein_coding	210355	174	25.4
ENSG00000117114.21	21	1:81985259-81985355	+	CE	0.68678	0.99768	-0.3109	1	K3	1.6316	ENSG00000117114.21_1:81985259-81985355_CE_21	HS.siNT_vs_NHS.siNT	HS.siNT	NHS.siNT	8734	ADGRL2	protein_coding	687786	415	443
ENSG00000107897.20	7	10:27195230-27195387	-	TE	0.0021952	0.31297	-0.31077	1	K3	2.0121	ENSG00000107897.20_10:27195230-27195387_TS_7	HS.siNT_vs_NHS.siNT	HS.siNT	NHS.siNT	21694	ACBD5	protein_coding	74912	3370	5230
ENSG00000225830.16	24	10:49530720-49530840	-	CE	0.68811	0.99865	-0.31053	1	K3	1.0556	ENSG00000225830.16_10:49530720-49530840_CE_24	HS.siNT_vs_NHS.siNT	HS.siNT	NHS.siNT	23792	ERCC6	protein_coding	85371	277	814
ENSG00000117222.14	14	1:205115858-205115883	-	CE	0.6449	0.95485	-0.30995	0.998	K3	1.4431	ENSG00000117222.14_1:205115858-205115883_CE_14	HS.siNT_vs_NHS.siNT	HS.siNT	NHS.siNT	13250	RBBP5	protein_coding	35874	355	527
ENSG00000164953.17	4	8:93816779-93817637	+	TE	0.081143	0.39048	-0.30934	0.998	K3	1.7215	ENSG00000164953.17_8:93816779-93817637_TS_4	HS.siNT_vs_NHS.siNT	HS.siNT	NHS.siNT	158053	TMEM67	protein_coding	64391	1100	1690
ENSG00000143942.5	2	2:53771907-53771942	+	CE	0.68988	0.99903	-0.30915	1	K1	0.9766	ENSG00000143942.5_2:53771907-53771942_CE_2	HS.siNT_vs_NHS.siNT	HS.siNT	NHS.siNT	89840	CHAC2	protein_coding	7393	722	1050
ENSG00000078967.13	10	7:43942826-43942857	+	CE	0.65265	0.96128	-0.30863	0.997	K4	2.0012	ENSG00000078967.13_7:43942826-43942857_CE_10	HS.siNT_vs_NHS.siNT	HS.siNT	NHS.siNT	153328	UBE2D4	protein_coding	29701	228	156
ENSG00000176208.9	21	17:30843913-30844039	+	CE	0.69043	0.99862	-0.3082	1	K3	2.3303	ENSG00000176208.9_17:30843913-30844039_CE_21	HS.siNT_vs_NHS.siNT	HS.siNT	NHS.siNT	76072	ATAD5	protein_coding	63904	281	746
ENSG00000152404.16	16	11:107439090-107439183	-	CE	0.67587	0.98368	-0.30781	1	K1	0.9864	ENSG00000152404.16_11:107439090-107439183_CE_16	HS.siNT_vs_NHS.siNT	HS.siNT	NHS.siNT	27872	CWF19L2	protein_coding	131466	649	612
ENSG00000217128.13	17	5:131716565-131716656	-	CE	0.68018	0.98776	-0.30758	1	K4	2.5891	ENSG00000217128.13_5:131716565-131716656_CE_17	HS.siNT_vs_NHS.siNT	HS.siNT	NHS.siNT	137646	FNIP1	protein_coding	155304	369	434
ENSG00000120802.14	6	12:98544230-98544349	+	CE	0.63185	0.93896	-0.30711	1	K5	2.3067	ENSG00000120802.14_12:98544230-98544349_CE_6	HS.siNT_vs_NHS.siNT	HS.siNT	NHS.siNT	36097	TMPO	protein_coding	34773	3550	4660
ENSG00000273217.1	37	5:131716565-131716656	-	CE	0.67831	0.9851	-0.30679	0.998	K4	2.5891	ENSG00000273217.1_5:131716565-131716656_CE_37	HS.siNT_vs_NHS.siNT	HS.siNT	NHS.siNT	137646	ENSG00000273217	protein_coding	371093	167	241
ENSG00000165813.20	9	10:114135891-114135977	-	CE	0.69098	0.99774	-0.30676	1	K1	0.9406	ENSG00000165813.20_10:114135891-114135977_CE_9	HS.siNT_vs_NHS.siNT	HS.siNT	NHS.siNT	23452	CCDC186	protein_coding	53371	487	441
ENSG00000196705.8	4	19:21187194-21189864	+	AA	0.59226	0.89868	-0.30642	0.992	K7	4.2802	ENSG00000196705.8_19:21187194-21189864_AD_4	HS.siNT_vs_NHS.siNT	HS.siNT	NHS.siNT	88741	ZNF431	protein_coding	54030	274	311
ENSG00000206195.11	23	22:15787172-15787236	+	CE	0.51838	0.82472	-0.30635	1	K9	6.1555	ENSG00000206195.11_22:15787172-15787236_CE_23	HS.siNT_vs_NHS.siNT	HS.siNT	NHS.siNT	111382	DUXAP8	lncRNA	45026	184	272
ENSG00000121864.10	6	3:179329618-179329728	+	CE	0.69222	0.99844	-0.30622	1	K2	1.4171	ENSG00000121864.10_3:179329618-179329728_CE_6	HS.siNT_vs_NHS.siNT	HS.siNT	NHS.siNT	113293	ZNF639	protein_coding	15553	359	665
ENSG00000165280.18	34	9:35072337-35072561	-	TS	0.29671	0.60285	-0.30614	0.993	K3	1.7916	ENSG00000165280.18_9:35072337-35072561_TE_34	HS.siNT_vs_NHS.siNT	HS.siNT	NHS.siNT	165798	VCP	protein_coding	18741	1370	1940
ENSG00000196792.12	10	14:30918966-30919106	-	CE	0.10452	0.41043	-0.30591	0.999	K3	2.1858	ENSG00000196792.12_14:30918966-30919106_CE_10	HS.siNT_vs_NHS.siNT	HS.siNT	NHS.siNT	49512	STRN3	protein_coding	132603	698	617
ENSG00000143479.18	6	1:206637650-206637761	+	CE	0.65347	0.95894	-0.30547	0.997	K2	1.2927	ENSG00000143479.18_1:206637650-206637761_CE_6	HS.siNT_vs_NHS.siNT	HS.siNT	NHS.siNT	3745	DYRK3	protein_coding	48884	108	107
ENSG00000188895.12	7	17:40131537-40131584	+	CE	0.54985	0.85523	-0.30538	1	K2	1.0372	ENSG00000188895.12_17:40131537-40131584_CE_7	HS.siNT_vs_NHS.siNT	HS.siNT	NHS.siNT	77476	MSL1	protein_coding	14947	1180	594
ENSG00000163138.19	10	4:20709683-20709773	+	CE	0.27593	0.58091	-0.30498	1	K5	3.446	ENSG00000163138.19_4:20709683-20709773_CE_10	HS.siNT_vs_NHS.siNT	HS.siNT	NHS.siNT	124665	PACRGL	protein_coding	56626	300	444
ENSG00000146232.17	6	6:44262560-44262662	-	CE	0.66629	0.97119	-0.30491	0.999	K2	1.5557	ENSG00000146232.17_6:44262560-44262662_CE_6	HS.siNT_vs_NHS.siNT	HS.siNT	NHS.siNT	139423	NFKBIE	protein_coding	7623	246	174
ENSG00000104691.16	1	8:30766395-30767006	+	TE	0.04174	0.34661	-0.30487	0.997	K1	0.9855	ENSG00000104691.16_8:30766395-30767006_TS_1	HS.siNT_vs_NHS.siNT	HS.siNT	NHS.siNT	159112	UBXN8	protein_coding	37876	2010	1630
ENSG00000136122.18	10	13:72737962-72738043	+	CE	0.69232	0.99716	-0.30483	1	K4	2.9457	ENSG00000136122.18_13:72737962-72738043_CE_10	HS.siNT_vs_NHS.siNT	HS.siNT	NHS.siNT	45186	BORA	protein_coding	28450	277	367
ENSG00000138448.12	29	2:186633329-186633374	+	CE	0.5583	0.86298	-0.30468	0.999	K5	2.0927	ENSG00000138448.12_2:186633329-186633374_CE_29	HS.siNT_vs_NHS.siNT	HS.siNT	NHS.siNT	93046	ITGAV	protein_coding	90846	814	1020
ENSG00000143842.15	13	1:204114519-204114605	+	CE	0.69267	0.99699	-0.30432	1	K1	0.9793	ENSG00000143842.15_1:204114519-204114605_CE_13	HS.siNT_vs_NHS.siNT	HS.siNT	NHS.siNT	6395	SOX13	protein_coding	54629	82.6	372
ENSG00000120802.14	5	12:98544442-98544537	+	CE	0.63751	0.94177	-0.30426	1	K5	2.3067	ENSG00000120802.14_12:98544442-98544537_CE_5	HS.siNT_vs_NHS.siNT	HS.siNT	NHS.siNT	36096	TMPO	protein_coding	34773	2890	3850
ENSG00000220804.10	12	2:242114639-242114741	+	CE	0.6772	0.98023	-0.30303	1	K3	2.2203	ENSG00000220804.10_2:242114639-242114741_CE_12	HS.siNT_vs_NHS.siNT	HS.siNT	NHS.siNT	95877	LINC01881	transcribed_unprocessed_pseudogene	87365	191	171
ENSG00000038295.8	17	4:166039339-166039441	+	CE	0.66754	0.97056	-0.30302	0.999	K7	3.4809	ENSG00000038295.8_4:166039339-166039441_CE_17	HS.siNT_vs_NHS.siNT	HS.siNT	NHS.siNT	125770	TLL1	protein_coding	231221	339	522
ENSG00000112576.13	11	6:41941520-41941755	-	TS	0.46561	0.76804	-0.30243	0.991	K2	0.9901	ENSG00000112576.13_6:41941520-41941755_TE_11	HS.siNT_vs_NHS.siNT	HS.siNT	NHS.siNT	139923	CCND3	protein_coding	115424	423	407
ENSG00000186908.15	6	12:76842919-76842981	+	CE	0.6779	0.98031	-0.30241	1	K4	2.5759	ENSG00000186908.15_12:76842919-76842981_CE_6	HS.siNT_vs_NHS.siNT	HS.siNT	NHS.siNT	43016	ZDHHC17	protein_coding	89594	448	460
ENSG00000067606.17	2	1:2184922-2185390	+	TE	0.69663	0.99894	-0.30231	0.999	K1	0.9997	ENSG00000067606.17_1:2184922-2185390_TS_2	HS.siNT_vs_NHS.siNT	HS.siNT	NHS.siNT	3087	PRKCZ	protein_coding	134985	1170	978
ENSG00000124789.12	21	6:17668975-17669028	-	CE	0.50561	0.80781	-0.30221	1	K8	3.6724	ENSG00000124789.12_6:17668975-17669028_CE_21	HS.siNT_vs_NHS.siNT	HS.siNT	NHS.siNT	141629	NUP153	protein_coding	91891	975	1570
ENSG00000099250.18	4	10:33182698-33182748	-	CE	0.65432	0.95647	-0.30215	1	K1	0.9649	ENSG00000099250.18_10:33182698-33182748_CE_4	HS.siNT_vs_NHS.siNT	HS.siNT	NHS.siNT	22196	NRP1	protein_coding	158771	615	1080
ENSG00000185697.17	4	8:66566684-66566788	-	CE	0.69719	0.99932	-0.30213	1	K2	1.8758	ENSG00000185697.17_8:66566684-66566788_CE_4	HS.siNT_vs_NHS.siNT	HS.siNT	NHS.siNT	154767	MYBL1	protein_coding	52073	1360	1600
ENSG00000160256.13	12	21:44940012-44940028	+	TS	0.08571	0.38783	-0.30212	0.991	K1	0.9954	ENSG00000160256.13_21:44940012-44940028_TE_12	HS.siNT_vs_NHS.siNT	HS.siNT	NHS.siNT	107614	SLX9	protein_coding	36978	189	161
ENSG00000198160.15	16	1:66959679-66959743	+	CE	0.69758	0.99917	-0.3016	1	K3	1.3574	ENSG00000198160.15_1:66959679-66959743_CE_16	HS.siNT_vs_NHS.siNT	HS.siNT	NHS.siNT	5914	MIER1	protein_coding	63725	821	1190
ENSG00000109113.20	18	17:28717213-28717291	-	CE	0.69114	0.99248	-0.30134	0.993	K5	2.724	ENSG00000109113.20_17:28717213-28717291_CE_18	HS.siNT_vs_NHS.siNT	HS.siNT	NHS.siNT	71621	RAB34	protein_coding	4149	1650	1820
ENSG00000160326.14	4	9:133473415-133473600	-	CE	0.57674	0.87789	-0.30116	1	K1	0.9962	ENSG00000160326.14_9:133473415-133473600_CE_4	HS.siNT_vs_NHS.siNT	HS.siNT	NHS.siNT	166345	SLC2A6	protein_coding	8034	157	191
ENSG00000005483.22	26	7:105062164-105062278	+	CE	0.6943	0.9951	-0.3008	1	K3	1.2232	ENSG00000005483.22_7:105062164-105062278_CE_26	HS.siNT_vs_NHS.siNT	HS.siNT	NHS.siNT	149103	KMT2E	protein_coding	174077	665	1110
ENSG00000113966.10	7	3:97780159-97780220	+	CE	0.67249	0.97318	-0.30069	1	K1	0.9781	ENSG00000113966.10_3:97780159-97780220_CE_7	HS.siNT_vs_NHS.siNT	HS.siNT	NHS.siNT	120953	ARL6	protein_coding	36709	264	217
ENSG00000138593.9	12	15:49019418-49019552	-	CE	0.60999	0.91011	-0.30012	1	K3	1.6808	ENSG00000138593.9_15:49019418-49019552_CE_12	HS.siNT_vs_NHS.siNT	HS.siNT	NHS.siNT	56783	SECISBP2L	protein_coding	57972	508	829
ENSG00000165813.20	18	10:114162637-114163329	-	CE	0.66626	0.96638	-0.30011	0.999	K3	2.2254	ENSG00000165813.20_10:114162637-114163329_CE_18	HS.siNT_vs_NHS.siNT	HS.siNT	NHS.siNT	23460	CCDC186	protein_coding	53371	316	494
ENSG00000188153.14	21	X:108626350-108626497	+	RI	0.53313	0.23155	0.30159	0.996	K2	1.8161	ENSG00000188153.14_X:108626350-108626497_RI_21	HS.siNT_vs_NHS.siNT	HS.siNT	NHS.siNT	172004	COL4A5	protein_coding	257708	105	223
ENSG00000112576.13	12	6:41941756-41941808	-	TS	0.53379	0.23186	0.30193	0.995	K2	0.9901	ENSG00000112576.13_6:41941756-41941808_TE_12	HS.siNT_vs_NHS.siNT	HS.siNT	NHS.siNT	139924	CCND3	protein_coding	115424	423	407
ENSG00000103540.16	18	16:19525719-19525861	+	CE	0.67697	0.3745	0.30247	0.998	K2	1.7559	ENSG00000103540.16_16:19525719-19525861_CE_18	HS.siNT_vs_NHS.siNT	HS.siNT	NHS.siNT	66320	CCP110	protein_coding	29598	301	248
ENSG00000067606.17	1	1:2185391-2185395	+	TE	0.3038	0.0010664	0.30273	0.996	K1	0.9997	ENSG00000067606.17_1:2185391-2185395_TS_1	HS.siNT_vs_NHS.siNT	HS.siNT	NHS.siNT	3086	PRKCZ	protein_coding	134985	1170	978
ENSG00000130962.18	3	X:37441451-37442224	+	AL	0.34321	0.039964	0.30325	1	K2	1.4174	ENSG00000130962.18_X:37441451-37442224_AF_3	HS.siNT_vs_NHS.siNT	HS.siNT	NHS.siNT	172771	PRRG1	protein_coding	107984	144	216
ENSG00000173933.21	13	11:66639678-66639699	+	AA	0.35081	0.046516	0.3043	0.997	K4	2.3019	ENSG00000173933.21_11:66639678-66639699_AD_13	HS.siNT_vs_NHS.siNT	HS.siNT	NHS.siNT	24190	RBM4	protein_coding	29708	184	68.8
ENSG00000070159.14	15	9:109420601-109421454	-	AA	0.31863	0.014129	0.3045	0.998	K2	1.5716	ENSG00000070159.14_9:109420601-109421454_AD_15	HS.siNT_vs_NHS.siNT	HS.siNT	NHS.siNT	162324	PTPN3	protein_coding	122848	82.2	190
ENSG00000170903.12	5	11:106021836-106022194	-	AD	0.77647	0.47172	0.30476	0.992	K3	2.0559	ENSG00000170903.12_11:106021836-106022194_AA_5	HS.siNT_vs_NHS.siNT	HS.siNT	NHS.siNT	29094	MSANTD4	protein_coding	26781	459	204
ENSG00000104691.16	2	8:30766227-30766394	+	TE	0.95834	0.65328	0.30506	0.997	K1	0.9855	ENSG00000104691.16_8:30766227-30766394_TS_2	HS.siNT_vs_NHS.siNT	HS.siNT	NHS.siNT	159113	UBXN8	protein_coding	37876	2010	1630
ENSG00000109118.14	9	17:28908882-28910225	-	RI	0.4145	0.10746	0.30704	1	K6	3.2052	ENSG00000109118.14_17:28908882-28910225_RI_9	HS.siNT_vs_NHS.siNT	HS.siNT	NHS.siNT	74450	PHF12	protein_coding	46522	289	173
ENSG00000168137.20	48	3:9421479-9421592	+	CE	0.42585	0.11789	0.30797	0.995	K5	2.8631	ENSG00000168137.20_3:9421479-9421592_CE_48	HS.siNT_vs_NHS.siNT	HS.siNT	NHS.siNT	116646	SETD5	protein_coding	81626	594	553
ENSG00000100890.16	2	14:35274018-35277614	+	TE	0.58025	0.27078	0.30947	0.991	K2	1.5364	ENSG00000100890.16_14:35274018-35277614_TS_2	HS.siNT_vs_NHS.siNT	HS.siNT	NHS.siNT	52336	PRORP	protein_coding	155777	1490	1880
ENSG00000135870.12	6	1:173943589-173943615	-	AA	0.84737	0.53684	0.31053	1	K2	1.3488	ENSG00000135870.12_1:173943589-173943615_AD_6	HS.siNT_vs_NHS.siNT	HS.siNT	NHS.siNT	8394	RC3H1	protein_coding	91274	184	146
ENSG00000265590.10	3	21:32574137-32576923	-	TE	0.33877	0.028028	0.31075	0.998	K1	0.9981	ENSG00000265590.10_21:32574137-32576923_TS_3	HS.siNT_vs_NHS.siNT	HS.siNT	NHS.siNT	106148	CFAP298-TCP10L	protein_coding	210355	174	25.4
ENSG00000151746.15	16	12:32217743-32222803	+	AA	0.34893	0.037427	0.3115	0.992	K3	1.5605	ENSG00000151746.15_12:32217743-32222803_AD_16	HS.siNT_vs_NHS.siNT	HS.siNT	NHS.siNT	39742	BICD1	protein_coding	276799	163	179
ENSG00000117877.11	3	19:45407236-45407320	+	AD	0.39764	0.086029	0.31161	1	K1	0.9951	ENSG00000117877.11_19:45407236-45407320_AA_3	HS.siNT_vs_NHS.siNT	HS.siNT	NHS.siNT	86755	POLR1G	protein_coding	4094	301	510
ENSG00000257621.9	12	14:58286640-58286827	-	CE	0.49048	0.17867	0.31181	0.991	K8	5.008	ENSG00000257621.9_14:58286640-58286827_CE_12	HS.siNT_vs_NHS.siNT	HS.siNT	NHS.siNT	48820	PSMA3-AS1	lncRNA	32770	296	263
ENSG00000177000.13	4	1:11790642-11790716	-	TE	0.99946	0.68733	0.31214	1	K2	1.2523	ENSG00000177000.13_1:11790642-11790716_TS_4	HS.siNT_vs_NHS.siNT	HS.siNT	NHS.siNT	14005	MTHFR	protein_coding	20733	1950	2910
ENSG00000107105.15	1	9:23690104-23691810	-	TE	0.43675	0.12379	0.31296	0.995	K1	0.9877	ENSG00000107105.15_9:23690104-23691810_TS_1	HS.siNT_vs_NHS.siNT	HS.siNT	NHS.siNT	162801	ELAVL2	protein_coding	136234	3080	9670
ENSG00000169083.18	1	X:67723937-67730619	+	TE	0.31581	0.00010798	0.3157	1	K1	0.9919	ENSG00000169083.18_X:67723937-67730619_TS_1	HS.siNT_vs_NHS.siNT	HS.siNT	NHS.siNT	167060	AR	protein_coding	186599	11100	9030
ENSG00000173011.12	1	4:7056642-7057952	+	TE	0.67751	0.36156	0.31595	1	K1	0.9902	ENSG00000173011.12_4:7056642-7057952_TS_1	HS.siNT_vs_NHS.siNT	HS.siNT	NHS.siNT	127334	TADA2B	protein_coding	16054	10100	10200
ENSG00000153015.17	3	5:65018742-65018750	+	TE	0.62163	0.30308	0.31855	1	K3	1.3389	ENSG00000153015.17_5:65018742-65018750_TS_3	HS.siNT_vs_NHS.siNT	HS.siNT	NHS.siNT	133826	CWC27	protein_coding	336045	4650	5480
ENSG00000100731.16	32	14:71014629-71015279	+	CE	0.35669	0.036914	0.31977	1	K2	1.3302	ENSG00000100731.16_14:71014629-71015279_CE_32	HS.siNT_vs_NHS.siNT	HS.siNT	NHS.siNT	49193	PCNX1	protein_coding	207978	477	361
ENSG00000198718.13	24	14:44962190-44962207	+	TS	0.32157	0.00050079	0.32107	1	K1	1	ENSG00000198718.13_14:44962190-44962207_TE_24	HS.siNT_vs_NHS.siNT	HS.siNT	NHS.siNT	51683	TOGARAM1	protein_coding	112242	2420	2350
ENSG00000132740.10	1	11:68939747-68940601	+	TE	0.32276	0.001417	0.32134	1	K1	0.9998	ENSG00000132740.10_11:68939747-68940601_TS_1	HS.siNT_vs_NHS.siNT	HS.siNT	NHS.siNT	24058	IGHMBP2	protein_coding	36740	1300	1660
ENSG00000212710.5	2	18:22413601-22414867	-	TS	0.32468	0.0027261	0.32195	0.996	K1	0.9996	ENSG00000212710.5_18:22413601-22414867_TE_2	HS.siNT_vs_NHS.siNT	HS.siNT	NHS.siNT	79609	CTAGE1	protein_coding	4317	436	367
ENSG00000184205.14	7	X:53084532-53084544	+	AA	0.54565	0.22127	0.32438	1	K2	1.0796	ENSG00000184205.14_X:53084532-53084544_AD_7	HS.siNT_vs_NHS.siNT	HS.siNT	NHS.siNT	169755	TSPYL2	protein_coding	6174	494	288
ENSG00000167384.11	5	19:44479410-44479479	-	AA	0.51185	0.18732	0.32453	0.995	K4	1.9158	ENSG00000167384.11_19:44479410-44479479_AD_5	HS.siNT_vs_NHS.siNT	HS.siNT	NHS.siNT	85051	ZNF180	protein_coding	26097	205	160
ENSG00000182481.10	1	17:68046843-68046854	+	TE	0.32469	2.3382e-05	0.32467	1	K2	1.4386	ENSG00000182481.10_17:68046843-68046854_TS_1	HS.siNT_vs_NHS.siNT	HS.siNT	NHS.siNT	67336	KPNA2	protein_coding	11729	27000	41900
ENSG00000133121.21	24	13:33206079-33237848	-	AA	0.3773	0.052434	0.32487	1	K3	2.4954	ENSG00000133121.21_13:33206079-33237848_AD_24	HS.siNT_vs_NHS.siNT	HS.siNT	NHS.siNT	44055	STARD13	protein_coding	247494	82.6	208
ENSG00000124549.15	17	6:26421935-26421949	+	AA	0.38384	0.05866	0.32518	0.998	K2	1.3111	ENSG00000124549.15_6:26421935-26421949_AD_17	HS.siNT_vs_NHS.siNT	HS.siNT	NHS.siNT	139976	BTN2A3P	transcribed_unprocessed_pseudogene	10993	122	76.9
ENSG00000106133.18	1	7:72947581-72948297	-	TE	0.32937	0.0037838	0.32558	0.995	K2	1.455	ENSG00000106133.18_7:72947581-72948297_TS_1	HS.siNT_vs_NHS.siNT	HS.siNT	NHS.siNT	151075	NSUN5P2	transcribed_unprocessed_pseudogene	7210	149	244
ENSG00000087460.29	28	20:58889881-58890789	+	AF	0.33151	0.003782	0.32773	1	K2	1.9125	ENSG00000087460.29_20:58889881-58890789_AL_28	HS.siNT_vs_NHS.siNT	HS.siNT	NHS.siNT	102674	GNAS	protein_coding	71475	360	267
ENSG00000103145.11	4	16:3023362-3023412	-	AA	0.47304	0.14393	0.32911	1	K2	1.5579	ENSG00000103145.11_16:3023362-3023412_AD_4	HS.siNT_vs_NHS.siNT	HS.siNT	NHS.siNT	66455	HCFC1R1	protein_coding	1662	670	440
ENSG00000175376.9	2	11:65998433-65998743	-	TE	0.95591	0.62652	0.32939	1	K1	0.9575	ENSG00000175376.9_11:65998433-65998743_TS_2	HS.siNT_vs_NHS.siNT	HS.siNT	NHS.siNT	26074	EIF1AD	protein_coding	5632	23800	13400
ENSG00000064607.17	8	19:18993741-18993799	-	AA	0.48719	0.15581	0.33138	1	K4	3.0879	ENSG00000064607.17_19:18993741-18993799_AD_8	HS.siNT_vs_NHS.siNT	HS.siNT	NHS.siNT	85600	SUGP2	protein_coding	43136	995	713
ENSG00000124275.15	1	5:7901114-7901124	+	TE	0.99987	0.66744	0.33243	0.997	K1	0.9008	ENSG00000124275.15_5:7901114-7901124_TS_1	HS.siNT_vs_NHS.siNT	HS.siNT	NHS.siNT	131639	MTRR	protein_coding	54840	6850	9400
ENSG00000128596.17	5	7:128815614-128815794	+	AA	0.7678	0.43436	0.33345	0.999	K2	1.6266	ENSG00000128596.17_7:128815614-128815794_AD_5	HS.siNT_vs_NHS.siNT	HS.siNT	NHS.siNT	152067	CCDC136	protein_coding	31376	102	173
ENSG00000141084.12	6	16:67728512-67728601	-	AA	0.55622	0.222	0.33421	1	K2	1.55	ENSG00000141084.12_16:67728512-67728601_AD_6	HS.siNT_vs_NHS.siNT	HS.siNT	NHS.siNT	65382	RANBP10	protein_coding	83491	136	215
ENSG00000167716.19	1	17:1738595-1738599	+	TE	0.33642	0.0019948	0.33443	0.995	K2	0.9693	ENSG00000167716.19_17:1738595-1738599_TS_1	HS.siNT_vs_NHS.siNT	HS.siNT	NHS.siNT	74236	WDR81	protein_coding	22077	186	494
ENSG00000054967.13	7	11:73393813-73393836	+	AA	0.48137	0.1452	0.33617	0.996	K2	1.4636	ENSG00000054967.13_11:73393813-73393836_AD_7	HS.siNT_vs_NHS.siNT	HS.siNT	NHS.siNT	28241	RELT	protein_coding	21076	140	311
ENSG00000110987.9	2	12:122054927-122054989	+	AD	0.58198	0.24561	0.33637	0.998	K1	0.9925	ENSG00000110987.9_12:122054927-122054989_AA_2	HS.siNT_vs_NHS.siNT	HS.siNT	NHS.siNT	34691	BCL7A	protein_coding	42623	213	107
ENSG00000119760.16	14	2:27663640-27663640	-	TS	0.34004	0.0034635	0.33658	0.991	K2	1.1415	ENSG00000119760.16_2:27663640-27663640_TE_14	HS.siNT_vs_NHS.siNT	HS.siNT	NHS.siNT	100099	SUPT7L	protein_coding	13032	362	357
ENSG00000163348.4	5	1:154961113-154961153	-	AA	0.56094	0.22313	0.33782	1	K2	1.3904	ENSG00000163348.4_1:154961113-154961153_AD_5	HS.siNT_vs_NHS.siNT	HS.siNT	NHS.siNT	6139	PYGO2	protein_coding	6828	449	269
ENSG00000166199.13	8	11:43886606-43886608	+	AA	0.98864	0.65065	0.33799	1	K2	1.0523	ENSG00000166199.13_11:43886606-43886608_AD_8	HS.siNT_vs_NHS.siNT	HS.siNT	NHS.siNT	28313	ALKBH3	protein_coding	39464	166	202
ENSG00000041880.15	3	3:51948595-51948603	+	TE	0.34109	0.0027001	0.33839	1	K2	0.9804	ENSG00000041880.15_3:51948595-51948603_TS_3	HS.siNT_vs_NHS.siNT	HS.siNT	NHS.siNT	115148	PARP3	protein_coding	6523	296	438
ENSG00000233251.8	1	2:56173549-56173632	-	TE	0.99753	0.65828	0.33924	1	K1	0.9923	ENSG00000233251.8_2:56173549-56173632_TS_1	HS.siNT_vs_NHS.siNT	HS.siNT	NHS.siNT	99373	ENSG00000233251	lncRNA	12337	362	820
ENSG00000181555.22	13	3:47080801-47081083	-	CE	0.53617	0.19659	0.33958	1	K6	2.9158	ENSG00000181555.22_3:47080801-47081083_CE_13	HS.siNT_vs_NHS.siNT	HS.siNT	NHS.siNT	113808	SETD2	protein_coding	147686	715	739
ENSG00000173933.21	7	11:66643859-66644140	+	CE	0.51455	0.17476	0.33979	0.996	K4	2.6851	ENSG00000173933.21_11:66643859-66644140_CE_7	HS.siNT_vs_NHS.siNT	HS.siNT	NHS.siNT	24186	RBM4	protein_coding	29708	182	203
ENSG00000149311.20	8	11:108342737-108342945	+	CE	0.35501	0.012522	0.34249	1	K1	0.9862	ENSG00000149311.20_11:108342737-108342945_CE_8	HS.siNT_vs_NHS.siNT	HS.siNT	NHS.siNT	24941	ATM	protein_coding	146059	172	95.4
ENSG00000158636.16	9	11:76542168-76542215	+	AA	0.43368	0.086408	0.34727	0.995	K4	2.4294	ENSG00000158636.16_11:76542168-76542215_AD_9	HS.siNT_vs_NHS.siNT	HS.siNT	NHS.siNT	28692	EMSY	protein_coding	108103	181	363
ENSG00000227372.12	23	1:3746743-3747373	-	TS	0.97138	0.62326	0.34812	0.999	K1	0.9993	ENSG00000227372.12_1:3746743-3747373_TE_23	HS.siNT_vs_NHS.siNT	HS.siNT	NHS.siNT	14577	TP73-AS1	transcribed_unitary_pseudogene	11863	286	332
ENSG00000263072.9	11	16:3128862-3129247	-	TE	0.99353	0.64524	0.34829	1	K1	0.9988	ENSG00000263072.9_16:3128862-3129247_TS_11	HS.siNT_vs_NHS.siNT	HS.siNT	NHS.siNT	62018	ZNF213-AS1	lncRNA	43039	150	251
ENSG00000182253.15	2	15:99132750-99135583	+	TE	0.3533	0.0044464	0.34886	0.991	K1	0.9818	ENSG00000182253.15_15:99132750-99135583_TS_2	HS.siNT_vs_NHS.siNT	HS.siNT	NHS.siNT	55790	SYNM	protein_coding	37377	6390	3790
ENSG00000177565.18	7	3:177037637-177037842	-	CE	0.35165	0.0024809	0.34917	1	K3	1.4142	ENSG00000177565.18_3:177037637-177037842_CE_7	HS.siNT_vs_NHS.siNT	HS.siNT	NHS.siNT	118095	TBL1XR1	protein_coding	208661	333	394
ENSG00000124549.15	16	6:26421950-26422088	+	AA	0.43347	0.083455	0.35002	0.992	K2	1.3111	ENSG00000124549.15_6:26421950-26422088_AD_16	HS.siNT_vs_NHS.siNT	HS.siNT	NHS.siNT	139975	BTN2A3P	transcribed_unprocessed_pseudogene	10993	146	75.5
ENSG00000145780.8	2	5:115539665-115539874	-	CE	0.36705	0.016607	0.35044	1	K2	1.2936	ENSG00000145780.8_5:115539665-115539874_CE_2	HS.siNT_vs_NHS.siNT	HS.siNT	NHS.siNT	131532	FEM1C	protein_coding	23868	434	241
ENSG00000178307.10	3	17:21210936-21211227	-	CE	0.6671	0.31347	0.35363	1	K3	1.6323	ENSG00000178307.10_17:21210936-21211227_CE_3	HS.siNT_vs_NHS.siNT	HS.siNT	NHS.siNT	72387	TMEM11	protein_coding	16223	763	536
ENSG00000113810.16	33	3:160404378-160404504	+	CE	0.93822	0.58459	0.35363	1	K11	3.5268	ENSG00000113810.16_3:160404378-160404504_CE_33	HS.siNT_vs_NHS.siNT	HS.siNT	NHS.siNT	119426	SMC4	protein_coding	35681	11300	12500
ENSG00000176697.20	6	11:27674060-27674342	-	CE	0.38135	0.026771	0.35458	1	K4	2.4016	ENSG00000176697.20_11:27674060-27674342_CE_6	HS.siNT_vs_NHS.siNT	HS.siNT	NHS.siNT	34000	BDNF	protein_coding	67166	739	469
ENSG00000112200.17	20	6:57100603-57102879	+	CE	0.6089	0.25343	0.35547	1	K5	2.2273	ENSG00000112200.17_6:57100603-57102879_CE_20	HS.siNT_vs_NHS.siNT	HS.siNT	NHS.siNT	137936	ZNF451	protein_coding	83462	606	494
ENSG00000145740.20	9	5:69116190-69116214	+	AD	0.98377	0.62804	0.35572	1	K5	1.7056	ENSG00000145740.20_5:69116190-69116214_AA_9	HS.siNT_vs_NHS.siNT	HS.siNT	NHS.siNT	132972	SLC30A5	protein_coding	37079	720	705
ENSG00000134138.20	8	15:36895241-36895261	-	AA	0.63144	0.27553	0.35591	1	K3	1.949	ENSG00000134138.20_15:36895241-36895261_AD_8	HS.siNT_vs_NHS.siNT	HS.siNT	NHS.siNT	53257	MEIS2	protein_coding	212096	359	314
ENSG00000127870.17	8	13:26221514-26221703	-	AF	0.42024	0.062878	0.35736	1	K3	1.8589	ENSG00000127870.17_13:26221514-26221703_AL_8	HS.siNT_vs_NHS.siNT	HS.siNT	NHS.siNT	44307	RNF6	protein_coding	90200	748	458
ENSG00000082258.13	11	2:134945889-134945975	+	CE	0.52042	0.16284	0.35759	1	K6	3.5054	ENSG00000082258.13_2:134945889-134945975_CE_11	HS.siNT_vs_NHS.siNT	HS.siNT	NHS.siNT	97551	CCNT2	protein_coding	41108	623	311
ENSG00000132967.9	1	3:22382461-22382929	+	TE	0.3589	0.0012753	0.35762	0.997	K1	0.9993	ENSG00000132967.9_3:22382461-22382929_TS_1	HS.siNT_vs_NHS.siNT	HS.siNT	NHS.siNT	120971	HMGB1P5	transcribed_processed_pseudogene	1111	255	724
ENSG00000149948.14	17	12:65824460-65824482	+	TS	0.9187	0.56072	0.35798	0.999	K2	1.3749	ENSG00000149948.14_12:65824460-65824482_TE_17	HS.siNT_vs_NHS.siNT	HS.siNT	NHS.siNT	36367	HMGA2	protein_coding	141832	1020	1510
ENSG00000168005.9	7	11:63822589-63822630	+	AA	0.36159	0.0025016	0.35909	1	K4	2.7683	ENSG00000168005.9_11:63822589-63822630_AD_7	HS.siNT_vs_NHS.siNT	HS.siNT	NHS.siNT	23924	SPINDOC	protein_coding	14261	806	437
ENSG00000186868.17	8	17:46023956-46024171	+	TE	0.90105	0.54159	0.35946	0.993	K2	1.0288	ENSG00000186868.17_17:46023956-46024171_TS_8	HS.siNT_vs_NHS.siNT	HS.siNT	NHS.siNT	74869	MAPT	protein_coding	133808	263	383
ENSG00000163348.4	4	1:154961027-154961112	-	AA	0.65539	0.29521	0.36018	1	K2	1.3904	ENSG00000163348.4_1:154961027-154961112_AD_4	HS.siNT_vs_NHS.siNT	HS.siNT	NHS.siNT	6138	PYGO2	protein_coding	6828	696	348
ENSG00000124279.12	4	5:7861653-7861773	-	AA	0.47609	0.11503	0.36105	1	K1	0.999	ENSG00000124279.12_5:7861653-7861773_AD_4	HS.siNT_vs_NHS.siNT	HS.siNT	NHS.siNT	130638	FASTKD3	protein_coding	9879	434	583
ENSG00000170581.14	14	12:56349345-56349425	-	AD	0.47095	0.10954	0.36141	1	K6	2.3321	ENSG00000170581.14_12:56349345-56349425_AA_14	HS.siNT_vs_NHS.siNT	HS.siNT	NHS.siNT	40116	STAT2	protein_coding	18571	406	382
ENSG00000109065.12	9	17:74772278-74772395	-	AA	0.50982	0.14713	0.36269	1	K2	1.4206	ENSG00000109065.12_17:74772278-74772395_AD_9	HS.siNT_vs_NHS.siNT	HS.siNT	NHS.siNT	75904	NAT9	protein_coding	5839	158	181
ENSG00000267228.7	5	18:47137235-47150377	-	AD	0.37386	0.0099704	0.36389	1	K1	1	ENSG00000267228.7_18:47137235-47150377_AA_5	HS.siNT_vs_NHS.siNT	HS.siNT	NHS.siNT	77633	ENSG00000267228	protein_coding	68158	157	93.1
ENSG00000121417.14	3	19:57642280-57642767	+	TE	0.36525	0.0011238	0.36413	0.997	K2	1.5494	ENSG00000121417.14_19:57642280-57642767_TS_3	HS.siNT_vs_NHS.siNT	HS.siNT	NHS.siNT	84584	ZNF211	protein_coding	13647	3790	2590
ENSG00000173933.21	8	11:66643529-66643858	+	RI	0.49559	0.12899	0.3666	1	K4	2.6851	ENSG00000173933.21_11:66643529-66643858_RI_8	HS.siNT_vs_NHS.siNT	HS.siNT	NHS.siNT	24187	RBM4	protein_coding	29708	195	216
ENSG00000077782.22	3	8:38411642-38412595	-	TE	0.3873	0.019089	0.36821	1	K2	1.4722	ENSG00000077782.22_8:38411642-38412595_TS_3	HS.siNT_vs_NHS.siNT	HS.siNT	NHS.siNT	154491	FGFR1	protein_coding	68620	4070	5700
ENSG00000154310.17	1	3:171058414-171063329	-	TE	0.36965	0.00010899	0.36954	1	K2	1.4814	ENSG00000154310.17_3:171058414-171063329_TS_1	HS.siNT_vs_NHS.siNT	HS.siNT	NHS.siNT	119218	TNIK	protein_coding	401995	7680	10300
ENSG00000171604.12	5	5:139665580-139679846	+	AA	0.391	0.021305	0.3697	0.992	K2	1.2925	ENSG00000171604.12_5:139665580-139679846_AD_5	HS.siNT_vs_NHS.siNT	HS.siNT	NHS.siNT	131539	CXXC5	protein_coding	36584	33.6	128
ENSG00000020129.16	1	1:35566773-35566779	+	TE	0.9987	0.62742	0.37128	1	K1	0.8763	ENSG00000020129.16_1:35566773-35566779_TS_1	HS.siNT_vs_NHS.siNT	HS.siNT	NHS.siNT	12005	NCDN	protein_coding	9802	1590	3640
ENSG00000162775.17	1	1:110346678-110346681	+	TE	0.81401	0.44218	0.37182	0.991	K2	1.7261	ENSG00000162775.17_1:110346678-110346681_TS_1	HS.siNT_vs_NHS.siNT	HS.siNT	NHS.siNT	279	RBM15	protein_coding	8176	986	1060
ENSG00000113790.11	1	3:185190624-185191969	-	TE	0.37826	0.0055328	0.37273	1	K1	1	ENSG00000113790.11_3:185190624-185191969_TS_1	HS.siNT_vs_NHS.siNT	HS.siNT	NHS.siNT	121053	EHHADH	protein_coding	91367	56.9	177
ENSG00000166579.16	11	17:8443927-8444259	+	AA	0.50534	0.12781	0.37753	1	K2	1.2251	ENSG00000166579.16_17:8443927-8444259_AD_11	HS.siNT_vs_NHS.siNT	HS.siNT	NHS.siNT	72345	NDEL1	protein_coding	77281	344	177
ENSG00000091592.16	1	17:5514118-5514121	-	TE	0.38561	0.0073021	0.3783	0.999	K2	0.9936	ENSG00000091592.16_17:5514118-5514121_TS_1	HS.siNT_vs_NHS.siNT	HS.siNT	NHS.siNT	75486	NLRP1	protein_coding	119998	34.3	151
ENSG00000173933.21	11	11:66640124-66640289	+	TE	0.9451	0.56623	0.37887	1	K1	0.9995	ENSG00000173933.21_11:66640124-66640289_TS_11	HS.siNT_vs_NHS.siNT	HS.siNT	NHS.siNT	25943	RBM4	protein_coding	29708	1110	1840
ENSG00000167395.10	1	16:31084020-31084196	+	TE	0.3855	0.0025228	0.38298	0.994	K1	0.9985	ENSG00000167395.10_16:31084020-31084196_TS_1	HS.siNT_vs_NHS.siNT	HS.siNT	NHS.siNT	63342	ZNF646	protein_coding	9775	479	429
ENSG00000128596.17	6	7:128814638-128814919	+	CE	0.9814	0.59772	0.38368	1	K4	2.9787	ENSG00000128596.17_7:128814638-128814919_CE_6	HS.siNT_vs_NHS.siNT	HS.siNT	NHS.siNT	152068	CCDC136	protein_coding	31376	143	165
ENSG00000137177.20	35	6:17834072-17834168	-	AA	0.39197	0.0079688	0.38401	1	K4	1.6638	ENSG00000137177.20_6:17834072-17834168_AD_35	HS.siNT_vs_NHS.siNT	HS.siNT	NHS.siNT	145688	KIF13A	protein_coding	228453	322	292
ENSG00000184887.14	4	14:105249086-105249156	+	RI	0.50705	0.12269	0.38435	0.999	K1	1	ENSG00000184887.14_14:105249086-105249156_RI_4	HS.siNT_vs_NHS.siNT	HS.siNT	NHS.siNT	48343	BTBD6	protein_coding	2561	187	79.5
ENSG00000115541.11	5	2:197503129-197503208	+	RI	0.42752	0.043127	0.38439	1	K2	0.9972	ENSG00000115541.11_2:197503129-197503208_RI_5	HS.siNT_vs_NHS.siNT	HS.siNT	NHS.siNT	98698	HSPE1	protein_coding	3310	4080	2270
ENSG00000141564.15	21	17:80881322-80883418	+	AA	0.41171	0.026979	0.38473	0.991	K3	2.2149	ENSG00000141564.15_17:80881322-80883418_AD_21	HS.siNT_vs_NHS.siNT	HS.siNT	NHS.siNT	70559	RPTOR	protein_coding	421553	38.7	106
ENSG00000082258.13	12	2:134945787-134945888	+	AA	0.50801	0.12205	0.38596	1	K6	3.5054	ENSG00000082258.13_2:134945787-134945888_AD_12	HS.siNT_vs_NHS.siNT	HS.siNT	NHS.siNT	97552	CCNT2	protein_coding	41108	467	283
ENSG00000171729.14	2	1:15220394-15220408	+	TE	0.84039	0.45357	0.38682	0.999	K2	1.8337	ENSG00000171729.14_1:15220394-15220408_TS_2	HS.siNT_vs_NHS.siNT	HS.siNT	NHS.siNT	16438	TMEM51	protein_coding	67947	1570	1560
ENSG00000170919.16	7	13:45391695-45391702	+	TE	0.3939	0.0064025	0.3875	1	K3	2.1333	ENSG00000170919.16_13:45391695-45391702_TS_7	HS.siNT_vs_NHS.siNT	HS.siNT	NHS.siNT	45118	TPT1-AS1	lncRNA	76631	299	164
ENSG00000009413.16	4	6:111308014-111308245	-	CE	0.45793	0.069082	0.38884	1	K2	1.5647	ENSG00000009413.16_6:111308014-111308245_CE_4	HS.siNT_vs_NHS.siNT	HS.siNT	NHS.siNT	144075	REV3L	protein_coding	184688	113	195
ENSG00000134077.16	13	3:9363333-9363525	+	AD	0.63255	0.24369	0.38886	1	K3	2.0593	ENSG00000134077.16_3:9363333-9363525_AA_13	HS.siNT_vs_NHS.siNT	HS.siNT	NHS.siNT	120702	THUMPD3	protein_coding	23821	520	560
ENSG00000155893.13	3	3:141293606-141294040	+	TE	0.40084	0.011959	0.38888	1	K3	1.5152	ENSG00000155893.13_3:141293606-141294040_TS_3	HS.siNT_vs_NHS.siNT	HS.siNT	NHS.siNT	116407	PXYLP1	protein_coding	139028	897	1700
ENSG00000204852.17	10	12:110642249-110642389	+	CE	0.86142	0.47076	0.39066	0.996	K4	2.3265	ENSG00000204852.17_12:110642249-110642389_CE_10	HS.siNT_vs_NHS.siNT	HS.siNT	NHS.siNT	37419	TCTN1	protein_coding	49405	181	211
ENSG00000132740.10	3	11:68938658-68938844	+	CE	0.43083	0.038028	0.3928	1	K1	0.9998	ENSG00000132740.10_11:68938658-68938844_CE_3	HS.siNT_vs_NHS.siNT	HS.siNT	NHS.siNT	24060	IGHMBP2	protein_coding	36740	148	113
ENSG00000114126.18	1	3:141944428-141944434	-	TE	0.39592	0.00022065	0.3957	0.998	K3	1.6119	ENSG00000114126.18_3:141944428-141944434_TS_1	HS.siNT_vs_NHS.siNT	HS.siNT	NHS.siNT	115502	TFDP2	protein_coding	205117	2920	4340
ENSG00000147133.17	15	X:71423240-71423358	+	AD	0.45996	0.061561	0.39839	1	K3	1.3314	ENSG00000147133.17_X:71423240-71423358_AA_15	HS.siNT_vs_NHS.siNT	HS.siNT	NHS.siNT	171514	TAF1	protein_coding	166153	282	181
ENSG00000001631.17	3	7:92199420-92200357	-	TE	0.40235	0.0029965	0.39935	0.992	K3	1.7209	ENSG00000001631.17_7:92199420-92200357_TS_3	HS.siNT_vs_NHS.siNT	HS.siNT	NHS.siNT	147374	KRIT1	protein_coding	48669	241	366
ENSG00000134262.13	6	1:113897944-113898046	-	AA	0.45961	0.059261	0.40035	1	K5	3.3126	ENSG00000134262.13_1:113897944-113898046_AD_6	HS.siNT_vs_NHS.siNT	HS.siNT	NHS.siNT	11472	AP4B1	protein_coding	11008	359	129
ENSG00000186166.9	6	11:119012115-119012148	+	AA	0.46217	0.055992	0.40618	1	K4	3.0673	ENSG00000186166.9_11:119012115-119012148_AD_6	HS.siNT_vs_NHS.siNT	HS.siNT	NHS.siNT	30139	CENATAC	protein_coding	17656	370	191
ENSG00000023191.17	19	11:506786-506800	-	TS	0.54438	0.13758	0.4068	1	K1	0.9888	ENSG00000023191.17_11:506786-506800_TE_19	HS.siNT_vs_NHS.siNT	HS.siNT	NHS.siNT	31682	RNH1	protein_coding	12789	482	438
ENSG00000023734.11	1	12:15903015-15903478	+	TE	0.41204	0.0042771	0.40776	0.996	K1	0.9931	ENSG00000023734.11_12:15903015-15903478_TS_1	HS.siNT_vs_NHS.siNT	HS.siNT	NHS.siNT	43409	STRAP	protein_coding	21092	16300	24300
ENSG00000197062.12	8	6:28272022-28272339	+	CE	0.92808	0.51986	0.40822	1	K4	2.2717	ENSG00000197062.12_6:28272022-28272339_CE_8	HS.siNT_vs_NHS.siNT	HS.siNT	NHS.siNT	145384	ZSCAN26	protein_coding	11167	481	337
ENSG00000125505.17	2	19:54173415-54174431	-	TE	0.57443	0.16398	0.41046	0.994	K1	1	ENSG00000125505.17_19:54173415-54174431_TS_2	HS.siNT_vs_NHS.siNT	HS.siNT	NHS.siNT	87008	MBOAT7	protein_coding	16471	11600	11000
ENSG00000170734.12	18	6:43576185-43576296	+	TS	0.96609	0.55488	0.41121	1	K1	0.9998	ENSG00000170734.12_6:43576185-43576296_TE_18	HS.siNT_vs_NHS.siNT	HS.siNT	NHS.siNT	143276	POLH	protein_coding	44339	209	342
ENSG00000164620.9	13	5:141636997-141637741	+	TS	0.99746	0.58334	0.41412	1	K1	0.9003	ENSG00000164620.9_5:141636997-141637741_TE_13	HS.siNT_vs_NHS.siNT	HS.siNT	NHS.siNT	130721	RELL2	protein_coding	4115	470	625
ENSG00000099917.17	15	22:20573785-20575112	+	AA	0.48024	0.063484	0.41675	1	K4	2.0671	ENSG00000099917.17_22:20573785-20575112_AD_15	HS.siNT_vs_NHS.siNT	HS.siNT	NHS.siNT	108630	MED15	protein_coding	91720	495	312
ENSG00000123607.16	13	2:165892048-165892300	-	TE	0.4223	0.0042188	0.41808	0.993	K1	0.9805	ENSG00000123607.16_2:165892048-165892300_TS_13	HS.siNT_vs_NHS.siNT	HS.siNT	NHS.siNT	97431	TTC21B	protein_coding	96377	99.6	242
ENSG00000126705.15	9	1:27553186-27553290	-	AA	0.63337	0.21166	0.42171	1	K4	2.066	ENSG00000126705.15_1:27553186-27553290_AD_9	HS.siNT_vs_NHS.siNT	HS.siNT	NHS.siNT	4783	AHDC1	protein_coding	70397	195	184
ENSG00000058668.15	26	1:203626787-203626831	+	TS	0.5629	0.14114	0.42175	0.992	K1	0.9794	ENSG00000058668.15_1:203626787-203626831_TE_26	HS.siNT_vs_NHS.siNT	HS.siNT	NHS.siNT	6586	ATP2B4	protein_coding	117295	269	354
ENSG00000104365.16	1	8:42331068-42332460	+	TE	0.4582	0.035599	0.4226	0.999	K1	0.9869	ENSG00000104365.16_8:42331068-42332460_TS_1	HS.siNT_vs_NHS.siNT	HS.siNT	NHS.siNT	154993	IKBKB	protein_coding	61159	664	1300
ENSG00000132967.9	3	3:22381819-22381944	+	TS	0.92354	0.49849	0.42505	0.995	K1	0.9999	ENSG00000132967.9_3:22381819-22381944_TE_3	HS.siNT_vs_NHS.siNT	HS.siNT	NHS.siNT	120973	HMGB1P5	transcribed_processed_pseudogene	1111	288	258
ENSG00000171574.18	9	19:58409965-58410005	+	AA	0.84677	0.42076	0.42601	0.999	K2	1.6769	ENSG00000171574.18_19:58409965-58410005_AD_9	HS.siNT_vs_NHS.siNT	HS.siNT	NHS.siNT	81713	ZNF584	protein_coding	16824	178	63.1
ENSG00000152804.11	2	10:92694789-92695641	+	TE	0.43168	0.0056567	0.42602	0.997	K2	1	ENSG00000152804.11_10:92694789-92695641_TS_2	HS.siNT_vs_NHS.siNT	HS.siNT	NHS.siNT	20229	HHEX	protein_coding	5693	3820	3030
ENSG00000125386.16	27	4:2644299-2644686	+	CE	0.43196	0.0057515	0.4262	1	K4	2.0932	ENSG00000125386.16_4:2644299-2644686_CE_27	HS.siNT_vs_NHS.siNT	HS.siNT	NHS.siNT	127698	FAM193A	protein_coding	195927	162	166
ENSG00000167637.18	1	19:43848899-43852017	+	TE	0.42656	0.00015282	0.42641	0.998	K2	0.9957	ENSG00000167637.18_19:43848899-43852017_TS_1	HS.siNT_vs_NHS.siNT	HS.siNT	NHS.siNT	87511	ZNF283	protein_coding	24697	4640	6760
ENSG00000128596.17	4	7:128815795-128815931	+	CE	0.98246	0.55364	0.42882	1	K2	1.6266	ENSG00000128596.17_7:128815795-128815931_CE_4	HS.siNT_vs_NHS.siNT	HS.siNT	NHS.siNT	152066	CCDC136	protein_coding	31376	142	163
ENSG00000253210.3	2	8:141124722-141125572	-	TE	0.98797	0.55907	0.4289	1	K2	0.9513	ENSG00000253210.3_8:141124722-141125572_TS_2	HS.siNT_vs_NHS.siNT	HS.siNT	NHS.siNT	155297	DENND3-AS1	lncRNA	5354	98.7	183
ENSG00000153933.10	7	17:56856626-56856665	+	AD	0.47167	0.037614	0.43405	0.996	K5	3.1992	ENSG00000153933.10_17:56856626-56856665_AA_7	HS.siNT_vs_NHS.siNT	HS.siNT	NHS.siNT	75886	DGKE	protein_coding	35461	389	167
ENSG00000173120.15	15	11:67240047-67240369	+	AF	0.69298	0.2576	0.43538	1	K5	1.5871	ENSG00000173120.15_11:67240047-67240369_AL_15	HS.siNT_vs_NHS.siNT	HS.siNT	NHS.siNT	30195	KDM2A	protein_coding	138820	1150	600
ENSG00000149187.19	24	11:47484521-47484523	-	AA	0.98714	0.55085	0.43629	0.999	K2	1.0193	ENSG00000149187.19_11:47484521-47484523_AD_24	HS.siNT_vs_NHS.siNT	HS.siNT	NHS.siNT	26937	CELF1	protein_coding	99637	230	301
ENSG00000180008.9	6	14:55031804-55031862	+	AA	0.51706	0.079205	0.43785	1	K3	1.7906	ENSG00000180008.9_14:55031804-55031862_AD_6	HS.siNT_vs_NHS.siNT	HS.siNT	NHS.siNT	47673	SOCS4	protein_coding	22260	347	160
ENSG00000135932.12	13	2:230713803-230714058	+	AD	0.49266	0.052583	0.44008	1	K2	1.5017	ENSG00000135932.12_2:230713803-230714058_AA_13	HS.siNT_vs_NHS.siNT	HS.siNT	NHS.siNT	101970	CAB39	protein_coding	108234	318	149
ENSG00000135932.12	14	2:230713548-230713802	+	AF	0.49301	0.052544	0.44047	1	K2	1.5017	ENSG00000135932.12_2:230713548-230713802_AL_14	HS.siNT_vs_NHS.siNT	HS.siNT	NHS.siNT	101971	CAB39	protein_coding	108234	292	141
ENSG00000168005.9	6	11:63822631-63822636	+	AA	0.52986	0.088377	0.44149	0.999	K4	2.7683	ENSG00000168005.9_11:63822631-63822636_AD_6	HS.siNT_vs_NHS.siNT	HS.siNT	NHS.siNT	23923	SPINDOC	protein_coding	14261	465	437
ENSG00000170581.14	22	12:56354419-56354465	-	AD	0.45389	0.012359	0.44153	1	K6	1.868	ENSG00000170581.14_12:56354419-56354465_AA_22	HS.siNT_vs_NHS.siNT	HS.siNT	NHS.siNT	40124	STAT2	protein_coding	18571	251	159
ENSG00000148343.19	6	9:129068019-129068197	+	AA	0.49595	0.051767	0.44418	1	K2	1.5012	ENSG00000148343.19_9:129068019-129068197_AD_6	HS.siNT_vs_NHS.siNT	HS.siNT	NHS.siNT	160910	MIGA2	protein_coding	35462	199	199
ENSG00000001497.18	9	X:65520495-65520626	-	TE	0.44583	0.0013181	0.44451	1	K2	0.9926	ENSG00000001497.18_X:65520495-65520626_TS_9	HS.siNT_vs_NHS.siNT	HS.siNT	NHS.siNT	171569	LAS1L	protein_coding	96262	494	875
ENSG00000150764.14	1	11:112021980-112022653	+	TE	0.48206	0.037306	0.44475	1	K1	0.9885	ENSG00000150764.14_11:112021980-112022653_TS_1	HS.siNT_vs_NHS.siNT	HS.siNT	NHS.siNT	33360	DIXDC1	protein_coding	95510	736	1180
ENSG00000159335.18	7	12:6766375-6766750	+	TS	0.461	0.013871	0.44713	0.996	K1	0.9995	ENSG00000159335.18_12:6766375-6766750_TE_7	HS.siNT_vs_NHS.siNT	HS.siNT	NHS.siNT	40074	PTMS	protein_coding	5437	1380	1000
ENSG00000250959.3	3	10:73735563-73735618	+	CE	0.9534	0.5055	0.44789	1	K3	1.5849	ENSG00000250959.3_10:73735563-73735618_CE_3	HS.siNT_vs_NHS.siNT	HS.siNT	NHS.siNT	21375	GLUD1P3	transcribed_unprocessed_pseudogene	7229	207	65.3
ENSG00000050820.17	4	16:75229103-75229158	-	TE	0.44998	8.7165e-05	0.44989	1	K3	1.6077	ENSG00000050820.17_16:75229103-75229158_TS_4	HS.siNT_vs_NHS.siNT	HS.siNT	NHS.siNT	61186	BCAR1	protein_coding	39873	4090	11100
ENSG00000158373.9	7	6:26158122-26158145	+	TS	0.56447	0.11441	0.45006	1	K1	0.9982	ENSG00000158373.9_6:26158122-26158145_TE_7	HS.siNT_vs_NHS.siNT	HS.siNT	NHS.siNT	141093	H2BC5	protein_coding	13228	1100	861
ENSG00000157557.13	16	21:38806691-38806808	+	CE	0.48278	0.029748	0.45303	0.996	K1	0.9658	ENSG00000157557.13_21:38806691-38806808_CE_16	HS.siNT_vs_NHS.siNT	HS.siNT	NHS.siNT	106710	ETS2	protein_coding	19773	140	246
ENSG00000237296.10	1	16:22491827-22492220	+	TE	0.45556	0.0023518	0.45321	1	K1	0.9442	ENSG00000237296.10_16:22491827-22492220_TS_1	HS.siNT_vs_NHS.siNT	HS.siNT	NHS.siNT	60359	SMG1P1	transcribed_unprocessed_pseudogene	55213	424	398
ENSG00000115641.19	1	2:105357712-105360811	-	TE	0.45382	5.3569e-05	0.45377	1	K3	1.4117	ENSG00000115641.19_2:105357712-105360811_TS_1	HS.siNT_vs_NHS.siNT	HS.siNT	NHS.siNT	101233	FHL2	protein_coding	80802	14100	20600
ENSG00000143578.16	9	1:153972837-153972971	+	RI	0.50949	0.055335	0.45416	1	K1	0.9968	ENSG00000143578.16_1:153972837-153972971_RI_9	HS.siNT_vs_NHS.siNT	HS.siNT	NHS.siNT	10165	CREB3L4	protein_coding	6828	168	62.3
ENSG00000272968.5	16	7:4995475-4995582	+	CE	0.73349	0.27849	0.455	1	K5	2.3213	ENSG00000272968.5_7:4995475-4995582_CE_16	HS.siNT_vs_NHS.siNT	HS.siNT	NHS.siNT	151019	RBAK-RBAKDN	protein_coding	89504	773	237
ENSG00000164920.10	4	8:98951519-98951600	+	AA	0.87701	0.42042	0.45659	1	K2	1.0446	ENSG00000164920.10_8:98951519-98951600_AD_4	HS.siNT_vs_NHS.siNT	HS.siNT	NHS.siNT	154865	OSR2	protein_coding	7702	702	182
ENSG00000174021.12	10	1:84506566-84506581	-	TS	0.53632	0.079204	0.45711	1	K1	0.9884	ENSG00000174021.12_1:84506566-84506581_TE_10	HS.siNT_vs_NHS.siNT	HS.siNT	NHS.siNT	6170	GNG5	protein_coding	8259	172	123
ENSG00000082258.13	8	2:134946147-134946465	+	AD	0.94916	0.49081	0.45836	1	K5	2.9886	ENSG00000082258.13_2:134946147-134946465_AA_8	HS.siNT_vs_NHS.siNT	HS.siNT	NHS.siNT	97548	CCNT2	protein_coding	41108	685	387
ENSG00000198690.10	22	15:30910966-30910999	+	TE	0.9896	0.5304	0.4592	1	K3	1.7206	ENSG00000198690.10_15:30910966-30910999_TS_22	HS.siNT_vs_NHS.siNT	HS.siNT	NHS.siNT	57235	FAN1	protein_coding	52550	114	432
ENSG00000130803.15	13	19:9155217-9155453	+	CE	0.53727	0.077298	0.45997	1	K1	0.9995	ENSG00000130803.15_19:9155217-9155453_CE_13	HS.siNT_vs_NHS.siNT	HS.siNT	NHS.siNT	85744	ZNF317	protein_coding	23028	365	196
ENSG00000134262.13	8	1:113899125-113899352	-	CE	0.48779	0.027515	0.46027	1	K5	3.3126	ENSG00000134262.13_1:113899125-113899352_CE_8	HS.siNT_vs_NHS.siNT	HS.siNT	NHS.siNT	11474	AP4B1	protein_coding	11008	300	131
ENSG00000174136.13	8	5:98770353-98770597	+	AA	0.57818	0.1164	0.46178	1	K2	1.4416	ENSG00000174136.13_5:98770353-98770597_AD_8	HS.siNT_vs_NHS.siNT	HS.siNT	NHS.siNT	130756	RGMB	protein_coding	29994	144	314
ENSG00000117525.14	9	1:94540572-94541066	-	CE	0.6945	0.23193	0.46257	1	K1	0.9708	ENSG00000117525.14_1:94540572-94541066_CE_9	HS.siNT_vs_NHS.siNT	HS.siNT	NHS.siNT	13261	F3	protein_coding	12587	1120	1800
ENSG00000243742.5	2	11:61636680-61637640	+	TE	0.9937	0.53072	0.46298	0.999	K1	0.9836	ENSG00000243742.5_11:61636680-61637640_TS_2	HS.siNT_vs_NHS.siNT	HS.siNT	NHS.siNT	30851	RPLP0P2	transcribed_processed_pseudogene	24414	159	123
ENSG00000168005.9	5	11:63822637-63822790	+	AA	0.61154	0.14713	0.46441	1	K4	2.7683	ENSG00000168005.9_11:63822637-63822790_AD_5	HS.siNT_vs_NHS.siNT	HS.siNT	NHS.siNT	23922	SPINDOC	protein_coding	14261	1550	706
ENSG00000248643.5	13	11:66624214-66624324	+	CE	0.9734	0.50849	0.4649	1	K6	2.6498	ENSG00000248643.5_11:66624214-66624324_CE_13	HS.siNT_vs_NHS.siNT	HS.siNT	NHS.siNT	24195	RBM14-RBM4	protein_coding	29844	3090	1850
ENSG00000158373.9	3	6:26159278-26159490	+	CE	0.51947	0.052747	0.46672	0.997	K3	1.3881	ENSG00000158373.9_6:26159278-26159490_CE_3	HS.siNT_vs_NHS.siNT	HS.siNT	NHS.siNT	141090	H2BC5	protein_coding	13228	324	333
ENSG00000136158.12	2	13:80338733-80339659	-	AF	0.49583	0.029102	0.46673	1	K1	0.9998	ENSG00000136158.12_13:80338733-80339659_AL_2	HS.siNT_vs_NHS.siNT	HS.siNT	NHS.siNT	46585	SPRY2	protein_coding	5151	240	181
ENSG00000248643.5	12	11:66624325-66625678	+	AD	0.9732	0.50437	0.46883	1	K6	2.5888	ENSG00000248643.5_11:66624325-66625678_AA_12	HS.siNT_vs_NHS.siNT	HS.siNT	NHS.siNT	24194	RBM14-RBM4	protein_coding	29844	2080	1240
ENSG00000095787.24	5	10:28615328-28615573	+	CE	0.49121	0.018451	0.47276	1	K2	1.9715	ENSG00000095787.24_10:28615328-28615573_CE_5	HS.siNT_vs_NHS.siNT	HS.siNT	NHS.siNT	21992	WAC	protein_coding	90620	456	415
ENSG00000157450.16	11	15:59084102-59084128	+	AA	0.54603	0.070518	0.47551	1	K2	1.074	ENSG00000157450.16_15:59084102-59084128_AD_11	HS.siNT_vs_NHS.siNT	HS.siNT	NHS.siNT	58032	RNF111	protein_coding	232245	350	221
ENSG00000170946.15	7	11:31408110-31408330	+	CE	0.60613	0.12867	0.47746	1	K4	2.0571	ENSG00000170946.15_11:31408110-31408330_CE_7	HS.siNT_vs_NHS.siNT	HS.siNT	NHS.siNT	27288	DNAJC24	protein_coding	62996	988	474
ENSG00000156273.16	7	21:29299599-29299764	+	AD	0.55135	0.069102	0.48225	1	K3	1.4941	ENSG00000156273.16_21:29299599-29299764_AA_7	HS.siNT_vs_NHS.siNT	HS.siNT	NHS.siNT	107101	BACH1	protein_coding	436681	293	118
ENSG00000198420.10	3	7:143857074-143857099	-	AD	0.70288	0.22044	0.48245	1	K1	0.9304	ENSG00000198420.10_7:143857074-143857099_AA_3	HS.siNT_vs_NHS.siNT	HS.siNT	NHS.siNT	148836	TCAF1	protein_coding	50824	276	279
ENSG00000126777.18	3	14:55684099-55684260	+	TE	0.67181	0.1893	0.48251	0.998	K2	1.5285	ENSG00000126777.18_14:55684099-55684260_TS_3	HS.siNT_vs_NHS.siNT	HS.siNT	NHS.siNT	49281	KTN1	protein_coding	142455	6040	9180
ENSG00000145416.14	1	4:163524718-163527120	-	TE	0.48659	0.00064658	0.48594	1	K1	0.9877	ENSG00000145416.14_4:163524718-163527120_TS_1	HS.siNT_vs_NHS.siNT	HS.siNT	NHS.siNT	123617	MARCHF1	protein_coding	859753	424	1560
ENSG00000173575.22	24	15:92978148-92978233	+	AA	0.60421	0.11758	0.48663	1	K1	0.995	ENSG00000173575.22_15:92978148-92978233_AD_24	HS.siNT_vs_NHS.siNT	HS.siNT	NHS.siNT	54741	CHD2	protein_coding	127808	166	66.7
ENSG00000153922.11	7	5:98869014-98869277	-	CE	0.77339	0.28671	0.48667	1	K3	1.324	ENSG00000153922.11_5:98869014-98869277_CE_7	HS.siNT_vs_NHS.siNT	HS.siNT	NHS.siNT	129342	CHD1	protein_coding	75023	1060	645
ENSG00000161921.17	2	17:4733575-4734285	-	TE	0.49772	0.007896	0.48983	1	K2	0.9802	ENSG00000161921.17_17:4733575-4734285_TS_2	HS.siNT_vs_NHS.siNT	HS.siNT	NHS.siNT	68231	CXCL16	protein_coding	6396	186	200
ENSG00000119703.15	2	14:75079108-75079199	+	TE	0.49916	0.0073578	0.4918	1	K3	1.4275	ENSG00000119703.15_14:75079108-75079199_TS_2	HS.siNT_vs_NHS.siNT	HS.siNT	NHS.siNT	49569	ZC2HC1C	protein_coding	55394	182	141
ENSG00000083845.9	2	19:58394709-58394804	+	TE	0.99216	0.50032	0.49184	1	K1	1	ENSG00000083845.9_19:58394709-58394804_TS_2	HS.siNT_vs_NHS.siNT	HS.siNT	NHS.siNT	86779	RPS5	protein_coding	8407	1220	1250
ENSG00000248643.5	1	11:66646468-66646469	+	TE	0.86838	0.37629	0.49209	1	K1	1	ENSG00000248643.5_11:66646468-66646469_TS_1	HS.siNT_vs_NHS.siNT	HS.siNT	NHS.siNT	24183	RBM14-RBM4	protein_coding	29844	9380	8640
ENSG00000205763.14	9	7:32942320-32942551	-	AF	0.85428	0.36164	0.49264	0.991	K6	3.5361	ENSG00000205763.14_7:32942320-32942551_AL_9	HS.siNT_vs_NHS.siNT	HS.siNT	NHS.siNT	152995	RP9P	transcribed_unprocessed_pseudogene	26362	199	28.7
ENSG00000160570.14	7	19:42216680-42217045	-	CE	0.95537	0.46243	0.49294	1	K3	1.7861	ENSG00000160570.14_19:42216680-42217045_CE_7	HS.siNT_vs_NHS.siNT	HS.siNT	NHS.siNT	83238	DEDD2	protein_coding	21543	1420	183
ENSG00000103035.11	10	16:74296814-74296828	+	TS	0.89688	0.4039	0.49297	1	K1	0.9865	ENSG00000103035.11_16:74296814-74296828_TE_10	HS.siNT_vs_NHS.siNT	HS.siNT	NHS.siNT	66129	PSMD7	protein_coding	9475	337	322
ENSG00000168778.13	2	12:123708204-123708340	+	TE	0.98383	0.48891	0.49492	0.999	K1	0.9235	ENSG00000168778.13_12:123708204-123708340_TS_2	HS.siNT_vs_NHS.siNT	HS.siNT	NHS.siNT	34612	TCTN2	protein_coding	37290	59.3	147
ENSG00000172965.17	14	2:111207801-111207813	-	TE	0.61791	0.12089	0.49702	1	K3	1.4729	ENSG00000172965.17_2:111207801-111207813_TS_14	HS.siNT_vs_NHS.siNT	HS.siNT	NHS.siNT	94952	MIR4435-2HG	lncRNA	517362	1390	2590
ENSG00000120549.18	7	10:24542883-24544481	+	CE	0.71962	0.2211	0.49851	1	K3	2.472	ENSG00000120549.18_10:24542883-24544481_CE_7	HS.siNT_vs_NHS.siNT	HS.siNT	NHS.siNT	17603	KIAA1217	protein_coding	853103	112	108
ENSG00000168917.9	6	3:136819364-136819628	+	AD	0.81479	0.31578	0.49901	0.997	K3	2.2838	ENSG00000168917.9_3:136819364-136819628_AA_6	HS.siNT_vs_NHS.siNT	HS.siNT	NHS.siNT	115064	SLC35G2	protein_coding	37242	203	263
ENSG00000137404.15	2	6:30688049-30688942	-	TE	0.52932	0.023142	0.50618	1	K1	0.9994	ENSG00000137404.15_6:30688049-30688942_TS_2	HS.siNT_vs_NHS.siNT	HS.siNT	NHS.siNT	140450	NRM	protein_coding	3374	3410	4700
ENSG00000183044.12	2	16:8781580-8781590	+	TE	0.52123	0.0087172	0.51251	1	K2	1.3984	ENSG00000183044.12_16:8781580-8781590_TS_2	HS.siNT_vs_NHS.siNT	HS.siNT	NHS.siNT	61647	ABAT	protein_coding	109980	684	770
ENSG00000155096.15	20	8:102836391-102836541	-	AA	0.54595	0.031842	0.51411	1	K6	2.3956	ENSG00000155096.15_8:102836391-102836541_AD_20	HS.siNT_vs_NHS.siNT	HS.siNT	NHS.siNT	156319	AZIN1	protein_coding	67754	4710	2380
ENSG00000113838.13	2	3:186546341-186546955	-	TE	0.9757	0.4611	0.5146	1	K1	0.9986	ENSG00000113838.13_3:186546341-186546955_TS_2	HS.siNT_vs_NHS.siNT	HS.siNT	NHS.siNT	112000	TBCCD1	protein_coding	24477	614	709
ENSG00000170234.13	12	5:160119423-160119423	-	TS	0.57645	0.054858	0.52159	1	K2	1.1054	ENSG00000170234.13_5:160119423-160119423_TE_12	HS.siNT_vs_NHS.siNT	HS.siNT	NHS.siNT	132221	PWWP2A	protein_coding	57650	829	552
ENSG00000235437.9	18	X:63426558-63426558	-	TE	0.52506	0.0016431	0.52341	1	K3	1.5463	ENSG00000235437.9_X:63426558-63426558_TS_18	HS.siNT_vs_NHS.siNT	HS.siNT	NHS.siNT	171898	LINC01278	lncRNA	338103	598	595
ENSG00000197062.12	9	6:28271935-28272021	+	RI	0.88867	0.36057	0.5281	1	K4	2.2717	ENSG00000197062.12_6:28271935-28272021_RI_9	HS.siNT_vs_NHS.siNT	HS.siNT	NHS.siNT	145385	ZSCAN26	protein_coding	11167	342	335
ENSG00000103995.14	5	15:48740844-48741600	-	RI	0.78411	0.25423	0.52988	1	K5	2.9893	ENSG00000103995.14_15:48740844-48741600_RI_5	HS.siNT_vs_NHS.siNT	HS.siNT	NHS.siNT	56021	CEP152	protein_coding	98219	345	215
ENSG00000100425.19	7	22:49777970-49783979	-	AA	0.63333	0.09971	0.53362	0.998	K3	1.2786	ENSG00000100425.19_22:49777970-49783979_AD_7	HS.siNT_vs_NHS.siNT	HS.siNT	NHS.siNT	111256	BRD1	protein_coding	54591	216	166
ENSG00000109381.21	9	4:139072004-139072039	-	AA	0.80362	0.26245	0.54117	0.998	K1	0.9897	ENSG00000109381.21_4:139072004-139072039_AD_9	HS.siNT_vs_NHS.siNT	HS.siNT	NHS.siNT	122866	ELF2	protein_coding	149107	292	241
ENSG00000168005.9	4	11:63822791-63822848	+	CE	0.66347	0.12209	0.54138	1	K4	2.7896	ENSG00000168005.9_11:63822791-63822848_CE_4	HS.siNT_vs_NHS.siNT	HS.siNT	NHS.siNT	23921	SPINDOC	protein_coding	14261	2140	788
ENSG00000179046.9	3	4:188092787-188093022	-	CE	0.63989	0.097348	0.54254	1	K3	2.0495	ENSG00000179046.9_4:188092787-188093022_CE_3	HS.siNT_vs_NHS.siNT	HS.siNT	NHS.siNT	126097	TRIML2	protein_coding	18332	311	52.7
ENSG00000143164.16	1	1:168075837-168075841	+	TE	0.99911	0.44886	0.55025	0.999	K2	1.296	ENSG00000143164.16_1:168075837-168075841_TS_1	HS.siNT_vs_NHS.siNT	HS.siNT	NHS.siNT	15041	DCAF6	protein_coding	140061	1350	2200
ENSG00000248643.5	11	11:66626461-66638558	+	AA	0.97494	0.4228	0.55214	1	K6	2.5888	ENSG00000248643.5_11:66626461-66638558_AD_11	HS.siNT_vs_NHS.siNT	HS.siNT	NHS.siNT	24193	RBM14-RBM4	protein_coding	29844	648	453
ENSG00000037637.11	5	1:16253556-16253634	-	AD	0.61768	0.060601	0.55708	1	K3	2.1468	ENSG00000037637.11_1:16253556-16253634_AA_5	HS.siNT_vs_NHS.siNT	HS.siNT	NHS.siNT	11843	FBXO42	protein_coding	105641	279	168
ENSG00000155508.14	2	5:154875586-154875872	+	TE	0.56774	0.0040373	0.5637	1	K3	1.047	ENSG00000155508.14_5:154875586-154875872_TS_2	HS.siNT_vs_NHS.siNT	HS.siNT	NHS.siNT	129474	CNOT8	protein_coding	19240	12600	14300
ENSG00000107077.19	34	9:6757656-6757972	+	TS	0.57009	0.0044133	0.56568	0.997	K2	0.9997	ENSG00000107077.19_9:6757656-6757972_TE_34	HS.siNT_vs_NHS.siNT	HS.siNT	NHS.siNT	166177	KDM4C	protein_coding	454786	229	211
ENSG00000173575.22	50	15:92900321-92900323	+	TS	0.96917	0.40311	0.56607	1	K2	1.1286	ENSG00000173575.22_15:92900321-92900323_TE_50	HS.siNT_vs_NHS.siNT	HS.siNT	NHS.siNT	54763	CHD2	protein_coding	127808	821	696
ENSG00000157107.14	17	5:73050346-73051348	+	AA	0.57296	0.0056815	0.56728	0.998	K1	0.9237	ENSG00000157107.14_5:73050346-73051348_AD_17	HS.siNT_vs_NHS.siNT	HS.siNT	NHS.siNT	136266	FCHO2	protein_coding	134482	86.5	173
ENSG00000164951.16	4	8:93917911-93917945	+	CE	0.9206	0.34813	0.57246	1	K2	1.5208	ENSG00000164951.16_8:93917911-93917945_CE_4	HS.siNT_vs_NHS.siNT	HS.siNT	NHS.siNT	156366	PDP1	protein_coding	68262	433	421
ENSG00000135451.13	1	12:49331671-49331731	+	TE	0.6928	0.11676	0.57604	0.993	K1	0.9292	ENSG00000135451.13_12:49331671-49331731_TS_1	HS.siNT_vs_NHS.siNT	HS.siNT	NHS.siNT	38988	TROAP	protein_coding	8496	446	439
ENSG00000100425.19	6	22:49777814-49777969	-	AA	0.66189	0.080127	0.58177	1	K2	1.2786	ENSG00000100425.19_22:49777814-49777969_AD_6	HS.siNT_vs_NHS.siNT	HS.siNT	NHS.siNT	111255	BRD1	protein_coding	54591	130	168
ENSG00000213903.9	2	14:24315637-24316946	+	TE	0.89825	0.31509	0.58316	1	K1	0.987	ENSG00000213903.9_14:24315637-24316946_TS_2	HS.siNT_vs_NHS.siNT	HS.siNT	NHS.siNT	50311	LTB4R	protein_coding	6587	627	645
ENSG00000131389.18	20	3:14402620-14402847	+	TS	0.92147	0.32715	0.59432	0.996	K2	1.0994	ENSG00000131389.18_3:14402620-14402847_TE_20	HS.siNT_vs_NHS.siNT	HS.siNT	NHS.siNT	111776	SLC6A6	protein_coding	86774	166	357
ENSG00000155508.14	15	5:154859405-154859496	+	CE	0.71354	0.10536	0.60818	1	K6	2.8095	ENSG00000155508.14_5:154859405-154859496_CE_15	HS.siNT_vs_NHS.siNT	HS.siNT	NHS.siNT	129487	CNOT8	protein_coding	19240	677	371
ENSG00000155508.14	17	5:154859189-154859352	+	AA	0.72592	0.11451	0.61142	1	K6	2.7408	ENSG00000155508.14_5:154859189-154859352_AD_17	HS.siNT_vs_NHS.siNT	HS.siNT	NHS.siNT	129489	CNOT8	protein_coding	19240	730	346
ENSG00000155508.14	16	5:154859353-154859404	+	AA	0.70825	0.096297	0.61195	1	K6	2.7505	ENSG00000155508.14_5:154859353-154859404_AD_16	HS.siNT_vs_NHS.siNT	HS.siNT	NHS.siNT	129488	CNOT8	protein_coding	19240	862	395
ENSG00000143727.16	6	2:272558-272630	+	TE	0.69366	0.076326	0.61734	1	K2	1.0085	ENSG00000143727.16_2:272558-272630_TS_6	HS.siNT_vs_NHS.siNT	HS.siNT	NHS.siNT	100321	ACP1	protein_coding	14144	299	425
ENSG00000125149.12	1	16:67147132-67148544	+	TE	0.62393	0.0057982	0.61814	1	K1	0.9895	ENSG00000125149.12_16:67147132-67148544_TS_1	HS.siNT_vs_NHS.siNT	HS.siNT	NHS.siNT	66973	PHAF1	protein_coding	38604	3300	4820
ENSG00000170946.15	3	11:31426356-31426480	+	AD	0.69949	0.072002	0.62749	1	K2	1.4302	ENSG00000170946.15_11:31426356-31426480_AA_3	HS.siNT_vs_NHS.siNT	HS.siNT	NHS.siNT	27284	DNAJC24	protein_coding	62996	554	171
ENSG00000135148.12	14	12:112125619-112126149	+	AD	0.77037	0.12996	0.64041	0.999	K2	0.9988	ENSG00000135148.12_12:112125619-112126149_AA_14	HS.siNT_vs_NHS.siNT	HS.siNT	NHS.siNT	35230	TRAFD1	protein_coding	28067	156	218
ENSG00000163517.15	4	3:13504468-13505233	+	TE	0.65108	0.0013952	0.64968	1	K2	1.3239	ENSG00000163517.15_3:13504468-13505233_TS_4	HS.siNT_vs_NHS.siNT	HS.siNT	NHS.siNT	119638	HDAC11	protein_coding	26701	824	959
ENSG00000134186.12	13	1:108692324-108692340	+	TS	0.92562	0.27356	0.65206	0.998	K2	1.1172	ENSG00000134186.12_1:108692324-108692340_TE_13	HS.siNT_vs_NHS.siNT	HS.siNT	NHS.siNT	16651	PRPF38B	protein_coding	10619	2020	853
ENSG00000136870.11	4	9:101399884-101399925	+	AA	0.79571	0.1309	0.66481	1	K3	1.9598	ENSG00000136870.11_9:101399884-101399925_AD_4	HS.siNT_vs_NHS.siNT	HS.siNT	NHS.siNT	160528	ZNF189	protein_coding	11810	277	87
ENSG00000008083.14	1	6:15522041-15522042	+	TE	0.83641	0.1615	0.67491	1	K1	0.8438	ENSG00000008083.14_6:15522041-15522042_TS_1	HS.siNT_vs_NHS.siNT	HS.siNT	NHS.siNT	140269	JARID2	protein_coding	275974	2730	5220
ENSG00000074621.14	13	15:65624081-65625970	+	TS	0.87615	0.18485	0.6913	0.991	K1	0.9985	ENSG00000074621.14_15:65624081-65625970_TE_13	HS.siNT_vs_NHS.siNT	HS.siNT	NHS.siNT	56883	SLC24A1	protein_coding	49630	304	473
ENSG00000108506.13	2	17:61865370-61865389	-	TE	0.69325	0.0002928	0.69296	1	K2	1.2045	ENSG00000108506.13_17:61865370-61865389_TS_2	HS.siNT_vs_NHS.siNT	HS.siNT	NHS.siNT	71440	INTS2	protein_coding	62650	4880	6410
ENSG00000167797.8	6	11:67508001-67508091	-	TS	0.71886	0.019269	0.69959	1	K1	0.9025	ENSG00000167797.8_11:67508001-67508091_TE_6	HS.siNT_vs_NHS.siNT	HS.siNT	NHS.siNT	30088	CDK2AP2	protein_coding	2153	269	195
ENSG00000082898.19	52	2:61538070-61538137	-	AD	0.98038	0.2785	0.70188	1	K3	0.9986	ENSG00000082898.19_2:61538070-61538137_AA_52	HS.siNT_vs_NHS.siNT	HS.siNT	NHS.siNT	97616	XPO1	protein_coding	62710	189	231
ENSG00000141524.17	3	17:78113148-78113211	-	TE	0.87641	0.17375	0.70266	1	K2	0.8812	ENSG00000141524.17_17:78113148-78113211_TS_3	HS.siNT_vs_NHS.siNT	HS.siNT	NHS.siNT	74573	TMC6	protein_coding	25011	374	181
ENSG00000244040.7	4	3:159913451-159914474	-	TE	0.77143	0.068342	0.70309	0.991	K2	0.9778	ENSG00000244040.7_3:159913451-159914474_TS_4	HS.siNT_vs_NHS.siNT	HS.siNT	NHS.siNT	115584	IL12A-AS1	lncRNA	323255	204	59.3
ENSG00000137500.10	1	11:83259081-83261316	-	TE	0.80689	0.10248	0.70441	1	K2	1.3612	ENSG00000137500.10_11:83259081-83261316_TS_1	HS.siNT_vs_NHS.siNT	HS.siNT	NHS.siNT	30009	CCDC90B	protein_coding	27310	4450	5270
ENSG00000082898.19	53	2:61538138-61538191	-	AD	0.98158	0.27709	0.70449	1	K3	0.9986	ENSG00000082898.19_2:61538138-61538191_AA_53	HS.siNT_vs_NHS.siNT	HS.siNT	NHS.siNT	97617	XPO1	protein_coding	62710	226	280
ENSG00000033100.17	3	7:151237539-151238681	+	TE	0.96447	0.23721	0.72726	1	K2	1.5677	ENSG00000033100.17_7:151237539-151238681_TS_3	HS.siNT_vs_NHS.siNT	HS.siNT	NHS.siNT	146989	CHPF2	protein_coding	8497	1790	5210
ENSG00000116729.14	2	1:68098754-68121997	-	AA	0.76434	0.028799	0.73554	1	K2	0.915	ENSG00000116729.14_1:68098754-68121997_AD_2	HS.siNT_vs_NHS.siNT	HS.siNT	NHS.siNT	6898	WLS	protein_coding	134648	189	168
ENSG00000016864.19	1	3:52694486-52694488	-	TE	0.74411	0.0054535	0.73866	1	K2	1.1255	ENSG00000016864.19_3:52694486-52694488_TS_1	HS.siNT_vs_NHS.siNT	HS.siNT	NHS.siNT	119537	GLT8D1	protein_coding	11547	3720	6430
ENSG00000082074.19	2	5:39107284-39107465	-	TE	0.98664	0.23147	0.75516	1	K1	0.9419	ENSG00000082074.19_5:39107284-39107465_TS_2	HS.siNT_vs_NHS.siNT	HS.siNT	NHS.siNT	136334	FYB1	protein_coding	169277	310	273
ENSG00000172922.11	8	11:65720587-65720798	-	TS	0.95081	0.17508	0.77573	1	K1	0.8722	ENSG00000172922.11_11:65720587-65720798_TE_8	HS.siNT_vs_NHS.siNT	HS.siNT	NHS.siNT	24044	RNASEH2C	protein_coding	6814	614	578
ENSG00000070367.16	22	14:57268622-57268899	-	TS	0.994	0.21487	0.77913	0.992	K1	0.9479	ENSG00000070367.16_14:57268622-57268899_TE_22	HS.siNT_vs_NHS.siNT	HS.siNT	NHS.siNT	48253	EXOC5	protein_coding	68399	175	214
ENSG00000138617.16	10	15:65286844-65286872	-	TS	0.78963	0.0070983	0.78253	1	K2	1.2795	ENSG00000138617.16_15:65286844-65286872_TE_10	HS.siNT_vs_NHS.siNT	HS.siNT	NHS.siNT	57122	PARP16	protein_coding	66159	270	131
ENSG00000104313.20	2	8:71197435-71197438	-	TE	0.79157	0.0016293	0.78995	1	K3	1.4739	ENSG00000104313.20_8:71197435-71197438_TS_2	HS.siNT_vs_NHS.siNT	HS.siNT	NHS.siNT	156809	EYA1	protein_coding	394593	244	659
ENSG00000005483.22	31	7:105014205-105014217	+	TS	0.99684	0.18318	0.81366	1	K1	0.9733	ENSG00000005483.22_7:105014205-105014217_TE_31	HS.siNT_vs_NHS.siNT	HS.siNT	NHS.siNT	149108	KMT2E	protein_coding	174077	299	274
ENSG00000255529.9	10	15:57706714-57706724	+	TS	0.99714	0.16534	0.8318	1	K2	0.796	ENSG00000255529.9_15:57706714-57706724_TE_10	HS.siNT_vs_NHS.siNT	HS.siNT	NHS.siNT	56478	POLR2M	protein_coding	76068	420	355
ENSG00000117682.17	4	1:26468895-26469226	+	TE	0.88948	0.00051601	0.88896	1	K2	0.7647	ENSG00000117682.17_1:26468895-26469226_TS_4	HS.siNT_vs_NHS.siNT	HS.siNT	NHS.siNT	4008	DHDDS	protein_coding	39025	5150	8240
ENSG00000171421.13	2	5:1798387-1798947	-	TE	0.94326	0.0016458	0.94161	1	K1	0.4981	ENSG00000171421.13_5:1798387-1798947_TS_2	HS.siNT_vs_NHS.siNT	HS.siNT	NHS.siNT	133862	MRPL36	protein_coding	2982	4520	6730
ENSG00000172687.14	4	19:21378629-21379300	+	TE	0.99929	0.0059496	0.99334	1	K1	0.0472	ENSG00000172687.14_19:21378629-21379300_TS_4	HS.siNT_vs_NHS.siNT	HS.siNT	NHS.siNT	82734	ZNF738	protein_coding	29653	1500	1350
ENSG00000154153.15	3	5:16474207-16474674	-	TE	0.99888	0.0014437	0.99743	1	K2	0.8572	ENSG00000154153.15_5:16474207-16474674_TS_3	HS.siNT_vs_NHS.siNT	HS.siNT	NHS.siNT	132345	RETREG1	protein_coding	144064	963	1400
ENSG00000047579.20	1	6:15522807-15522809	-	TE	0.9994	0.00046606	0.99893	1	K1	0	ENSG00000047579.20_6:15522807-15522809_TS_1	HS.siNT_vs_NHS.siNT	HS.siNT	NHS.siNT	141017	DTNBP1	protein_coding	140252	1690	2170

## Sheet: NHS.siRPRD1B_vs_NHS.siNT.whippe
gene	node	coord	strand	type	psi_a	psi_b	psi_delta	probability	complexity	entropy	unique_name	comparison	condition_1	condition_2	coord_match	gene_name	gene_type	gene_width	condition_1_counts	condition_2_counts
ENSG00000235109.8	1	6:28324737-28324739	-	TE	0.0033009	0.99558	-0.99227	1	K2	0.5002	ENSG00000235109.8_6:28324737-28324739_TS_1	NHS.siRPRD1B_vs_NHS.siNT	NHS.siRPRD1B	NHS.siNT	142883	ZSCAN31	protein_coding	31579	493	361
ENSG00000114209.15	1	3:167683298-167683909	-	TE	0.00060603	0.93604	-0.93544	1	K2	0.5282	ENSG00000114209.15_3:167683298-167683909_TS_1	NHS.siRPRD1B_vs_NHS.siNT	NHS.siRPRD1B	NHS.siNT	114569	PDCD10	protein_coding	51642	9900	9670
ENSG00000105856.14	2	7:107201636-107202508	+	TE	0.093855	0.93647	-0.84261	1	K2	1.293	ENSG00000105856.14_7:107201636-107202508_TS_2	NHS.siRPRD1B_vs_NHS.siNT	NHS.siRPRD1B	NHS.siNT	148750	HBP1	protein_coding	33562	4130	2710
ENSG00000048342.18	2	4:15601237-15601546	+	TE	0.15825	0.99559	-0.83734	0.999	K1	0.997	ENSG00000048342.18_4:15601237-15601546_TS_2	NHS.siRPRD1B_vs_NHS.siNT	NHS.siRPRD1B	NHS.siNT	126510	CC2D2A	protein_coding	131688	293	576
ENSG00000136114.17	1	13:52377167-52377198	-	TE	0.021167	0.85672	-0.83555	1	K1	0.9754	ENSG00000136114.17_13:52377167-52377198_TS_1	NHS.siRPRD1B_vs_NHS.siNT	NHS.siRPRD1B	NHS.siNT	44930	THSD1	protein_coding	39207	170	125
ENSG00000172922.11	9	11:65720799-65720801	-	TS	0.0026298	0.82533	-0.8227	1	K1	0.8722	ENSG00000172922.11_11:65720799-65720801_TE_9	NHS.siRPRD1B_vs_NHS.siNT	NHS.siRPRD1B	NHS.siNT	24407	RNASEH2C	protein_coding	6814	348	578
ENSG00000182919.15	2	11:93763084-93763102	+	TE	0.099212	0.87731	-0.7781	1	K2	1.4899	ENSG00000182919.15_11:93763084-93763102_TS_2	NHS.siRPRD1B_vs_NHS.siNT	NHS.siRPRD1B	NHS.siNT	34479	C11orf54	protein_coding	23159	3040	2820
ENSG00000136997.21	12	8:127736231-127736612	+	TS	0.0050025	0.7725	-0.76749	1	K2	1.111	ENSG00000136997.21_8:127736231-127736612_TE_12	NHS.siRPRD1B_vs_NHS.siNT	NHS.siRPRD1B	NHS.siNT	157598	MYC	protein_coding	7518	3250	1180
ENSG00000151611.17	2	4:145656714-145658424	+	TE	0.14797	0.91032	-0.76235	0.998	K3	2.1015	ENSG00000151611.17_4:145656714-145658424_TS_2	NHS.siRPRD1B_vs_NHS.siNT	NHS.siRPRD1B	NHS.siNT	126292	MMAA	protein_coding	60992	222	96.4
ENSG00000102393.14	1	X:101397803-101397806	-	TE	0.071973	0.82737	-0.75539	1	K2	1.1669	ENSG00000102393.14_X:101397803-101397806_TS_1	NHS.siRPRD1B_vs_NHS.siNT	NHS.siRPRD1B	NHS.siNT	171896	GLA	protein_coding	14740	2190	1240
ENSG00000100503.26	2	14:50725840-50726066	-	TE	0.007784	0.74915	-0.74136	1	K1	0.9966	ENSG00000100503.26_14:50725840-50726066_TS_2	NHS.siRPRD1B_vs_NHS.siNT	NHS.siRPRD1B	NHS.siNT	49476	NIN	protein_coding	111400	143	548
ENSG00000262919.8	1	X:153587925-153587931	-	TE	0.11161	0.85225	-0.74064	0.993	K1	0.99	ENSG00000262919.8_X:153587925-153587931_TS_1	NHS.siRPRD1B_vs_NHS.siNT	NHS.siRPRD1B	NHS.siNT	171623	CCNQ	protein_coding	12121	1300	1200
ENSG00000198832.11	1	22:31104772-31104776	-	TE	0.25682	0.99408	-0.73726	1	K1	0.9989	ENSG00000198832.11_22:31104772-31104776_TS_1	NHS.siRPRD1B_vs_NHS.siNT	NHS.siRPRD1B	NHS.siNT	112233	SELENOM	protein_coding	15298	238	162
ENSG00000228794.11	8	1:854395-854411	+	TE	0.0010593	0.73484	-0.73378	1	K1	0.9835	ENSG00000228794.11_1:854395-854411_TS_8	NHS.siRPRD1B_vs_NHS.siNT	NHS.siRPRD1B	NHS.siNT	3474	LINC01128	lncRNA	34309	1050	864
ENSG00000188452.15	2	2:181536672-181537404	-	TE	0.095548	0.81628	-0.72073	0.994	K3	1.4482	ENSG00000188452.15_2:181536672-181537404_TS_2	NHS.siRPRD1B_vs_NHS.siNT	NHS.siRPRD1B	NHS.siNT	92619	CERKL	protein_coding	145625	160	245
ENSG00000167395.10	2	16:31082971-31084019	+	TE	0.28073	0.99752	-0.71679	1	K1	0.9868	ENSG00000167395.10_16:31082971-31084019_TS_2	NHS.siRPRD1B_vs_NHS.siNT	NHS.siRPRD1B	NHS.siNT	64058	ZNF646	protein_coding	9775	468	429
ENSG00000185532.20	27	10:51074510-51074901	+	TS	0.2328	0.93683	-0.70402	1	K2	1.1522	ENSG00000185532.20_10:51074510-51074901_TE_27	NHS.siRPRD1B_vs_NHS.siNT	NHS.siRPRD1B	NHS.siNT	20438	PRKG1	protein_coding	1307536	157	213
ENSG00000126016.17	19	X:112840816-112840831	-	TS	0.25911	0.96118	-0.70207	1	K1	0.988	ENSG00000126016.17_X:112840816-112840831_TE_19	NHS.siRPRD1B_vs_NHS.siNT	NHS.siRPRD1B	NHS.siNT	169673	AMOT	protein_coding	66329	230	180
ENSG00000204104.12	1	2:238400823-238400897	+	TE	0.013753	0.69633	-0.68258	0.999	K1	0.9561	ENSG00000204104.12_2:238400823-238400897_TS_1	NHS.siRPRD1B_vs_NHS.siNT	NHS.siRPRD1B	NHS.siNT	101583	TRAF3IP1	protein_coding	80457	2670	2480
ENSG00000169359.16	13	3:155854428-155854429	-	TS	0.061717	0.74155	-0.67983	1	K2	1.2992	ENSG00000169359.16_3:155854428-155854429_TE_13	NHS.siRPRD1B_vs_NHS.siNT	NHS.siRPRD1B	NHS.siNT	121653	SLC33A1	protein_coding	33433	3080	2680
ENSG00000122566.22	3	7:26185199-26185279	-	CE	0.056548	0.7314	-0.67485	1	K5	1.9621	ENSG00000122566.22_7:26185199-26185279_CE_3	NHS.siRPRD1B_vs_NHS.siNT	NHS.siRPRD1B	NHS.siNT	156003	HNRNPA2B1	protein_coding	30379	165	85.4
ENSG00000137672.13	2	11:101452955-101453106	-	TE	0.22544	0.88415	-0.6587	0.995	K1	0.9122	ENSG00000137672.13_11:101452955-101453106_TS_2	NHS.siRPRD1B_vs_NHS.siNT	NHS.siRPRD1B	NHS.siNT	24717	TRPC6	protein_coding	420999	209	113
ENSG00000232480.2	5	1:218345603-218346008	-	TS	0.35801	0.97203	-0.61402	0.998	K1	0.9998	ENSG00000232480.2_1:218345603-218346008_TE_5	NHS.siRPRD1B_vs_NHS.siNT	NHS.siRPRD1B	NHS.siNT	13938	TGFB2-AS1	lncRNA	1835	150	30.5
ENSG00000148634.16	16	10:67990310-67990400	-	AA	0.37655	0.96666	-0.59011	1	K3	1.5756	ENSG00000148634.16_10:67990310-67990400_AD_16	NHS.siRPRD1B_vs_NHS.siNT	NHS.siRPRD1B	NHS.siNT	22943	HERC4	protein_coding	153403	384	388
ENSG00000196182.11	1	1:36339624-36339627	-	TE	0.1166	0.70601	-0.58941	0.997	K1	1	ENSG00000196182.11_1:36339624-36339627_TS_1	NHS.siRPRD1B_vs_NHS.siNT	NHS.siRPRD1B	NHS.siNT	15654	STK40	protein_coding	46301	8770	12400
ENSG00000157764.14	2	7:140730665-140734485	-	TE	0.0057023	0.5935	-0.5878	1	K1	0.8887	ENSG00000157764.14_7:140730665-140734485_TS_2	NHS.siRPRD1B_vs_NHS.siNT	NHS.siRPRD1B	NHS.siNT	155576	BRAF	protein_coding	205603	178	302
ENSG00000175471.20	25	5:94931953-94931991	-	CE	0.20817	0.76053	-0.55236	1	K3	1.7977	ENSG00000175471.20_5:94931953-94931991_CE_25	NHS.siRPRD1B_vs_NHS.siNT	NHS.siRPRD1B	NHS.siNT	132834	MCTP1	protein_coding	581405	145	94.6
ENSG00000159228.13	2	21:36072446-36073164	+	TE	0.38596	0.90804	-0.52208	0.998	K1	0.9595	ENSG00000159228.13_21:36072446-36073164_TS_2	NHS.siRPRD1B_vs_NHS.siNT	NHS.siRPRD1B	NHS.siNT	107927	CBR1	protein_coding	3226	9780	9780
ENSG00000148634.16	15	10:67990211-67990309	-	CE	0.45448	0.96682	-0.51234	1	K3	1.5756	ENSG00000148634.16_10:67990211-67990309_CE_15	NHS.siRPRD1B_vs_NHS.siNT	NHS.siRPRD1B	NHS.siNT	22942	HERC4	protein_coding	153403	439	486
ENSG00000077264.16	2	X:111220358-111220918	+	TE	0.41052	0.92071	-0.5102	0.999	K1	0.9737	ENSG00000077264.16_X:111220358-111220918_TS_2	NHS.siRPRD1B_vs_NHS.siNT	NHS.siRPRD1B	NHS.siNT	174413	PAK3	protein_coding	283077	453	947
ENSG00000157168.20	19	8:32743225-32743253	+	TE	0.14735	0.65378	-0.50643	0.991	K2	1.0667	ENSG00000157168.20_8:32743225-32743253_TS_19	NHS.siRPRD1B_vs_NHS.siNT	NHS.siRPRD1B	NHS.siNT	157292	NRG1	protein_coding	1216445	5090	3000
ENSG00000083845.9	1	19:58394805-58394806	+	TE	0.00088444	0.49978	-0.49889	1	K1	1	ENSG00000083845.9_19:58394805-58394806_TS_1	NHS.siRPRD1B_vs_NHS.siNT	NHS.siRPRD1B	NHS.siNT	87962	RPS5	protein_coding	8407	1240	1250
ENSG00000104915.15	2	19:13144062-13144403	-	TE	0.0012285	0.49429	-0.49306	1	K1	0.9665	ENSG00000104915.15_19:13144062-13144403_TS_2	NHS.siRPRD1B_vs_NHS.siNT	NHS.siRPRD1B	NHS.siNT	83193	STX10	protein_coding	6326	849	973
ENSG00000168610.16	3	17:42313421-42313445	-	TE	0.0088051	0.49914	-0.49034	1	K4	1.9217	ENSG00000168610.16_17:42313421-42313445_TS_3	NHS.siRPRD1B_vs_NHS.siNT	NHS.siRPRD1B	NHS.siNT	69799	STAT3	protein_coding	75217	13300	13000
ENSG00000138430.16	2	2:174075008-174075009	-	TE	0.27916	0.76526	-0.4861	0.992	K2	0.993	ENSG00000138430.16_2:174075008-174075009_TS_2	NHS.siRPRD1B_vs_NHS.siNT	NHS.siRPRD1B	NHS.siNT	100828	OLA1	protein_coding	176153	20300	18200
ENSG00000170161.7	1	9:62899778-62900104	+	TE	0.22262	0.70613	-0.48351	0.993	K2	1.5581	ENSG00000170161.7_9:62899778-62900104_TS_1	NHS.siRPRD1B_vs_NHS.siNT	NHS.siRPRD1B	NHS.siNT	167041	ENSG00000170161	lncRNA	2737	317	259
ENSG00000253210.3	2	8:141124722-141125572	-	TE	0.077441	0.56045	-0.48301	0.994	K2	1	ENSG00000253210.3_8:141124722-141125572_TS_2	NHS.siRPRD1B_vs_NHS.siNT	NHS.siRPRD1B	NHS.siNT	157559	DENND3-AS1	lncRNA	5354	166	183
ENSG00000224086.6	1	22:21943373-21977632	+	TE	0.044318	0.52727	-0.48296	0.998	K1	0.9558	ENSG00000224086.6_22:21943373-21977632_TS_1	NHS.siRPRD1B_vs_NHS.siNT	NHS.siRPRD1B	NHS.siNT	109810	PPM1F-AS1	lncRNA	39364	1420	913
ENSG00000100445.18	1	14:24439766-24439781	-	TE	0.14572	0.6274	-0.48168	0.992	K2	1.3779	ENSG00000100445.18_14:24439766-24439781_TS_1	NHS.siRPRD1B_vs_NHS.siNT	NHS.siRPRD1B	NHS.siNT	49805	SDR39U1	protein_coding	3140	1880	1980
ENSG00000092098.17	1	14:24160656-24160659	+	TE	0.43091	0.90589	-0.47498	0.998	K1	0.9988	ENSG00000092098.17_14:24160656-24160659_TS_1	NHS.siRPRD1B_vs_NHS.siNT	NHS.siRPRD1B	NHS.siNT	52004	RNF31	protein_coding	13978	148	103
ENSG00000178950.18	36	4:932317-932373	-	TS	0.066463	0.53875	-0.47229	0.996	K1	0.9959	ENSG00000178950.18_4:932317-932373_TE_36	NHS.siRPRD1B_vs_NHS.siNT	NHS.siRPRD1B	NHS.siNT	130296	GAK	protein_coding	83098	148	146
ENSG00000139116.19	1	12:39293228-39293228	-	TE	0.00018279	0.46511	-0.46493	0.995	K2	1.3861	ENSG00000139116.19_12:39293228-39293228_TS_1	NHS.siRPRD1B_vs_NHS.siNT	NHS.siRPRD1B	NHS.siNT	43024	KIF21A	protein_coding	150163	5470	3950
ENSG00000169126.16	2	10:27812168-27812169	-	TE	0.53881	0.99686	-0.45805	1	K2	0.9603	ENSG00000169126.16_10:27812168-27812169_TS_2	NHS.siRPRD1B_vs_NHS.siNT	NHS.siRPRD1B	NHS.siNT	22490	ODAD2	protein_coding	223894	148	350
ENSG00000133794.20	3	11:13386596-13387261	+	TE	0.13426	0.58858	-0.45432	1	K2	1.4906	ENSG00000133794.20_11:13386596-13387261_TS_3	NHS.siRPRD1B_vs_NHS.siNT	NHS.siRPRD1B	NHS.siNT	29958	ARNTL	protein_coding	110615	1830	1100
ENSG00000077782.22	2	8:38411143-38411641	-	TE	0.010066	0.46074	-0.45068	1	K2	1.2466	ENSG00000077782.22_8:38411143-38411641_TS_2	NHS.siRPRD1B_vs_NHS.siNT	NHS.siRPRD1B	NHS.siNT	156716	FGFR1	protein_coding	68620	6270	5700
ENSG00000229056.2	1	2:196263560-196264204	+	TE	0.025649	0.47142	-0.44577	1	K1	0.9926	ENSG00000229056.2_2:196263560-196264204_TS_1	NHS.siRPRD1B_vs_NHS.siNT	NHS.siRPRD1B	NHS.siNT	101241	HECW2-AS1	lncRNA	4181	114	157
ENSG00000177738.5	12	5:43018725-43018811	-	TS	0.12404	0.56929	-0.44525	1	K2	1.5531	ENSG00000177738.5_5:43018725-43018811_TE_12	NHS.siRPRD1B_vs_NHS.siNT	NHS.siRPRD1B	NHS.siNT	135526	ENSG00000177738	lncRNA	54393	617	742
ENSG00000144677.15	5	3:37980864-37981824	+	RI	0.42721	0.8666	-0.43939	0.998	K4	2.6443	ENSG00000144677.15_3:37980864-37981824_RI_5	NHS.siRPRD1B_vs_NHS.siNT	NHS.siRPRD1B	NHS.siNT	115302	CTDSPL	protein_coding	122590	359	889
ENSG00000130340.17	3	6:157944506-157944507	+	TE	0.00029294	0.43818	-0.43789	0.992	K3	1.9847	ENSG00000130340.17_6:157944506-157944507_TS_3	NHS.siRPRD1B_vs_NHS.siNT	NHS.siRPRD1B	NHS.siNT	147993	SNX9	protein_coding	244691	4340	5060
ENSG00000144199.12	8	2:97091863-97091988	-	CE	0.30711	0.74441	-0.4373	0.997	K4	2.9091	ENSG00000144199.12_2:97091863-97091988_CE_8	NHS.siRPRD1B_vs_NHS.siNT	NHS.siRPRD1B	NHS.siNT	102155	FAHD2B	protein_coding	11300	91.1	245
ENSG00000115286.21	2	19:1395582-1395584	+	TE	0.53668	0.96724	-0.43056	0.995	K2	0.9713	ENSG00000115286.21_19:1395582-1395584_TS_2	NHS.siRPRD1B_vs_NHS.siNT	NHS.siRPRD1B	NHS.siNT	84316	NDUFS7	protein_coding	12063	199	248
ENSG00000079841.19	5	6:72400870-72400890	+	TE	0.062508	0.48806	-0.42555	0.991	K3	1.3905	ENSG00000079841.19_6:72400870-72400890_TS_5	NHS.siRPRD1B_vs_NHS.siNT	NHS.siRPRD1B	NHS.siNT	141870	RIMS1	protein_coding	516596	250	39.4
ENSG00000143578.16	18	1:153967921-153968164	+	TS	0.57024	0.99522	-0.42498	1	K1	0.9666	ENSG00000143578.16_1:153967921-153968164_TE_18	NHS.siRPRD1B_vs_NHS.siNT	NHS.siRPRD1B	NHS.siNT	10303	CREB3L4	protein_coding	6828	137	212
ENSG00000110344.10	2	11:118396508-118399207	+	TE	0.1932	0.61631	-0.42311	0.996	K2	1.5724	ENSG00000110344.10_11:118396508-118399207_TS_2	NHS.siRPRD1B_vs_NHS.siNT	NHS.siRPRD1B	NHS.siNT	33464	UBE4A	protein_coding	39612	13500	18300
ENSG00000173207.13	1	1:154979249-154979251	+	TE	0.40875	0.83087	-0.42212	1	K1	0.9853	ENSG00000173207.13_1:154979249-154979251_TS_1	NHS.siRPRD1B_vs_NHS.siNT	NHS.siRPRD1B	NHS.siNT	12785	CKS1B	protein_coding	4599	26700	28400
ENSG00000136732.16	2	2:126695946-126696664	+	TE	0.48657	0.90551	-0.41894	0.997	K1	0.999	ENSG00000136732.16_2:126695946-126696664_TS_2	NHS.siRPRD1B_vs_NHS.siNT	NHS.siRPRD1B	NHS.siNT	94226	GYPC	protein_coding	40535	2630	3490
ENSG00000139190.17	4	12:6464487-6464889	-	RI	0.45369	0.86678	-0.41308	0.994	K2	1.3867	ENSG00000139190.17_12:6464487-6464889_RI_4	NHS.siRPRD1B_vs_NHS.siNT	NHS.siRPRD1B	NHS.siNT	36177	VAMP1	protein_coding	8441	195	180
ENSG00000234741.9	14	1:173864507-173864674	-	RI	0.4005	0.81072	-0.41022	1	K10	4.7151	ENSG00000234741.9_1:173864507-173864674_RI_14	NHS.siRPRD1B_vs_NHS.siNT	NHS.siRPRD1B	NHS.siNT	10526	GAS5	lncRNA	10324	2880	1760
ENSG00000139190.17	3	12:6462970-6464486	-	AA	0.45793	0.86583	-0.40791	0.993	K2	1.3867	ENSG00000139190.17_12:6462970-6464486_AD_3	NHS.siRPRD1B_vs_NHS.siNT	NHS.siRPRD1B	NHS.siNT	36176	VAMP1	protein_coding	8441	179	110
ENSG00000099917.17	3	22:20586868-20587617	+	TE	0.042687	0.44861	-0.40593	0.994	K2	1.5684	ENSG00000099917.17_22:20586868-20587617_TS_3	NHS.siRPRD1B_vs_NHS.siNT	NHS.siRPRD1B	NHS.siNT	110104	MED15	protein_coding	91720	6900	9420
ENSG00000117448.14	11	1:45551068-45551155	+	TS	0.025295	0.43021	-0.40492	0.999	K2	0.9958	ENSG00000117448.14_1:45551068-45551155_TE_11	NHS.siRPRD1B_vs_NHS.siNT	NHS.siRPRD1B	NHS.siNT	14786	AKR1A1	protein_coding	19507	1060	950
ENSG00000123143.13	1	19:14471860-14471866	+	TE	0.57078	0.97489	-0.40411	1	K1	0.9984	ENSG00000123143.13_19:14471860-14471866_TS_1	NHS.siRPRD1B_vs_NHS.siNT	NHS.siRPRD1B	NHS.siNT	81868	PKN1	protein_coding	38815	1930	1670
ENSG00000032742.18	24	13:20589811-20589867	+	CE	0.098867	0.50102	-0.40215	0.998	K3	1.3038	ENSG00000032742.18_13:20589811-20589867_CE_24	NHS.siRPRD1B_vs_NHS.siNT	NHS.siRPRD1B	NHS.siNT	47083	IFT88	protein_coding	124307	137	219
ENSG00000156381.9	2	14:102506842-102506875	-	TE	0.050271	0.45074	-0.40047	0.995	K2	0.9836	ENSG00000156381.9_14:102506842-102506875_TS_2	NHS.siRPRD1B_vs_NHS.siNT	NHS.siRPRD1B	NHS.siNT	53694	ANKRD9	protein_coding	8033	2240	2610
ENSG00000248643.5	2	11:66646027-66646467	+	TE	0.22359	0.62379	-0.4002	0.996	K1	1	ENSG00000248643.5_11:66646027-66646467_TS_2	NHS.siRPRD1B_vs_NHS.siNT	NHS.siRPRD1B	NHS.siNT	24546	RBM14-RBM4	protein_coding	29844	10200	8640
ENSG00000234741.9	11	1:173864305-173864483	-	RI	0.14953	0.54791	-0.39838	1	K11	5.0576	ENSG00000234741.9_1:173864305-173864483_RI_11	NHS.siRPRD1B_vs_NHS.siNT	NHS.siRPRD1B	NHS.siNT	10523	GAS5	lncRNA	10324	2710	1350
ENSG00000234741.9	13	1:173864503-173864506	-	AA	0.51734	0.91257	-0.39523	1	K11	4.7151	ENSG00000234741.9_1:173864503-173864506_AD_13	NHS.siRPRD1B_vs_NHS.siNT	NHS.siRPRD1B	NHS.siNT	10525	GAS5	lncRNA	10324	2220	1120
ENSG00000106976.21	9	9:128247924-128247935	+	CE	0.51792	0.91038	-0.39246	0.992	K1	0.9933	ENSG00000106976.21_9:128247924-128247935_CE_9	NHS.siRPRD1B_vs_NHS.siNT	NHS.siRPRD1B	NHS.siNT	166815	DNM1	protein_coding	63594	33.8	127
ENSG00000149948.14	16	12:65824483-65824897	+	TS	0.00081224	0.38888	-0.38807	1	K2	1.3749	ENSG00000149948.14_12:65824483-65824897_TE_16	NHS.siRPRD1B_vs_NHS.siNT	NHS.siRPRD1B	NHS.siNT	36844	HMGA2	protein_coding	141832	1320	1510
ENSG00000114698.15	14	3:146250557-146250637	-	CE	0.074741	0.45682	-0.38208	1	K3	1.7481	ENSG00000114698.15_3:146250557-146250637_CE_14	NHS.siRPRD1B_vs_NHS.siNT	NHS.siRPRD1B	NHS.siNT	114461	PLSCR4	protein_coding	58845	115	44.6
ENSG00000117682.17	3	1:26469227-26469373	+	TE	0.61767	0.99948	-0.38181	0.999	K2	0.8595	ENSG00000117682.17_1:26469227-26469373_TS_3	NHS.siRPRD1B_vs_NHS.siNT	NHS.siRPRD1B	NHS.siNT	4047	DHDDS	protein_coding	39025	9610	8240
ENSG00000215861.7	1	1:149197558-149197991	-	TE	0.085377	0.46542	-0.38004	0.995	K1	0.9998	ENSG00000215861.7_1:149197558-149197991_TS_1	NHS.siRPRD1B_vs_NHS.siNT	NHS.siRPRD1B	NHS.siNT	16582	ENSG00000215861	transcribed_unprocessed_pseudogene	124175	199	449
ENSG00000258644.6	9	14:70388470-70388606	-	CE	0.40631	0.78426	-0.37795	0.996	K5	2.0719	ENSG00000258644.6_14:70388470-70388606_CE_9	NHS.siRPRD1B_vs_NHS.siNT	NHS.siRPRD1B	NHS.siNT	50627	SYNJ2BP-COX16	protein_coding	91011	289	446
ENSG00000256525.8	13	17:64496407-64496531	-	AD	0.50359	0.87705	-0.37346	0.995	K1	0.9993	ENSG00000256525.8_17:64496407-64496531_AA_13	NHS.siRPRD1B_vs_NHS.siNT	NHS.siRPRD1B	NHS.siNT	73317	POLG2	protein_coding	19270	163	219
ENSG00000234741.9	12	1:173864484-173864502	-	CE	0.54191	0.915	-0.37309	1	K11	5.0321	ENSG00000234741.9_1:173864484-173864502_CE_12	NHS.siRPRD1B_vs_NHS.siNT	NHS.siRPRD1B	NHS.siNT	10524	GAS5	lncRNA	10324	2800	1310
ENSG00000080823.23	24	14:102265823-102265912	-	CE	0.26251	0.63465	-0.37214	0.997	K3	1.9782	ENSG00000080823.23_14:102265823-102265912_CE_24	NHS.siRPRD1B_vs_NHS.siNT	NHS.siRPRD1B	NHS.siNT	50084	MOK	protein_coding	80691	307	323
ENSG00000196705.8	8	19:21184598-21186005	+	RI	0.33904	0.70872	-0.36969	0.996	K7	4.7142	ENSG00000196705.8_19:21184598-21186005_RI_8	NHS.siRPRD1B_vs_NHS.siNT	NHS.siRPRD1B	NHS.siNT	89956	ZNF431	protein_coding	54030	411	299
ENSG00000175224.17	29	11:46618260-46618324	+	AA	0.24327	0.61199	-0.36872	1	K5	2.4625	ENSG00000175224.17_11:46618260-46618324_AD_29	NHS.siRPRD1B_vs_NHS.siNT	NHS.siRPRD1B	NHS.siNT	32673	ATG13	protein_coding	57292	459	489
ENSG00000185024.18	5	14:105210278-105210366	-	TE	0.24177	0.60784	-0.36606	0.997	K1	0.9931	ENSG00000185024.18_14:105210278-105210366_TS_5	NHS.siRPRD1B_vs_NHS.siNT	NHS.siRPRD1B	NHS.siNT	53070	BRF1	protein_coding	106304	429	399
ENSG00000146416.19	15	6:143095929-143126304	+	CE	0.10247	0.46765	-0.36519	0.999	K3	1.4642	ENSG00000146416.19_6:143095929-143126304_CE_15	NHS.siRPRD1B_vs_NHS.siNT	NHS.siRPRD1B	NHS.siNT	144606	AIG1	protein_coding	280563	122	364
ENSG00000136240.10	8	7:6483967-6484057	-	TS	0.0017137	0.36663	-0.36492	0.992	K1	0.9867	ENSG00000136240.10_7:6483967-6484057_TE_8	NHS.siRPRD1B_vs_NHS.siNT	NHS.siRPRD1B	NHS.siNT	154453	KDELR2	protein_coding	38238	580	873
ENSG00000140941.14	1	16:87404775-87404779	+	TE	0.53012	0.89473	-0.36461	0.997	K1	1	ENSG00000140941.14_16:87404775-87404779_TS_1	NHS.siRPRD1B_vs_NHS.siNT	NHS.siRPRD1B	NHS.siNT	60485	MAP1LC3B	protein_coding	20827	23300	19900
ENSG00000157954.15	20	7:5190233-5190272	+	TS	0.55752	0.91471	-0.35718	0.999	K2	0.9989	ENSG00000157954.15_7:5190233-5190272_TE_20	NHS.siRPRD1B_vs_NHS.siNT	NHS.siRPRD1B	NHS.siNT	156168	WIPI2	protein_coding	43645	228	218
ENSG00000165699.15	22	9:132909807-132910260	-	TE	0.57491	0.93151	-0.3566	0.994	K2	1.4121	ENSG00000165699.15_9:132909807-132910260_TS_22	NHS.siRPRD1B_vs_NHS.siNT	NHS.siRPRD1B	NHS.siNT	163009	TSC1	protein_coding	55527	1000	800
ENSG00000070366.14	2	17:2059850-2061404	-	TE	0.034175	0.39038	-0.35621	0.996	K2	0.9763	ENSG00000070366.14_17:2059850-2061404_TS_2	NHS.siRPRD1B_vs_NHS.siNT	NHS.siRPRD1B	NHS.siNT	76158	SMG6	protein_coding	243947	2170	2720
ENSG00000162194.13	14	11:62671766-62672267	-	TS	0.63266	0.98849	-0.35583	1	K1	0.9997	ENSG00000162194.13_11:62671766-62672267_TE_14	NHS.siRPRD1B_vs_NHS.siNT	NHS.siRPRD1B	NHS.siNT	27098	LBHD1	protein_coding	9451	214	271
ENSG00000077616.11	3	11:90191558-90191889	+	TE	0.55761	0.91264	-0.35504	1	K2	0.9912	ENSG00000077616.11_11:90191558-90191889_TS_3	NHS.siRPRD1B_vs_NHS.siNT	NHS.siRPRD1B	NHS.siNT	28128	NAALAD2	protein_coding	61380	5730	2460
ENSG00000148337.22	28	9:128187863-128187934	-	CE	0.53453	0.88946	-0.35493	1	K3	1.8613	ENSG00000148337.22_9:128187863-128187934_CE_28	NHS.siRPRD1B_vs_NHS.siNT	NHS.siRPRD1B	NHS.siNT	165008	CIZ1	protein_coding	43133	882	1270
ENSG00000196705.8	5	19:21187163-21187193	+	AA	0.54817	0.90126	-0.35308	0.999	K7	4.7142	ENSG00000196705.8_19:21187163-21187193_AD_5	NHS.siRPRD1B_vs_NHS.siNT	NHS.siRPRD1B	NHS.siNT	89953	ZNF431	protein_coding	54030	470	368
ENSG00000196705.8	6	19:21186288-21187162	+	RI	0.5486	0.90162	-0.35302	1	K7	4.7142	ENSG00000196705.8_19:21186288-21187162_RI_6	NHS.siRPRD1B_vs_NHS.siNT	NHS.siRPRD1B	NHS.siNT	89954	ZNF431	protein_coding	54030	449	386
ENSG00000175224.17	28	11:46618325-46618375	+	CE	0.33727	0.69026	-0.35299	1	K5	2.4625	ENSG00000175224.17_11:46618325-46618375_CE_28	NHS.siRPRD1B_vs_NHS.siNT	NHS.siRPRD1B	NHS.siNT	32672	ATG13	protein_coding	57292	477	553
ENSG00000196705.8	4	19:21187194-21189864	+	AA	0.54799	0.89911	-0.35112	1	K7	4.7142	ENSG00000196705.8_19:21187194-21189864_AD_4	NHS.siRPRD1B_vs_NHS.siNT	NHS.siRPRD1B	NHS.siNT	89952	ZNF431	protein_coding	54030	221	311
ENSG00000158864.13	3	1:161214375-161214381	+	TE	0.00080837	0.35132	-0.35051	0.999	K3	1.6881	ENSG00000158864.13_1:161214375-161214381_TS_3	NHS.siRPRD1B_vs_NHS.siNT	NHS.siRPRD1B	NHS.siNT	3029	NDUFS2	protein_coding	17620	1310	1840
ENSG00000103653.17	2	15:74802883-74803171	+	TE	0.5157	0.86326	-0.34756	1	K2	1.3243	ENSG00000103653.17_15:74802883-74803171_TS_2	NHS.siRPRD1B_vs_NHS.siNT	NHS.siRPRD1B	NHS.siNT	56300	CSK	protein_coding	21118	2250	4160
ENSG00000121940.17	33	1:108941495-108941498	-	AA	0.64906	0.99196	-0.34291	0.996	K4	2.1542	ENSG00000121940.17_1:108941495-108941498_AD_33	NHS.siRPRD1B_vs_NHS.siNT	NHS.siRPRD1B	NHS.siNT	17105	CLCC1	protein_coding	81643	109	155
ENSG00000099250.18	12	10:33202891-33202911	-	AD	0.52857	0.87029	-0.34173	0.993	K2	0.9999	ENSG00000099250.18_10:33202891-33202911_AA_12	NHS.siRPRD1B_vs_NHS.siNT	NHS.siRPRD1B	NHS.siNT	22530	NRP1	protein_coding	158771	146	691
ENSG00000100934.15	26	14:39103213-39103235	-	TS	0.068321	0.40919	-0.34087	1	K1	0.9806	ENSG00000100934.15_14:39103213-39103235_TE_26	NHS.siRPRD1B_vs_NHS.siNT	NHS.siRPRD1B	NHS.siNT	49156	SEC23A	protein_coding	77728	178	177
ENSG00000139318.8	7	12:89352406-89352501	-	TS	0.59073	0.93117	-0.34044	0.991	K1	0.9496	ENSG00000139318.8_12:89352406-89352501_TE_7	NHS.siRPRD1B_vs_NHS.siNT	NHS.siRPRD1B	NHS.siNT	35663	DUSP6	protein_coding	5267	1660	370
ENSG00000188158.17	12	X:17375420-17376322	+	TS	0.0085063	0.34893	-0.34043	0.999	K1	0.9636	ENSG00000188158.17_X:17375420-17376322_TE_12	NHS.siRPRD1B_vs_NHS.siNT	NHS.siRPRD1B	NHS.siNT	173758	NHS	protein_coding	360795	134	169
ENSG00000155970.12	8	8:17098458-17098553	+	CE	0.4479	0.78352	-0.33562	0.997	K4	2.2501	ENSG00000155970.12_8:17098458-17098553_CE_8	NHS.siRPRD1B_vs_NHS.siNT	NHS.siRPRD1B	NHS.siNT	157083	MICU3	protein_coding	95405	219	101
ENSG00000102038.16	16	X:129493040-129493075	-	CE	0.28509	0.61964	-0.33455	1	K5	2.4856	ENSG00000102038.16_X:129493040-129493075_CE_16	NHS.siRPRD1B_vs_NHS.siNT	NHS.siRPRD1B	NHS.siNT	170635	SMARCA1	protein_coding	77000	552	722
ENSG00000196549.13	37	3:155079672-155079756	+	AF	0.50988	0.83846	-0.32858	1	K1	0.9959	ENSG00000196549.13_3:155079672-155079756_AL_37	NHS.siRPRD1B_vs_NHS.siNT	NHS.siRPRD1B	NHS.siNT	114403	MME	protein_coding	159581	405	184
ENSG00000152952.12	10	3:146077862-146077924	-	CE	0.36695	0.69496	-0.32801	1	K3	1.1023	ENSG00000152952.12_3:146077862-146077924_CE_10	NHS.siRPRD1B_vs_NHS.siNT	NHS.siRPRD1B	NHS.siNT	119807	PLOD2	protein_coding	94214	17200	15300
ENSG00000163719.20	1	3:9702390-9702393	+	TE	0.0002163	0.32726	-0.32704	1	K2	1.5812	ENSG00000163719.20_3:9702390-9702393_TS_1	NHS.siRPRD1B_vs_NHS.siNT	NHS.siRPRD1B	NHS.siNT	114681	MTMR14	protein_coding	52961	4640	2440
ENSG00000187187.14	1	19:40016546-40021038	+	TE	0.0096091	0.33546	-0.32585	1	K1	0.9842	ENSG00000187187.14_19:40016546-40021038_TS_1	NHS.siRPRD1B_vs_NHS.siNT	NHS.siRPRD1B	NHS.siNT	89723	ZNF546	protein_coding	36905	1790	1420
ENSG00000162194.13	11	11:62671240-62671388	-	CE	0.63308	0.95646	-0.32337	0.994	K4	2.9203	ENSG00000162194.13_11:62671240-62671388_CE_11	NHS.siRPRD1B_vs_NHS.siNT	NHS.siRPRD1B	NHS.siNT	27095	LBHD1	protein_coding	9451	136	157
ENSG00000146063.20	2	5:181234996-181235353	+	AA	0.32322	0.64651	-0.32328	1	K1	0.9595	ENSG00000146063.20_5:181234996-181235353_AD_2	NHS.siRPRD1B_vs_NHS.siNT	NHS.siRPRD1B	NHS.siNT	137611	TRIM41	protein_coding	13310	1200	661
ENSG00000174130.12	2	4:38826602-38829537	-	TE	0.48012	0.80273	-0.32261	0.998	K1	0.9995	ENSG00000174130.12_4:38826602-38829537_TS_2	NHS.siRPRD1B_vs_NHS.siNT	NHS.siRPRD1B	NHS.siNT	126672	TLR6	protein_coding	33103	127	212
ENSG00000109756.10	12	4:159344036-159344059	+	CE	0.1741	0.49328	-0.31918	1	K1	0.9987	ENSG00000109756.10_4:159344036-159344059_CE_12	NHS.siRPRD1B_vs_NHS.siNT	NHS.siRPRD1B	NHS.siNT	128083	RAPGEF2	protein_coding	257162	472	378
ENSG00000140262.18	40	15:56918625-56918643	+	TS	0.0025046	0.31738	-0.31488	1	K2	0.9939	ENSG00000140262.18_15:56918625-56918643_TE_40	NHS.siRPRD1B_vs_NHS.siNT	NHS.siRPRD1B	NHS.siNT	59948	TCF12	protein_coding	380659	396	392
ENSG00000226067.7	1	1:120953461-120953463	+	TE	0.68352	0.99753	-0.31401	0.993	K1	0.97	ENSG00000226067.7_1:120953461-120953463_TS_1	NHS.siRPRD1B_vs_NHS.siNT	NHS.siRPRD1B	NHS.siNT	5234	LINC00623	lncRNA	96108	827	359
ENSG00000135317.14	1	6:85504776-85504994	-	TE	0.0015766	0.3153	-0.31372	0.994	K4	1.2576	ENSG00000135317.14_6:85504776-85504994_TS_1	NHS.siRPRD1B_vs_NHS.siNT	NHS.siRPRD1B	NHS.siNT	140909	SNX14	protein_coding	89381	660	474
ENSG00000160213.9	5	21:43776204-43776308	-	TS	0.14639	0.45857	-0.31218	1	K1	0.9919	ENSG00000160213.9_21:43776204-43776308_TE_5	NHS.siRPRD1B_vs_NHS.siNT	NHS.siRPRD1B	NHS.siNT	109289	CSTB	protein_coding	3820	99.6	177
ENSG00000036054.13	7	3:100311833-100311877	+	CE	0.34415	0.65262	-0.30847	1	K2	1.0328	ENSG00000036054.13_3:100311833-100311877_CE_7	NHS.siRPRD1B_vs_NHS.siNT	NHS.siRPRD1B	NHS.siNT	117850	TBC1D23	protein_coding	64260	1040	1050
ENSG00000041880.15	4	3:51948311-51948594	+	TE	0.68944	0.99723	-0.30779	1	K2	1.2887	ENSG00000041880.15_3:51948311-51948594_TS_4	NHS.siRPRD1B_vs_NHS.siNT	NHS.siRPRD1B	NHS.siNT	116737	PARP3	protein_coding	6523	552	438
ENSG00000116641.18	11	1:62477826-62477834	-	AA	0.64844	0.9532	-0.30475	0.997	K3	1.2609	ENSG00000116641.18_1:62477826-62477834_AD_11	NHS.siRPRD1B_vs_NHS.siNT	NHS.siRPRD1B	NHS.siNT	6526	DOCK7	protein_coding	234089	122	507
ENSG00000248049.8	21	4:67720633-67721051	+	AD	0.64821	0.95168	-0.30347	0.997	K2	1.5817	ENSG00000248049.8_4:67720633-67721051_AA_21	NHS.siRPRD1B_vs_NHS.siNT	NHS.siRPRD1B	NHS.siNT	125193	UBA6-DT	lncRNA	379744	127	142
ENSG00000140104.14	2	14:104995203-104995516	+	TE	0.6171	0.92008	-0.30298	0.993	K2	1.0823	ENSG00000140104.14_14:104995203-104995516_TS_2	NHS.siRPRD1B_vs_NHS.siNT	NHS.siRPRD1B	NHS.siNT	49468	CLBA1	protein_coding	24708	822	323
ENSG00000205571.14	1	5:70077593-70077595	+	TE	0.0010426	0.3036	-0.30256	1	K1	0.973	ENSG00000205571.14_5:70077593-70077595_TS_1	NHS.siRPRD1B_vs_NHS.siNT	NHS.siRPRD1B	NHS.siNT	138774	SMN2	protein_coding	28885	4820	6960
ENSG00000162194.13	10	11:62670042-62671239	-	RI	0.59583	0.89746	-0.30162	0.993	K4	2.9203	ENSG00000162194.13_11:62670042-62671239_RI_10	NHS.siRPRD1B_vs_NHS.siNT	NHS.siRPRD1B	NHS.siNT	27094	LBHD1	protein_coding	9451	260	285
ENSG00000137177.20	17	6:17789872-17789910	-	CE	0.44236	0.74359	-0.30124	1	K2	1.4171	ENSG00000137177.20_6:17789872-17789910_CE_17	NHS.siRPRD1B_vs_NHS.siNT	NHS.siRPRD1B	NHS.siNT	147695	KIF13A	protein_coding	228453	612	836
ENSG00000011021.23	19	1:11828458-11828624	+	CE	0.48391	0.78439	-0.30049	0.999	K2	1.3156	ENSG00000011021.23_1:11828458-11828624_CE_19	NHS.siRPRD1B_vs_NHS.siNT	NHS.siRPRD1B	NHS.siNT	5128	CLCN6	protein_coding	41984	341	250
ENSG00000225138.8	6	5:480217-480361	+	RI	0.24655	0.54681	-0.30026	0.998	K1	0.9997	ENSG00000225138.8_5:480217-480361_RI_6	NHS.siRPRD1B_vs_NHS.siNT	NHS.siRPRD1B	NHS.siNT	131437	SLC9A3-AS1	lncRNA	7649	258	196
ENSG00000080822.17	4	3:98516544-98516652	-	TE	0.081851	0.38195	-0.30009	0.995	K1	0.9968	ENSG00000080822.17_3:98516544-98516652_TS_4	NHS.siRPRD1B_vs_NHS.siNT	NHS.siRPRD1B	NHS.siNT	116719	CLDND1	protein_coding	25155	1300	3470
ENSG00000205571.14	2	5:70077019-70077592	+	TE	0.99896	0.69647	0.30249	1	K1	0.973	ENSG00000205571.14_5:70077019-70077592_TS_2	NHS.siRPRD1B_vs_NHS.siNT	NHS.siRPRD1B	NHS.siNT	138775	SMN2	protein_coding	28885	4820	6960
ENSG00000062598.18	2	20:46366055-46367560	-	TE	0.30782	0.0049995	0.30282	0.991	K1	0.995	ENSG00000062598.18_20:46366055-46367560_TS_2	NHS.siRPRD1B_vs_NHS.siNT	NHS.siRPRD1B	NHS.siNT	107455	ELMO2	protein_coding	66936	5270	5300
ENSG00000196312.15	5	9:96933795-96933915	-	CE	0.75362	0.44993	0.30369	0.994	K3	2.5464	ENSG00000196312.15_9:96933795-96933915_CE_5	NHS.siRPRD1B_vs_NHS.siNT	NHS.siRPRD1B	NHS.siNT	167881	MFSD14C	transcribed_unprocessed_pseudogene	126336	144	157
ENSG00000189042.14	11	19:36694802-36694876	+	CE	0.69102	0.38466	0.30636	0.995	K1	0.9989	ENSG00000189042.14_19:36694802-36694876_CE_11	NHS.siRPRD1B_vs_NHS.siNT	NHS.siRPRD1B	NHS.siNT	84608	ZNF567	protein_coding	40090	97.1	188
ENSG00000160213.9	6	21:43776309-43776318	-	TS	0.85203	0.543	0.30903	0.999	K1	0.9919	ENSG00000160213.9_21:43776309-43776318_TE_6	NHS.siRPRD1B_vs_NHS.siNT	NHS.siRPRD1B	NHS.siNT	109290	CSTB	protein_coding	3820	99.6	177
ENSG00000140104.14	1	14:104995517-104995518	+	TE	0.36654	0.055521	0.31102	0.993	K2	1.0823	ENSG00000140104.14_14:104995517-104995518_TS_1	NHS.siRPRD1B_vs_NHS.siNT	NHS.siRPRD1B	NHS.siNT	49467	CLBA1	protein_coding	24708	822	323
ENSG00000140262.18	39	15:56918644-56918831	+	TS	0.99755	0.68262	0.31492	1	K2	0.9939	ENSG00000140262.18_15:56918644-56918831_TE_39	NHS.siRPRD1B_vs_NHS.siNT	NHS.siRPRD1B	NHS.siNT	59947	TCF12	protein_coding	380659	396	392
ENSG00000163719.20	2	3:9702388-9702389	+	TE	0.63152	0.31584	0.31567	1	K2	1.5812	ENSG00000163719.20_3:9702388-9702389_TS_2	NHS.siRPRD1B_vs_NHS.siNT	NHS.siRPRD1B	NHS.siNT	114682	MTMR14	protein_coding	52961	4640	2440
ENSG00000105419.18	14	19:47414816-47414866	-	AA	0.92786	0.61134	0.31652	0.999	K3	1.7276	ENSG00000105419.18_19:47414816-47414866_AD_14	NHS.siRPRD1B_vs_NHS.siNT	NHS.siRPRD1B	NHS.siNT	90203	MEIS3	protein_coding	16404	158	72.6
ENSG00000145907.16	35	5:151772033-151772036	+	AD	0.34344	0.02678	0.31666	1	K8	1.6237	ENSG00000145907.16_5:151772033-151772036_AA_35	NHS.siRPRD1B_vs_NHS.siNT	NHS.siRPRD1B	NHS.siNT	132965	G3BP1	protein_coding	41867	465	459
ENSG00000103056.12	2	16:68361127-68361133	-	TE	0.31951	0.0014833	0.31803	0.996	K2	0.9696	ENSG00000103056.12_16:68361127-68361133_TS_2	NHS.siRPRD1B_vs_NHS.siNT	NHS.siRPRD1B	NHS.siNT	67642	SMPD3	protein_coding	90182	1130	697
ENSG00000126777.18	3	14:55684099-55684260	+	TE	0.50778	0.18912	0.31866	0.996	K2	1.5763	ENSG00000126777.18_14:55684099-55684260_TS_3	NHS.siRPRD1B_vs_NHS.siNT	NHS.siRPRD1B	NHS.siNT	49865	KTN1	protein_coding	142455	5140	9180
ENSG00000103653.17	3	15:74802331-74802882	+	TE	0.43398	0.1113	0.32268	0.991	K2	1.3243	ENSG00000103653.17_15:74802331-74802882_TS_3	NHS.siRPRD1B_vs_NHS.siNT	NHS.siRPRD1B	NHS.siNT	56301	CSK	protein_coding	21118	2250	4160
ENSG00000174130.12	1	4:38823715-38826601	-	TE	0.51963	0.19629	0.32334	0.997	K1	0.9995	ENSG00000174130.12_4:38823715-38826601_TS_1	NHS.siRPRD1B_vs_NHS.siNT	NHS.siRPRD1B	NHS.siNT	126671	TLR6	protein_coding	33103	127	212
ENSG00000214050.8	9	8:28473772-28473807	-	CE	0.94792	0.62431	0.32361	0.998	K2	1.1844	ENSG00000214050.8_8:28473772-28473807_CE_9	NHS.siRPRD1B_vs_NHS.siNT	NHS.siRPRD1B	NHS.siNT	162187	FBXO16	protein_coding	141992	48.8	150
ENSG00000231074.10	16	6:30326009-30326150	-	AD	0.54459	0.22094	0.32365	0.997	K4	2.7453	ENSG00000231074.10_6:30326009-30326150_AA_16	NHS.siRPRD1B_vs_NHS.siNT	NHS.siRPRD1B	NHS.siNT	142424	HCG18	lncRNA	40693	244	291
ENSG00000115414.21	33	2:215392931-215393203	-	CE	0.66231	0.33838	0.32393	1	K11	2.2982	ENSG00000115414.21_2:215392931-215393203_CE_33	NHS.siRPRD1B_vs_NHS.siNT	NHS.siRPRD1B	NHS.siNT	91731	FN1	protein_coding	75634	106000	40400
ENSG00000187187.14	2	19:40013665-40016545	+	TE	0.99038	0.66469	0.32569	1	K1	0.9842	ENSG00000187187.14_19:40013665-40016545_TS_2	NHS.siRPRD1B_vs_NHS.siNT	NHS.siRPRD1B	NHS.siNT	89724	ZNF546	protein_coding	36905	1790	1420
ENSG00000139793.20	6	13:97356796-97356849	+	CE	0.61713	0.29131	0.32582	1	K2	1.1654	ENSG00000139793.20_13:97356796-97356849_CE_6	NHS.siRPRD1B_vs_NHS.siNT	NHS.siRPRD1B	NHS.siNT	46357	MBNL2	protein_coding	172687	389	324
ENSG00000115875.19	8	2:38749240-38749346	-	CE	0.76368	0.43539	0.32828	0.999	K1	0.9993	ENSG00000115875.19_2:38749240-38749346_CE_8	NHS.siRPRD1B_vs_NHS.siNT	NHS.siRPRD1B	NHS.siNT	100284	SRSF7	protein_coding	7896	1410	593
ENSG00000149091.15	5	11:46379831-46379947	+	TE	0.63747	0.30867	0.3288	0.998	K3	1.5266	ENSG00000149091.15_11:46379831-46379947_TS_5	NHS.siRPRD1B_vs_NHS.siNT	NHS.siRPRD1B	NHS.siNT	28825	DGKZ	protein_coding	47650	2020	1790
ENSG00000278540.5	60	17:37328645-37328986	-	AL	0.65177	0.32133	0.33044	0.991	K2	1.3529	ENSG00000278540.5_17:37328645-37328986_AF_60	NHS.siRPRD1B_vs_NHS.siNT	NHS.siRPRD1B	NHS.siNT	68696	ACACA	protein_coding	321845	255	251
ENSG00000090263.16	6	7:141014551-141014679	-	AF	0.78522	0.45278	0.33243	0.998	K3	1.509	ENSG00000090263.16_7:141014551-141014679_AL_6	NHS.siRPRD1B_vs_NHS.siNT	NHS.siRPRD1B	NHS.siNT	154587	MRPS33	protein_coding	12619	201	260
ENSG00000172057.10	1	17:39921041-39921042	-	TE	0.33426	0.00015779	0.3341	1	K2	1.8563	ENSG00000172057.10_17:39921041-39921042_TS_1	NHS.siRPRD1B_vs_NHS.siNT	NHS.siRPRD1B	NHS.siNT	69033	ORMDL3	protein_coding	6561	4700	6480
ENSG00000117009.12	2	1:241591953-241592288	+	TE	0.99661	0.6608	0.33581	0.992	K1	0.9556	ENSG00000117009.12_1:241591953-241592288_TS_2	NHS.siRPRD1B_vs_NHS.siNT	NHS.siRPRD1B	NHS.siNT	5861	KMO	protein_coding	63509	275	101
ENSG00000164073.11	17	4:127921860-127921963	-	CE	0.99163	0.65508	0.33656	1	K5	2.8561	ENSG00000164073.11_4:127921860-127921963_CE_17	NHS.siRPRD1B_vs_NHS.siNT	NHS.siRPRD1B	NHS.siNT	126636	MFSD8	protein_coding	48236	104	160
ENSG00000188158.17	13	X:17375200-17375419	+	TS	0.99146	0.65178	0.33968	0.997	K1	0.9636	ENSG00000188158.17_X:17375200-17375419_TE_13	NHS.siRPRD1B_vs_NHS.siNT	NHS.siRPRD1B	NHS.siNT	173759	NHS	protein_coding	360795	134	169
ENSG00000100934.15	25	14:39103032-39103212	-	TS	0.93227	0.59103	0.34124	1	K1	0.9806	ENSG00000100934.15_14:39103032-39103212_TE_25	NHS.siRPRD1B_vs_NHS.siNT	NHS.siRPRD1B	NHS.siNT	49155	SEC23A	protein_coding	77728	178	177
ENSG00000128487.19	24	17:20237180-20237610	+	TE	0.35976	0.015706	0.34405	0.996	K3	1.8405	ENSG00000128487.19_17:20237180-20237610_TS_24	NHS.siRPRD1B_vs_NHS.siNT	NHS.siRPRD1B	NHS.siNT	73511	SPECC1	protein_coding	310162	2290	2850
ENSG00000130803.15	2	19:9163055-9163408	+	TE	0.99884	0.65329	0.34555	0.992	K1	0.9501	ENSG00000130803.15_19:9163055-9163408_TS_2	NHS.siRPRD1B_vs_NHS.siNT	NHS.siRPRD1B	NHS.siNT	86892	ZNF317	protein_coding	23028	855	877
ENSG00000166801.17	4	11:59154729-59154988	+	TE	0.57981	0.22993	0.34988	1	K3	1.7832	ENSG00000166801.17_11:59154729-59154988_TS_4	NHS.siRPRD1B_vs_NHS.siNT	NHS.siRPRD1B	NHS.siNT	30478	FAM111A	protein_coding	12292	31100	22800
ENSG00000157954.15	19	7:5190273-5190493	+	TS	0.4394	0.085304	0.3541	0.993	K2	0.9989	ENSG00000157954.15_7:5190273-5190493_TE_19	NHS.siRPRD1B_vs_NHS.siNT	NHS.siRPRD1B	NHS.siNT	156167	WIPI2	protein_coding	43645	228	218
ENSG00000162194.13	13	11:62671564-62671765	-	TS	0.3664	0.011637	0.35476	1	K1	0.9997	ENSG00000162194.13_11:62671564-62671765_TE_13	NHS.siRPRD1B_vs_NHS.siNT	NHS.siRPRD1B	NHS.siNT	27097	LBHD1	protein_coding	9451	214	271
ENSG00000077616.11	2	11:90191890-90192611	+	TE	0.44228	0.087378	0.3549	1	K2	0.9912	ENSG00000077616.11_11:90191890-90192611_TS_2	NHS.siRPRD1B_vs_NHS.siNT	NHS.siRPRD1B	NHS.siNT	28127	NAALAD2	protein_coding	61380	5730	2460
ENSG00000070366.14	3	17:2061405-2061622	-	TE	0.9658	0.60967	0.35613	0.996	K2	0.9763	ENSG00000070366.14_17:2061405-2061622_TS_3	NHS.siRPRD1B_vs_NHS.siNT	NHS.siRPRD1B	NHS.siNT	76159	SMG6	protein_coding	243947	2170	2720
ENSG00000155508.14	2	5:154875586-154875872	+	TE	0.3649	0.0040487	0.36086	0.992	K3	1.2703	ENSG00000155508.14_5:154875586-154875872_TS_2	NHS.siRPRD1B_vs_NHS.siNT	NHS.siRPRD1B	NHS.siNT	131278	CNOT8	protein_coding	19240	14700	14300
ENSG00000163738.19	10	4:74160055-74160088	+	CE	0.98392	0.62258	0.36133	1	K1	0.9836	ENSG00000163738.19_4:74160055-74160088_CE_10	NHS.siRPRD1B_vs_NHS.siNT	NHS.siRPRD1B	NHS.siNT	125957	MTHFD2L	protein_coding	188926	125	69.8
ENSG00000181896.12	5	19:19677987-19677990	+	AD	0.52723	0.16508	0.36214	1	K2	1.4719	ENSG00000181896.12_19:19677987-19677990_AA_5	NHS.siRPRD1B_vs_NHS.siNT	NHS.siRPRD1B	NHS.siNT	82045	ZNF101	protein_coding	14714	348	120
ENSG00000152601.18	10	3:152446704-152446757	+	CE	0.77972	0.4162	0.36352	1	K1	0.9984	ENSG00000152601.18_3:152446704-152446757_CE_10	NHS.siRPRD1B_vs_NHS.siNT	NHS.siRPRD1B	NHS.siNT	124080	MBNL1	protein_coding	221953	1070	1640
ENSG00000140941.14	2	16:87402926-87404774	+	TE	0.46979	0.10519	0.3646	0.995	K1	1	ENSG00000140941.14_16:87402926-87404774_TS_2	NHS.siRPRD1B_vs_NHS.siNT	NHS.siRPRD1B	NHS.siNT	60486	MAP1LC3B	protein_coding	20827	23300	19900
ENSG00000185024.18	6	14:105210367-105210588	-	TE	0.75781	0.39216	0.36566	0.998	K1	0.9931	ENSG00000185024.18_14:105210367-105210588_TS_6	NHS.siRPRD1B_vs_NHS.siNT	NHS.siRPRD1B	NHS.siNT	53071	BRF1	protein_coding	106304	429	399
ENSG00000100023.20	1	22:21698277-21700015	+	TE	0.40674	0.039721	0.36702	0.999	K4	1.574	ENSG00000100023.20_22:21698277-21700015_TS_1	NHS.siRPRD1B_vs_NHS.siNT	NHS.siRPRD1B	NHS.siNT	111717	PPIL2	protein_coding	34016	1880	2410
ENSG00000172269.20	1	11:119096503-119096509	-	TE	0.62943	0.25918	0.37025	0.995	K2	1.3796	ENSG00000172269.20_11:119096503-119096509_TS_1	NHS.siRPRD1B_vs_NHS.siNT	NHS.siRPRD1B	NHS.siNT	28043	DPAGT1	protein_coding	12307	2190	2980
ENSG00000082397.18	32	18:5521258-5540339	-	AD	0.4879	0.11191	0.376	1	K2	1.2029	ENSG00000082397.18_18:5521258-5540339_AA_32	NHS.siRPRD1B_vs_NHS.siNT	NHS.siRPRD1B	NHS.siNT	81293	EPB41L3	protein_coding	238320	135	99.2
ENSG00000215861.7	2	1:149197992-149198171	-	TE	0.91412	0.53354	0.38058	0.993	K1	0.9998	ENSG00000215861.7_1:149197992-149198171_TS_2	NHS.siRPRD1B_vs_NHS.siNT	NHS.siRPRD1B	NHS.siNT	16583	ENSG00000215861	transcribed_unprocessed_pseudogene	124175	199	449
ENSG00000117682.17	4	1:26468895-26469226	+	TE	0.3824	0.00051012	0.38189	0.997	K2	0.8595	ENSG00000117682.17_1:26468895-26469226_TS_4	NHS.siRPRD1B_vs_NHS.siNT	NHS.siRPRD1B	NHS.siNT	4048	DHDDS	protein_coding	39025	9610	8240
ENSG00000197937.13	3	19:53140110-53142556	-	TE	0.43965	0.042881	0.39677	0.999	K2	1.5343	ENSG00000197937.13_19:53140110-53142556_TS_3	NHS.siRPRD1B_vs_NHS.siNT	NHS.siRPRD1B	NHS.siNT	84461	ZNF347	protein_coding	35004	164	158
ENSG00000134769.23	29	18:34867101-34867113	+	TE	0.39976	0.0021214	0.39764	1	K4	2.2017	ENSG00000134769.23_18:34867101-34867113_TS_29	NHS.siRPRD1B_vs_NHS.siNT	NHS.siRPRD1B	NHS.siNT	79767	DTNA	protein_coding	398554	382	520
ENSG00000248643.5	1	11:66646468-66646469	+	TE	0.77645	0.37623	0.40022	0.993	K1	1	ENSG00000248643.5_11:66646468-66646469_TS_1	NHS.siRPRD1B_vs_NHS.siNT	NHS.siRPRD1B	NHS.siNT	24545	RBM14-RBM4	protein_coding	29844	10200	8640
ENSG00000156381.9	3	14:102506876-102507942	-	TE	0.94997	0.54911	0.40086	0.998	K2	0.9836	ENSG00000156381.9_14:102506876-102507942_TS_3	NHS.siRPRD1B_vs_NHS.siNT	NHS.siRPRD1B	NHS.siNT	53695	ANKRD9	protein_coding	8033	2240	2610
ENSG00000143727.16	6	2:272558-272630	+	TE	0.47937	0.075914	0.40346	0.992	K2	0.9998	ENSG00000143727.16_2:272558-272630_TS_6	NHS.siRPRD1B_vs_NHS.siNT	NHS.siRPRD1B	NHS.siNT	101616	ACP1	protein_coding	14144	403	425
ENSG00000123143.13	2	19:14471581-14471859	+	TE	0.42889	0.024971	0.40392	1	K1	0.9984	ENSG00000123143.13_19:14471581-14471859_TS_2	NHS.siRPRD1B_vs_NHS.siNT	NHS.siRPRD1B	NHS.siNT	81869	PKN1	protein_coding	38815	1930	1670
ENSG00000117448.14	12	1:45550826-45551067	+	TS	0.96956	0.56213	0.40743	1	K2	0.9958	ENSG00000117448.14_1:45550826-45551067_TE_12	NHS.siRPRD1B_vs_NHS.siNT	NHS.siRPRD1B	NHS.siNT	14787	AKR1A1	protein_coding	19507	1060	950
ENSG00000148925.11	17	11:13463092-13463099	-	AD	0.89657	0.48576	0.41081	1	K5	2.3655	ENSG00000148925.11_11:13463092-13463099_AA_17	NHS.siRPRD1B_vs_NHS.siNT	NHS.siRPRD1B	NHS.siNT	28348	BTBD10	protein_coding	75290	644	450
ENSG00000136732.16	1	2:126696665-126696667	+	TE	0.51351	0.094539	0.41897	0.999	K1	0.999	ENSG00000136732.16_2:126696665-126696667_TS_1	NHS.siRPRD1B_vs_NHS.siNT	NHS.siRPRD1B	NHS.siNT	94225	GYPC	protein_coding	40535	2630	3490
ENSG00000173207.13	2	1:154978725-154979248	+	TE	0.59126	0.16909	0.42217	1	K1	0.9853	ENSG00000173207.13_1:154978725-154979248_TS_2	NHS.siRPRD1B_vs_NHS.siNT	NHS.siRPRD1B	NHS.siNT	12786	CKS1B	protein_coding	4599	26700	28400
ENSG00000231074.10	18	6:30326264-30326353	-	RI	0.79748	0.37351	0.42397	1	K4	2.7453	ENSG00000231074.10_6:30326264-30326353_RI_18	NHS.siRPRD1B_vs_NHS.siNT	NHS.siRPRD1B	NHS.siNT	142426	HCG18	lncRNA	40693	160	262
ENSG00000143578.16	19	1:153967902-153967920	+	TS	0.43054	0.0050482	0.4255	1	K1	0.9666	ENSG00000143578.16_1:153967902-153967920_TE_19	NHS.siRPRD1B_vs_NHS.siNT	NHS.siRPRD1B	NHS.siNT	10304	CREB3L4	protein_coding	6828	137	212
ENSG00000115286.21	3	19:1395391-1395581	+	TE	0.4637	0.032853	0.43085	0.991	K2	0.9713	ENSG00000115286.21_19:1395391-1395581_TS_3	NHS.siRPRD1B_vs_NHS.siNT	NHS.siRPRD1B	NHS.siNT	84317	NDUFS7	protein_coding	12063	199	248
ENSG00000229056.2	2	2:196263051-196263559	+	TE	0.97466	0.52793	0.44673	1	K1	0.9926	ENSG00000229056.2_2:196263051-196263559_TS_2	NHS.siRPRD1B_vs_NHS.siNT	NHS.siRPRD1B	NHS.siNT	101242	HECW2-AS1	lncRNA	4181	114	157
ENSG00000100744.15	2	14:96385913-96387286	+	TE	0.86112	0.41234	0.44878	0.994	K2	1.1737	ENSG00000100744.15_14:96385913-96387286_TS_2	NHS.siRPRD1B_vs_NHS.siNT	NHS.siRPRD1B	NHS.siNT	49563	GSKIP	protein_coding	23837	9950	7950
ENSG00000231074.10	17	6:30326151-30326263	-	CE	0.80116	0.3511	0.45006	1	K4	2.7453	ENSG00000231074.10_6:30326151-30326263_CE_17	NHS.siRPRD1B_vs_NHS.siNT	NHS.siRPRD1B	NHS.siNT	142425	HCG18	lncRNA	40693	337	369
ENSG00000169126.16	1	10:27812166-27812167	-	TE	0.46212	0.0029268	0.45919	1	K2	0.9603	ENSG00000169126.16_10:27812166-27812167_TS_1	NHS.siRPRD1B_vs_NHS.siNT	NHS.siRPRD1B	NHS.siNT	22489	ODAD2	protein_coding	223894	148	350
ENSG00000133794.20	1	11:13387263-13387266	+	TE	0.48157	0.011143	0.47042	1	K2	1.4906	ENSG00000133794.20_11:13387263-13387266_TS_1	NHS.siRPRD1B_vs_NHS.siNT	NHS.siRPRD1B	NHS.siNT	29956	ARNTL	protein_coding	110615	1830	1100
ENSG00000178950.18	35	4:932043-932316	-	TS	0.93367	0.46169	0.47198	0.997	K1	0.9959	ENSG00000178950.18_4:932043-932316_TE_35	NHS.siRPRD1B_vs_NHS.siNT	NHS.siRPRD1B	NHS.siNT	130295	GAK	protein_coding	83098	148	146
ENSG00000077782.22	3	8:38411642-38412595	-	TE	0.49259	0.019114	0.47348	1	K2	1.2466	ENSG00000077782.22_8:38411642-38412595_TS_3	NHS.siRPRD1B_vs_NHS.siNT	NHS.siRPRD1B	NHS.siNT	156717	FGFR1	protein_coding	68620	6270	5700
ENSG00000145391.14	13	4:139556220-139556238	-	TS	0.61503	0.14018	0.47485	1	K2	1.3775	ENSG00000145391.14_4:139556220-139556238_TE_13	NHS.siRPRD1B_vs_NHS.siNT	NHS.siRPRD1B	NHS.siNT	127207	SETD7	protein_coding	110759	171	143
ENSG00000092098.17	2	14:24160520-24160655	+	TE	0.56941	0.093073	0.47634	1	K1	0.9988	ENSG00000092098.17_14:24160520-24160655_TS_2	NHS.siRPRD1B_vs_NHS.siNT	NHS.siRPRD1B	NHS.siNT	52005	RNF31	protein_coding	13978	148	103
ENSG00000224086.6	2	22:21942581-21943372	+	TE	0.95556	0.47308	0.48249	1	K1	0.9558	ENSG00000224086.6_22:21942581-21943372_TS_2	NHS.siRPRD1B_vs_NHS.siNT	NHS.siRPRD1B	NHS.siNT	109811	PPM1F-AS1	lncRNA	39364	1420	913
ENSG00000138430.16	1	2:174072447-174075007	-	TE	0.71731	0.23234	0.48497	0.995	K2	0.993	ENSG00000138430.16_2:174072447-174075007_TS_1	NHS.siRPRD1B_vs_NHS.siNT	NHS.siRPRD1B	NHS.siNT	100827	OLA1	protein_coding	176153	20300	18200
ENSG00000104915.15	1	19:13144058-13144061	-	TE	0.99875	0.50496	0.4938	1	K1	0.9665	ENSG00000104915.15_19:13144058-13144061_TS_1	NHS.siRPRD1B_vs_NHS.siNT	NHS.siRPRD1B	NHS.siNT	83192	STX10	protein_coding	6326	849	973
ENSG00000059758.8	20	12:96399986-96400074	-	TS	0.49832	0.0025287	0.4958	1	K2	1.4249	ENSG00000059758.8_12:96399986-96400074_TE_20	NHS.siRPRD1B_vs_NHS.siNT	NHS.siRPRD1B	NHS.siNT	40160	CDK17	protein_coding	122220	454	427
ENSG00000083845.9	2	19:58394709-58394804	+	TE	0.99909	0.49949	0.4996	1	K1	1	ENSG00000083845.9_19:58394709-58394804_TS_2	NHS.siRPRD1B_vs_NHS.siNT	NHS.siRPRD1B	NHS.siNT	87963	RPS5	protein_coding	8407	1240	1250
ENSG00000168610.16	2	17:42313412-42313420	-	TE	0.50869	7.4685e-05	0.50862	1	K4	1.9217	ENSG00000168610.16_17:42313412-42313420_TS_2	NHS.siRPRD1B_vs_NHS.siNT	NHS.siRPRD1B	NHS.siNT	69798	STAT3	protein_coding	75217	13300	13000
ENSG00000077264.16	1	X:111220919-111227361	+	TE	0.58926	0.079468	0.5098	0.999	K1	0.9737	ENSG00000077264.16_X:111220919-111227361_TS_1	NHS.siRPRD1B_vs_NHS.siNT	NHS.siRPRD1B	NHS.siNT	174412	PAK3	protein_coding	283077	453	947
ENSG00000135945.10	27	2:99462496-99462622	-	CE	0.96967	0.44759	0.52209	1	K4	1.7455	ENSG00000135945.10_2:99462496-99462622_CE_27	NHS.siRPRD1B_vs_NHS.siNT	NHS.siRPRD1B	NHS.siNT	102008	REV1	protein_coding	89561	284	307
ENSG00000159228.13	1	21:36073165-36073166	+	TE	0.61409	0.091946	0.52214	0.996	K1	0.9595	ENSG00000159228.13_21:36073165-36073166_TS_1	NHS.siRPRD1B_vs_NHS.siNT	NHS.siRPRD1B	NHS.siNT	107926	CBR1	protein_coding	3226	9780	9780
ENSG00000119703.15	2	14:75079108-75079199	+	TE	0.57988	0.0069727	0.57291	1	K3	1.5747	ENSG00000119703.15_14:75079108-75079199_TS_2	NHS.siRPRD1B_vs_NHS.siNT	NHS.siRPRD1B	NHS.siNT	50160	ZC2HC1C	protein_coding	55394	168	141
ENSG00000157764.14	3	7:140734486-140734616	-	TE	0.99437	0.40758	0.58679	1	K1	0.8887	ENSG00000157764.14_7:140734486-140734616_TS_3	NHS.siRPRD1B_vs_NHS.siNT	NHS.siRPRD1B	NHS.siNT	155577	BRAF	protein_coding	205603	178	302
ENSG00000196182.11	2	1:36339628-36341973	-	TE	0.88342	0.29396	0.58946	0.999	K1	1	ENSG00000196182.11_1:36339628-36341973_TS_2	NHS.siRPRD1B_vs_NHS.siNT	NHS.siRPRD1B	NHS.siNT	15655	STK40	protein_coding	46301	8770	12400
ENSG00000232480.2	6	1:218346009-218346024	-	TS	0.64207	0.027694	0.61438	0.997	K1	0.9998	ENSG00000232480.2_1:218346009-218346024_TE_6	NHS.siRPRD1B_vs_NHS.siNT	NHS.siRPRD1B	NHS.siNT	13939	TGFB2-AS1	lncRNA	1835	150	30.5
ENSG00000166348.20	2	10:73497550-73497554	-	TE	0.86853	0.22351	0.64502	1	K2	1.5382	ENSG00000166348.20_10:73497550-73497554_TS_2	NHS.siRPRD1B_vs_NHS.siNT	NHS.siRPRD1B	NHS.siNT	23752	USP54	protein_coding	128580	2610	2270
ENSG00000105856.14	3	7:107201414-107201635	+	TE	0.72112	0.063726	0.65739	1	K2	1.293	ENSG00000105856.14_7:107201414-107201635_TS_3	NHS.siRPRD1B_vs_NHS.siNT	NHS.siRPRD1B	NHS.siNT	148751	HBP1	protein_coding	33562	4130	2710
ENSG00000137672.13	1	11:101451564-101452954	-	TE	0.77504	0.11583	0.65921	0.998	K1	0.9122	ENSG00000137672.13_11:101451564-101452954_TS_1	NHS.siRPRD1B_vs_NHS.siNT	NHS.siRPRD1B	NHS.siNT	24716	TRPC6	protein_coding	420999	209	113
ENSG00000204104.12	2	2:238398754-238400822	+	TE	0.9862	0.30369	0.68251	1	K1	0.9561	ENSG00000204104.12_2:238398754-238400822_TS_2	NHS.siRPRD1B_vs_NHS.siNT	NHS.siRPRD1B	NHS.siNT	101584	TRAF3IP1	protein_coding	80457	2670	2480
ENSG00000135451.13	19	12:49324393-49324416	+	TE	0.70067	0.0062882	0.69438	1	K2	1.35	ENSG00000135451.13_12:49324393-49324416_TS_19	NHS.siRPRD1B_vs_NHS.siNT	NHS.siRPRD1B	NHS.siNT	39497	TROAP	protein_coding	8496	112	273
ENSG00000126016.17	18	X:112840452-112840815	-	TS	0.74225	0.039008	0.70324	1	K1	0.988	ENSG00000126016.17_X:112840452-112840815_TE_18	NHS.siRPRD1B_vs_NHS.siNT	NHS.siRPRD1B	NHS.siNT	169672	AMOT	protein_coding	66329	230	180
ENSG00000169359.16	12	3:155853223-155854427	-	TS	0.93813	0.23455	0.70358	1	K2	1.2992	ENSG00000169359.16_3:155853223-155854427_TE_12	NHS.siRPRD1B_vs_NHS.siNT	NHS.siRPRD1B	NHS.siNT	121652	SLC33A1	protein_coding	33433	3080	2680
ENSG00000136997.21	13	8:127736220-127736230	+	TS	0.89431	0.18336	0.71095	1	K2	1.111	ENSG00000136997.21_8:127736220-127736230_TE_13	NHS.siRPRD1B_vs_NHS.siNT	NHS.siRPRD1B	NHS.siNT	157599	MYC	protein_coding	7518	3250	1180
ENSG00000082898.19	52	2:61538070-61538137	-	AD	0.99256	0.27698	0.71558	1	K3	0.9986	ENSG00000082898.19_2:61538070-61538137_AA_52	NHS.siRPRD1B_vs_NHS.siNT	NHS.siRPRD1B	NHS.siNT	98913	XPO1	protein_coding	62710	268	231
ENSG00000167395.10	1	16:31084020-31084196	+	TE	0.71923	0.0024982	0.71673	1	K1	0.9868	ENSG00000167395.10_16:31084020-31084196_TS_1	NHS.siRPRD1B_vs_NHS.siNT	NHS.siRPRD1B	NHS.siNT	64057	ZNF646	protein_coding	9775	468	429
ENSG00000082898.19	53	2:61538138-61538191	-	AD	0.99378	0.27668	0.7171	1	K3	0.9986	ENSG00000082898.19_2:61538138-61538191_AA_53	NHS.siRPRD1B_vs_NHS.siNT	NHS.siRPRD1B	NHS.siNT	98914	XPO1	protein_coding	62710	312	280
ENSG00000185532.20	28	10:51074487-51074509	+	TS	0.75197	0.028986	0.72298	1	K2	1.1522	ENSG00000185532.20_10:51074487-51074509_TE_28	NHS.siRPRD1B_vs_NHS.siNT	NHS.siRPRD1B	NHS.siNT	20439	PRKG1	protein_coding	1307536	157	213
ENSG00000228794.11	9	1:853391-854394	+	TE	0.99898	0.26562	0.73336	1	K1	0.9835	ENSG00000228794.11_1:853391-854394_TS_9	NHS.siRPRD1B_vs_NHS.siNT	NHS.siRPRD1B	NHS.siNT	3475	LINC01128	lncRNA	34309	1050	864
ENSG00000198832.11	2	22:31104777-31105128	-	TE	0.74347	0.006187	0.73728	1	K1	0.9989	ENSG00000198832.11_22:31104777-31105128_TS_2	NHS.siRPRD1B_vs_NHS.siNT	NHS.siRPRD1B	NHS.siNT	112234	SELENOM	protein_coding	15298	238	162
ENSG00000262919.8	2	X:153587932-153588394	-	TE	0.8884	0.14794	0.74046	0.993	K1	0.99	ENSG00000262919.8_X:153587932-153588394_TS_2	NHS.siRPRD1B_vs_NHS.siNT	NHS.siRPRD1B	NHS.siNT	171624	CCNQ	protein_coding	12121	1300	1200
ENSG00000182919.15	3	11:93762304-93763083	+	TE	0.7415	0.00037809	0.74113	1	K2	1.4899	ENSG00000182919.15_11:93762304-93763083_TS_3	NHS.siRPRD1B_vs_NHS.siNT	NHS.siRPRD1B	NHS.siNT	34480	C11orf54	protein_coding	23159	3040	2820
ENSG00000100503.26	1	14:50725827-50725839	-	TE	0.99221	0.25092	0.74129	1	K1	0.9966	ENSG00000100503.26_14:50725827-50725839_TS_1	NHS.siRPRD1B_vs_NHS.siNT	NHS.siRPRD1B	NHS.siNT	49475	NIN	protein_coding	111400	143	548
ENSG00000258366.11	1	20:63696246-63696253	+	TE	0.80721	0.049234	0.75797	0.992	K2	1.4519	ENSG00000258366.11_20:63696246-63696253_TS_1	NHS.siRPRD1B_vs_NHS.siNT	NHS.siRPRD1B	NHS.siNT	104687	RTEL1	protein_coding	38444	150	261
ENSG00000182326.16	2	12:7069855-7070960	+	TE	0.98924	0.21715	0.77209	0.992	K1	0.9435	ENSG00000182326.16_12:7069855-7070960_TS_2	NHS.siRPRD1B_vs_NHS.siNT	NHS.siRPRD1B	NHS.siNT	36320	C1S	protein_coding	82774	206	151
ENSG00000102393.14	2	X:101397807-101397808	-	TE	0.86473	0.092405	0.77233	1	K2	1.1669	ENSG00000102393.14_X:101397807-101397808_TS_2	NHS.siRPRD1B_vs_NHS.siNT	NHS.siRPRD1B	NHS.siNT	171897	GLA	protein_coding	14740	2190	1240
ENSG00000172922.11	8	11:65720587-65720798	-	TS	0.9973	0.17464	0.82266	1	K1	0.8722	ENSG00000172922.11_11:65720587-65720798_TE_8	NHS.siRPRD1B_vs_NHS.siNT	NHS.siRPRD1B	NHS.siNT	24406	RNASEH2C	protein_coding	6814	348	578
ENSG00000136114.17	2	13:52377199-52378789	-	TE	0.97846	0.14235	0.8361	1	K1	0.9754	ENSG00000136114.17_13:52377199-52378789_TS_2	NHS.siRPRD1B_vs_NHS.siNT	NHS.siRPRD1B	NHS.siNT	44931	THSD1	protein_coding	39207	170	125
ENSG00000048342.18	1	4:15601547-15601549	+	TE	0.84155	0.0043958	0.83716	1	K1	0.997	ENSG00000048342.18_4:15601547-15601549_TS_1	NHS.siRPRD1B_vs_NHS.siNT	NHS.siRPRD1B	NHS.siNT	126509	CC2D2A	protein_coding	131688	293	576
ENSG00000114209.15	2	3:167683910-167683911	-	TE	0.93747	0.018477	0.919	1	K2	0.5282	ENSG00000114209.15_3:167683910-167683911_TS_2	NHS.siRPRD1B_vs_NHS.siNT	NHS.siRPRD1B	NHS.siNT	114570	PDCD10	protein_coding	51642	9900	9670

## Sheet: HS.siRPRD1B_vs_NHS.siRPRD1B.whi
gene	node	coord	strand	type	psi_a	psi_b	psi_delta	probability	complexity	entropy	unique_name	comparison	condition_1	condition_2	coord_match	gene_name	gene_type	gene_width	condition_1_counts	condition_2_counts
ENSG00000158156.9	2	1:27966503-27968077	+	TE	0.0010114	0.99909	-0.99808	1	K1	0	ENSG00000158156.9_1:27966503-27968077_TS_2	HS.siRPRD1B_vs_NHS.siRPRD1B	HS.siRPRD1B	NHS.siRPRD1B	17270	XKR8	protein_coding	8506	947	1110
ENSG00000157379.14	1	14:24290598-24290599	-	TE	0.0010382	0.99863	-0.99759	1	K1	0.0006	ENSG00000157379.14_14:24290598-24290599_TS_1	HS.siRPRD1B_vs_NHS.siRPRD1B	HS.siRPRD1B	NHS.siRPRD1B	52568	DHRS1	protein_coding	9183	927	686
ENSG00000100150.20	8	22:31906731-31906975	+	TE	0.010617	0.97503	-0.96441	1	K4	0.2528	ENSG00000100150.20_22:31906731-31906975_TS_8	HS.siRPRD1B_vs_NHS.siRPRD1B	HS.siRPRD1B	NHS.siRPRD1B	111806	DEPDC5	protein_coding	154167	87.4	212
ENSG00000164088.18	1	3:52250598-52250599	+	TE	0.040528	0.9702	-0.92967	1	K2	1.0793	ENSG00000164088.18_3:52250598-52250599_TS_1	HS.siRPRD1B_vs_NHS.siRPRD1B	HS.siRPRD1B	NHS.siRPRD1B	125333	PPM1M	protein_coding	4841	712	643
ENSG00000188130.14	1	22:50252901-50252902	-	TE	0.075416	0.99634	-0.92092	1	K1	0.7605	ENSG00000188130.14_22:50252901-50252902_TS_1	HS.siRPRD1B_vs_NHS.siRPRD1B	HS.siRPRD1B	NHS.siRPRD1B	112630	MAPK12	protein_coding	16267	487	611
ENSG00000148297.16	5	9:133340905-133340905	-	TE	0.0058452	0.89573	-0.88988	1	K1	0.4815	ENSG00000148297.16_9:133340905-133340905_TS_5	HS.siRPRD1B_vs_NHS.siRPRD1B	HS.siRPRD1B	NHS.siRPRD1B	171121	MED22	protein_coding	9820	1750	2230
ENSG00000183048.12	2	17:81719976-81721012	+	TE	0.0023926	0.88223	-0.87983	1	K1	0.9087	ENSG00000183048.12_17:81719976-81721012_TS_2	HS.siRPRD1B_vs_NHS.siRPRD1B	HS.siRPRD1B	NHS.siRPRD1B	69299	SLC25A10	protein_coding	8781	1440	1340
ENSG00000115421.13	3	2:60794710-60794775	+	CE	0.10058	0.94479	-0.84421	1	K2	0.7983	ENSG00000115421.13_2:60794710-60794775_CE_3	HS.siRPRD1B_vs_NHS.siRPRD1B	HS.siRPRD1B	NHS.siRPRD1B	91953	PAPOLG	protein_coding	45834	142	188
ENSG00000197933.13	3	19:11724194-11724254	-	CE	0.12992	0.95387	-0.82395	1	K4	2.1164	ENSG00000197933.13_19:11724194-11724254_CE_3	HS.siRPRD1B_vs_NHS.siRPRD1B	HS.siRPRD1B	NHS.siRPRD1B	88555	ZNF823	protein_coding	17745	164	271
ENSG00000146966.13	2	7:140518430-140518738	-	TE	0.17154	0.99493	-0.82339	1	K1	1	ENSG00000146966.13_7:140518430-140518738_TS_2	HS.siRPRD1B_vs_NHS.siRPRD1B	HS.siRPRD1B	NHS.siRPRD1B	152895	DENND2A	protein_coding	155574	154	208
ENSG00000251201.8	3	5:115581198-115581315	-	AA	0.17352	0.98651	-0.81299	1	K3	0.9258	ENSG00000251201.8_5:115581198-115581315_AD_3	HS.siRPRD1B_vs_NHS.siRPRD1B	HS.siRPRD1B	NHS.siRPRD1B	138843	TMED7-TICAM2	protein_coding	47520	430	175
ENSG00000158717.11	1	16:88696501-88696501	-	TE	0.13101	0.90037	-0.76935	1	K2	1.3895	ENSG00000158717.11_16:88696501-88696501_TS_1	HS.siRPRD1B_vs_NHS.siRPRD1B	HS.siRPRD1B	NHS.siRPRD1B	61637	RNF166	protein_coding	9910	1400	1570
ENSG00000162614.19	2	1:77942461-77943891	+	TE	0.17359	0.932	-0.75842	0.995	K1	1	ENSG00000162614.19_1:77942461-77943891_TS_2	HS.siRPRD1B_vs_NHS.siRPRD1B	HS.siRPRD1B	NHS.siRPRD1B	9051	NEXN	protein_coding	55383	11900	10900
ENSG00000139517.9	1	13:27545913-27545924	-	TE	0.2524	0.99913	-0.74673	1	K1	1	ENSG00000139517.9_13:27545913-27545924_TS_1	HS.siRPRD1B_vs_NHS.siRPRD1B	HS.siRPRD1B	NHS.siRPRD1B	47709	LNX2	protein_coding	74617	6850	5750
ENSG00000166348.20	2	10:73497550-73497554	-	TE	0.12413	0.86868	-0.74454	1	K2	1.5649	ENSG00000166348.20_10:73497550-73497554_TS_2	HS.siRPRD1B_vs_NHS.siRPRD1B	HS.siRPRD1B	NHS.siRPRD1B	24060	USP54	protein_coding	128580	2500	2610
ENSG00000197362.15	2	7:149069643-149072379	-	TE	0.23633	0.97522	-0.73889	1	K1	0.7878	ENSG00000197362.15_7:149069643-149072379_TS_2	HS.siRPRD1B_vs_NHS.siRPRD1B	HS.siRPRD1B	NHS.siRPRD1B	153405	ZNF786	protein_coding	21142	1300	1370
ENSG00000150347.17	5	10:62059267-62059295	+	CE	0.21371	0.94969	-0.73598	1	K4	1.7608	ENSG00000150347.17_10:62059267-62059295_CE_5	HS.siRPRD1B_vs_NHS.siRPRD1B	HS.siRPRD1B	NHS.siRPRD1B	23508	ARID5B	protein_coding	195261	378	713
ENSG00000150347.17	6	10:62059243-62059266	+	AA	0.21467	0.95058	-0.73591	1	K4	1.7608	ENSG00000150347.17_10:62059243-62059266_AD_6	HS.siRPRD1B_vs_NHS.siRPRD1B	HS.siRPRD1B	NHS.siRPRD1B	23509	ARID5B	protein_coding	195261	298	894
ENSG00000100802.15	2	14:22986902-22987122	-	TE	0.094586	0.82963	-0.73504	1	K2	1.5719	ENSG00000100802.15_14:22986902-22987122_TS_2	HS.siRPRD1B_vs_NHS.siRPRD1B	HS.siRPRD1B	NHS.siRPRD1B	53488	C14orf93	protein_coding	24273	147	182
ENSG00000196437.12	2	19:37411157-37411169	-	TE	0.035574	0.76703	-0.73146	0.995	K2	1.2398	ENSG00000196437.12_19:37411157-37411169_TS_2	HS.siRPRD1B_vs_NHS.siRPRD1B	HS.siRPRD1B	NHS.siRPRD1B	87305	ZNF569	protein_coding	58121	2880	1580
ENSG00000213782.7	2	12:12829423-12829979	+	TE	0.15912	0.88227	-0.72314	0.997	K1	0.8951	ENSG00000213782.7_12:12829423-12829979_TS_2	HS.siRPRD1B_vs_NHS.siRPRD1B	HS.siRPRD1B	NHS.siRPRD1B	39902	DDX47	protein_coding	16666	5680	6270
ENSG00000140092.15	3	14:91870043-91870385	-	TE	0.058653	0.77837	-0.71972	0.999	K2	0.954	ENSG00000140092.15_14:91870043-91870385_TS_3	HS.siRPRD1B_vs_NHS.siRPRD1B	HS.siRPRD1B	NHS.siRPRD1B	48665	FBLN5	protein_coding	78577	586	560
ENSG00000151849.16	7	13:24885606-24885670	-	CE	0.25545	0.97443	-0.71899	1	K4	2.2457	ENSG00000151849.16_13:24885606-24885670_CE_7	HS.siRPRD1B_vs_NHS.siRPRD1B	HS.siRPRD1B	NHS.siRPRD1B	45696	CENPJ	protein_coding	40611	131	181
ENSG00000250519.7	2	11:94278765-94279080	+	TE	0.27602	0.98524	-0.70922	1	K1	0.9358	ENSG00000250519.7_11:94278765-94279080_TS_2	HS.siRPRD1B_vs_NHS.siRPRD1B	HS.siRPRD1B	NHS.siRPRD1B	29465	ENSG00000250519	lncRNA	96765	107	87.5
ENSG00000110080.20	2	11:126414609-126414609	+	TE	0.063591	0.77096	-0.70737	0.992	K2	1.4318	ENSG00000110080.20_11:126414609-126414609_TS_2	HS.siRPRD1B_vs_NHS.siRPRD1B	HS.siRPRD1B	NHS.siRPRD1B	30353	ST3GAL4	protein_coding	84705	536	590
ENSG00000151849.16	9	13:24889316-24889400	-	CE	0.23567	0.92737	-0.69169	1	K4	2.2457	ENSG00000151849.16_13:24889316-24889400_CE_9	HS.siRPRD1B_vs_NHS.siRPRD1B	HS.siRPRD1B	NHS.siRPRD1B	45698	CENPJ	protein_coding	40611	136	237
ENSG00000183474.16	11	5:69578712-69578802	+	CE	0.3154	0.99554	-0.68014	1	K7	2.4315	ENSG00000183474.16_5:69578712-69578802_CE_11	HS.siRPRD1B_vs_NHS.siRPRD1B	HS.siRPRD1B	NHS.siRPRD1B	136923	GTF2H2C	protein_coding	35031	197	244
ENSG00000167842.16	9	17:5486396-5486565	+	TS	0.31055	0.98095	-0.6704	1	K1	0.9917	ENSG00000167842.16_17:5486396-5486565_TE_9	HS.siRPRD1B_vs_NHS.siRPRD1B	HS.siRPRD1B	NHS.siRPRD1B	76578	MIS12	protein_coding	4530	201	57.4
ENSG00000112977.16	7	5:10761014-10761228	-	TS	0.016751	0.67821	-0.66146	0.995	K1	0.909	ENSG00000112977.16_5:10761014-10761228_TE_7	HS.siRPRD1B_vs_NHS.siRPRD1B	HS.siRPRD1B	NHS.siRPRD1B	132989	DAP	protein_coding	82005	276	220
ENSG00000083520.15	27	13:72781605-72781900	-	TS	0.10398	0.76451	-0.66053	0.999	K2	1.0279	ENSG00000083520.15_13:72781605-72781900_TE_27	HS.siRPRD1B_vs_NHS.siRPRD1B	HS.siRPRD1B	NHS.siRPRD1B	46899	DIS3	protein_coding	29928	247	336
ENSG00000151849.16	6	13:24885276-24885386	-	CE	0.33087	0.98805	-0.65718	1	K4	2.2457	ENSG00000151849.16_13:24885276-24885386_CE_6	HS.siRPRD1B_vs_NHS.siRPRD1B	HS.siRPRD1B	NHS.siRPRD1B	45695	CENPJ	protein_coding	40611	127	220
ENSG00000169744.13	1	4:16501541-16501545	-	TE	0.34562	0.99737	-0.65174	1	K1	0.9607	ENSG00000169744.13_4:16501541-16501545_TS_1	HS.siRPRD1B_vs_NHS.siRPRD1B	HS.siRPRD1B	NHS.siRPRD1B	129506	LDB2	protein_coding	397138	3010	3130
ENSG00000117523.18	5	1:171587648-171587751	+	CE	0.34203	0.98458	-0.64255	1	K10	4.0613	ENSG00000117523.18_1:171587648-171587751_CE_5	HS.siRPRD1B_vs_NHS.siRPRD1B	HS.siRPRD1B	NHS.siRPRD1B	10021	PRRC2C	protein_coding	107982	836	902
ENSG00000163660.12	8	3:157151917-157151930	-	CE	0.10574	0.74436	-0.63862	1	K3	1.6596	ENSG00000163660.12_3:157151917-157151930_CE_8	HS.siRPRD1B_vs_NHS.siRPRD1B	HS.siRPRD1B	NHS.siRPRD1B	121637	CCNL1	protein_coding	14253	81.4	291
ENSG00000176208.9	7	17:30878003-30878096	+	CE	0.36365	0.99701	-0.63336	1	K4	2.3318	ENSG00000176208.9_17:30878003-30878096_CE_7	HS.siRPRD1B_vs_NHS.siRPRD1B	HS.siRPRD1B	NHS.siRPRD1B	78033	ATAD5	protein_coding	63904	222	309
ENSG00000232480.2	6	1:218346009-218346024	-	TS	0.009534	0.64206	-0.63253	1	K1	0.9998	ENSG00000232480.2_1:218346009-218346024_TE_6	HS.siRPRD1B_vs_NHS.siRPRD1B	HS.siRPRD1B	NHS.siRPRD1B	14098	TGFB2-AS1	lncRNA	1835	109	150
ENSG00000175155.11	2	17:59397101-59397190	+	TE	0.36996	0.99969	-0.62974	1	K1	0.986	ENSG00000175155.11_17:59397101-59397190_TS_2	HS.siRPRD1B_vs_NHS.siRPRD1B	HS.siRPRD1B	NHS.siRPRD1B	73565	YPEL2	protein_coding	70075	6290	3190
ENSG00000137574.11	11	8:55792698-55792766	+	CE	0.37223	0.99889	-0.62666	1	K3	1.4385	ENSG00000137574.11_8:55792698-55792766_CE_11	HS.siRPRD1B_vs_NHS.siRPRD1B	HS.siRPRD1B	NHS.siRPRD1B	161658	TGS1	protein_coding	53000	624	1010
ENSG00000117616.18	3	1:25244072-25244498	-	AL	0.01439	0.63973	-0.62534	1	K2	1.3677	ENSG00000117616.18_1:25244072-25244498_AF_3	HS.siRPRD1B_vs_NHS.siRPRD1B	HS.siRPRD1B	NHS.siRPRD1B	3439	RSRP1	protein_coding	95965	1470	426
ENSG00000120656.14	9	1:28603096-28603100	-	TE	0.090684	0.71203	-0.62134	0.994	K2	1.2968	ENSG00000120656.14_1:28603096-28603100_TS_9	HS.siRPRD1B_vs_NHS.siRPRD1B	HS.siRPRD1B	NHS.siRPRD1B	4432	TAF12	protein_coding	60463	3900	3290
ENSG00000163001.12	13	2:55519731-55519916	+	TS	0.0033108	0.61557	-0.61226	1	K2	1.1812	ENSG00000163001.12_2:55519731-55519916_TE_13	HS.siRPRD1B_vs_NHS.siRPRD1B	HS.siRPRD1B	NHS.siRPRD1B	95194	CFAP36	protein_coding	25476	312	235
ENSG00000183474.16	10	5:69579021-69579108	+	CE	0.38701	0.99767	-0.61066	1	K7	2.4315	ENSG00000183474.16_5:69579021-69579108_CE_10	HS.siRPRD1B_vs_NHS.siRPRD1B	HS.siRPRD1B	NHS.siRPRD1B	136922	GTF2H2C	protein_coding	35031	312	411
ENSG00000181029.9	1	19:7682859-7687703	+	TE	0.081809	0.6923	-0.61049	0.996	K2	1.0453	ENSG00000181029.9_19:7682859-7687703_TS_1	HS.siRPRD1B_vs_NHS.siRPRD1B	HS.siRPRD1B	NHS.siRPRD1B	85737	TRAPPC5	protein_coding	6871	5230	3600
ENSG00000142731.11	20	4:127881831-127881926	+	CE	0.28464	0.89481	-0.61017	1	K4	2.2254	ENSG00000142731.11_4:127881831-127881926_CE_20	HS.siRPRD1B_vs_NHS.siRPRD1B	HS.siRPRD1B	NHS.siRPRD1B	127265	PLK4	protein_coding	18332	261	297
ENSG00000137942.18	15	1:93522082-93522135	+	CE	0.38623	0.99543	-0.6092	1	K4	2.4025	ENSG00000137942.18_1:93522082-93522135_CE_15	HS.siRPRD1B_vs_NHS.siRPRD1B	HS.siRPRD1B	NHS.siRPRD1B	10451	FNBP1L	protein_coding	106544	306	248
ENSG00000239218.2	2	8:38434387-38434743	-	TE	0.34753	0.95641	-0.60888	1	K1	0.9999	ENSG00000239218.2_8:38434387-38434743_TS_2	HS.siRPRD1B_vs_NHS.siRPRD1B	HS.siRPRD1B	NHS.siRPRD1B	163417	RPS20P22	transcribed_processed_pseudogene	1318	167	46.4
ENSG00000186020.13	1	19:36543613-36543615	-	TE	0.11315	0.71998	-0.60684	1	K1	0.8553	ENSG00000186020.13_19:36543613-36543615_TS_1	HS.siRPRD1B_vs_NHS.siRPRD1B	HS.siRPRD1B	NHS.siRPRD1B	90667	ZNF529	protein_coding	70503	6360	6200
ENSG00000137574.11	10	8:55792767-55792784	+	AD	0.34003	0.94367	-0.60364	1	K3	1.4385	ENSG00000137574.11_8:55792767-55792784_AA_10	HS.siRPRD1B_vs_NHS.siRPRD1B	HS.siRPRD1B	NHS.siRPRD1B	161657	TGS1	protein_coding	53000	446	600
ENSG00000104081.14	3	15:40091718-40091786	-	TE	0.058079	0.66077	-0.60269	0.999	K2	1.4574	ENSG00000104081.14_15:40091718-40091786_TS_3	HS.siRPRD1B_vs_NHS.siRPRD1B	HS.siRPRD1B	NHS.siRPRD1B	57826	BMF	protein_coding	21003	657	576
ENSG00000262001.2	12	18:3603738-3603928	+	TS	0.30836	0.90995	-0.60159	0.997	K2	1.0853	ENSG00000262001.2_18:3603738-3603928_TE_12	HS.siRPRD1B_vs_NHS.siRPRD1B	HS.siRPRD1B	NHS.siRPRD1B	80220	DLGAP1-AS2	lncRNA	7104	84.7	160
ENSG00000180573.10	5	6:26124203-26124633	+	TS	0.17999	0.77748	-0.59749	0.997	K1	0.9514	ENSG00000180573.10_6:26124203-26124633_TE_5	HS.siRPRD1B_vs_NHS.siRPRD1B	HS.siRPRD1B	NHS.siRPRD1B	149954	H2AC6	protein_coding	14972	315	268
ENSG00000003756.17	11	3:50110379-50110463	+	CE	0.35899	0.95052	-0.59153	1	K7	4.5434	ENSG00000003756.17_3:50110379-50110463_CE_11	HS.siRPRD1B_vs_NHS.siRPRD1B	HS.siRPRD1B	NHS.siRPRD1B	117336	RBM5	protein_coding	30103	250	561
ENSG00000142599.19	33	1:8817160-8817271	-	TS	0.059931	0.64862	-0.58869	0.999	K2	1.4515	ENSG00000142599.19_1:8817160-8817271_TE_33	HS.siRPRD1B_vs_NHS.siRPRD1B	HS.siRPRD1B	NHS.siRPRD1B	9391	RERE	protein_coding	496525	328	264
ENSG00000116731.23	4	1:13823159-13823419	+	TE	0.41617	0.99857	-0.58239	1	K2	0.9943	ENSG00000116731.23_1:13823159-13823419_TS_4	HS.siRPRD1B_vs_NHS.siRPRD1B	HS.siRPRD1B	NHS.siRPRD1B	9128	PRDM2	protein_coding	124892	739	662
ENSG00000162601.11	14	1:58668984-58669038	-	CE	0.36548	0.94772	-0.58224	1	K5	2.854	ENSG00000162601.11_1:58668984-58669038_CE_14	HS.siRPRD1B_vs_NHS.siRPRD1B	HS.siRPRD1B	NHS.siRPRD1B	16541	MYSM1	protein_coding	56638	396	368
ENSG00000122390.19	2	16:3486917-3486952	+	TE	0.104	0.68295	-0.57895	1	K4	2.1584	ENSG00000122390.19_16:3486917-3486952_TS_2	HS.siRPRD1B_vs_NHS.siRPRD1B	HS.siRPRD1B	NHS.siRPRD1B	67563	NAA60	protein_coding	43305	3470	3070
ENSG00000133393.13	3	16:15867338-15867516	-	TE	0.13963	0.71705	-0.57742	0.999	K2	1.1116	ENSG00000133393.13_16:15867338-15867516_TS_3	HS.siRPRD1B_vs_NHS.siRPRD1B	HS.siRPRD1B	NHS.siRPRD1B	64516	CEP20	protein_coding	22907	11000	14000
ENSG00000184708.18	11	22:31450289-31450360	-	CE	0.38382	0.95761	-0.57378	1	K2	0.9907	ENSG00000184708.18_22:31450289-31450360_CE_11	HS.siRPRD1B_vs_NHS.siRPRD1B	HS.siRPRD1B	NHS.siRPRD1B	112098	EIF4ENIF1	protein_coding	59132	154	270
ENSG00000183474.16	9	5:69579757-69579864	+	CE	0.42455	0.99827	-0.57373	1	K7	2.4315	ENSG00000183474.16_5:69579757-69579864_CE_9	HS.siRPRD1B_vs_NHS.siRPRD1B	HS.siRPRD1B	NHS.siRPRD1B	136921	GTF2H2C	protein_coding	35031	486	598
ENSG00000185532.20	28	10:51074487-51074509	+	TS	0.1787	0.7511	-0.5724	0.993	K2	1.3634	ENSG00000185532.20_10:51074487-51074509_TE_28	HS.siRPRD1B_vs_NHS.siRPRD1B	HS.siRPRD1B	NHS.siRPRD1B	20724	PRKG1	protein_coding	1307536	301	157
ENSG00000147526.20	9	8:38842287-38842289	+	AA	0.39602	0.95696	-0.56093	1	K4	1.5284	ENSG00000147526.20_8:38842287-38842289_AD_9	HS.siRPRD1B_vs_NHS.siRPRD1B	HS.siRPRD1B	NHS.siRPRD1B	160104	TACC1	protein_coding	124843	224	246
ENSG00000155903.14	22	3:141540533-141540609	+	CE	0.43365	0.99201	-0.55837	1	K4	3.032	ENSG00000155903.14_3:141540533-141540609_CE_22	HS.siRPRD1B_vs_NHS.siRPRD1B	HS.siRPRD1B	NHS.siRPRD1B	120841	RASA2	protein_coding	128318	101	107
ENSG00000135111.16	8	12:114679913-114679972	-	CE	0.11431	0.67082	-0.5565	1	K1	0.9661	ENSG00000135111.16_12:114679913-114679972_CE_8	HS.siRPRD1B_vs_NHS.siRPRD1B	HS.siRPRD1B	NHS.siRPRD1B	41573	TBX3	protein_coding	13921	1980	1790
ENSG00000164631.19	9	7:6705159-6705223	-	CE	0.4227	0.97769	-0.55499	1	K3	1.8468	ENSG00000164631.19_7:6705159-6705223_CE_9	HS.siRPRD1B_vs_NHS.siRPRD1B	HS.siRPRD1B	NHS.siRPRD1B	153353	ZNF12	protein_coding	18515	157	132
ENSG00000171469.11	10	19:9618167-9618179	-	AA	0.43891	0.99343	-0.55451	1	K5	3.2615	ENSG00000171469.11_19:9618167-9618179_AD_10	HS.siRPRD1B_vs_NHS.siRPRD1B	HS.siRPRD1B	NHS.siRPRD1B	85734	ZNF561	protein_coding	16557	241	472
ENSG00000108510.10	20	17:61985000-61985090	-	CE	0.44448	0.9988	-0.55433	1	K3	1.4811	ENSG00000108510.10_17:61985000-61985090_CE_20	HS.siRPRD1B_vs_NHS.siRPRD1B	HS.siRPRD1B	NHS.siRPRD1B	75637	MED13	protein_coding	122674	1080	788
ENSG00000151611.17	1	4:145658425-145660033	+	TE	0.0055408	0.55959	-0.55405	0.993	K3	2.1015	ENSG00000151611.17_4:145658425-145660033_TS_1	HS.siRPRD1B_vs_NHS.siRPRD1B	HS.siRPRD1B	NHS.siRPRD1B	127950	MMAA	protein_coding	60992	164	222
ENSG00000155903.14	20	3:141555840-141555912	+	CE	0.44404	0.99565	-0.55161	1	K4	3.032	ENSG00000155903.14_3:141555840-141555912_CE_20	HS.siRPRD1B_vs_NHS.siRPRD1B	HS.siRPRD1B	NHS.siRPRD1B	120839	RASA2	protein_coding	128318	182	244
ENSG00000117523.18	2	1:171591152-171591204	+	CE	0.15894	0.71054	-0.5516	1	K2	1.3195	ENSG00000117523.18_1:171591152-171591204_CE_2	HS.siRPRD1B_vs_NHS.siRPRD1B	HS.siRPRD1B	NHS.siRPRD1B	10018	PRRC2C	protein_coding	107982	697	797
ENSG00000108239.9	3	10:94522344-94522453	+	CE	0.44469	0.98779	-0.54311	1	K7	4.3483	ENSG00000108239.9_10:94522344-94522453_CE_3	HS.siRPRD1B_vs_NHS.siRPRD1B	HS.siRPRD1B	NHS.siRPRD1B	21071	TBC1D12	protein_coding	133792	276	384
ENSG00000162601.11	15	1:58671870-58671958	-	CE	0.37502	0.91387	-0.53885	1	K5	2.854	ENSG00000162601.11_1:58671870-58671958_CE_15	HS.siRPRD1B_vs_NHS.siRPRD1B	HS.siRPRD1B	NHS.siRPRD1B	16542	MYSM1	protein_coding	56638	447	475
ENSG00000182263.14	4	2:163734903-163735072	-	CE	0.37588	0.91435	-0.53847	1	K3	2.2003	ENSG00000182263.14_2:163734903-163735072_CE_4	HS.siRPRD1B_vs_NHS.siRPRD1B	HS.siRPRD1B	NHS.siRPRD1B	95936	FIGN	protein_coding	142617	181	183
ENSG00000136869.16	5	9:117708199-117708318	+	CE	0.19282	0.73093	-0.53812	1	K2	1.3016	ENSG00000136869.16_9:117708199-117708318_CE_5	HS.siRPRD1B_vs_NHS.siRPRD1B	HS.siRPRD1B	NHS.siRPRD1B	168246	TLR4	protein_coding	20561	149	108
ENSG00000180855.16	5	19:12432377-12432437	-	CE	0.46487	0.99647	-0.53161	1	K1	1	ENSG00000180855.16_19:12432377-12432437_CE_5	HS.siRPRD1B_vs_NHS.siRPRD1B	HS.siRPRD1B	NHS.siRPRD1B	87833	ZNF443	protein_coding	11316	272	251
ENSG00000082258.13	14	2:134942612-134942674	+	CE	0.34673	0.87585	-0.52911	1	K6	3.4501	ENSG00000082258.13_2:134942612-134942674_CE_14	HS.siRPRD1B_vs_NHS.siRPRD1B	HS.siRPRD1B	NHS.siRPRD1B	100168	CCNT2	protein_coding	41108	359	414
ENSG00000228506.3	7	6:99424913-99425731	+	TS	0.38037	0.90662	-0.52625	1	K2	1.0944	ENSG00000228506.3_6:99424913-99425731_TE_7	HS.siRPRD1B_vs_NHS.siRPRD1B	HS.siRPRD1B	NHS.siRPRD1B	144894	ENSG00000228506	lncRNA	7416	334	296
ENSG00000160007.19	3	19:47002138-47004307	+	TE	0.0030536	0.5283	-0.52525	0.992	K2	0.9095	ENSG00000160007.19_19:47002138-47004307_TS_3	HS.siRPRD1B_vs_NHS.siRPRD1B	HS.siRPRD1B	NHS.siRPRD1B	84696	ARHGAP35	protein_coding	144081	6960	7970
ENSG00000067646.12	5	Y:2976670-2976822	+	CE	0.42276	0.94548	-0.52272	1	K1	0.9942	ENSG00000067646.12_Y:2976670-2976822_CE_5	HS.siRPRD1B_vs_NHS.siRPRD1B	HS.siRPRD1B	NHS.siRPRD1B	177541	ZFY	protein_coding	47226	262	241
ENSG00000176101.12	1	9:137190367-137190370	+	TE	0.47863	0.99977	-0.52114	1	K1	0.9996	ENSG00000176101.12_9:137190367-137190370_TS_1	HS.siRPRD1B_vs_NHS.siRPRD1B	HS.siRPRD1B	NHS.siRPRD1B	165966	SSNA1	protein_coding	1711	5360	4490
ENSG00000100014.20	6	22:24411588-24411704	+	CE	0.42545	0.94418	-0.51873	1	K2	1.5794	ENSG00000100014.20_22:24411588-24411704_CE_6	HS.siRPRD1B_vs_NHS.siRPRD1B	HS.siRPRD1B	NHS.siRPRD1B	111215	SPECC1L	protein_coding	146923	105	103
ENSG00000108510.10	28	17:62029541-62029651	-	CE	0.42644	0.94501	-0.51858	1	K3	1.9053	ENSG00000108510.10_17:62029541-62029651_CE_28	HS.siRPRD1B_vs_NHS.siRPRD1B	HS.siRPRD1B	NHS.siRPRD1B	75645	MED13	protein_coding	122674	770	982
ENSG00000117616.18	4	1:25244499-25245149	-	RI	0.020523	0.53899	-0.51847	1	K2	1.3677	ENSG00000117616.18_1:25244499-25245149_RI_4	HS.siRPRD1B_vs_NHS.siRPRD1B	HS.siRPRD1B	NHS.siRPRD1B	3440	RSRP1	protein_coding	95965	1500	633
ENSG00000109670.16	11	4:152350042-152350124	-	CE	0.47628	0.99408	-0.51779	1	K5	3.4644	ENSG00000109670.16_4:152350042-152350124_CE_11	HS.siRPRD1B_vs_NHS.siRPRD1B	HS.siRPRD1B	NHS.siRPRD1B	127401	FBXW7	protein_coding	215549	234	328
ENSG00000108599.15	3	17:19909926-19909978	-	CE	0.44115	0.95859	-0.51744	1	K2	1.5053	ENSG00000108599.15_17:19909926-19909978_CE_3	HS.siRPRD1B_vs_NHS.siRPRD1B	HS.siRPRD1B	NHS.siRPRD1B	72373	AKAP10	protein_coding	74042	572	591
ENSG00000226259.10	9	5:70434179-70434266	+	CE	0.48245	0.99873	-0.51628	1	K6	2.1986	ENSG00000226259.10_5:70434179-70434266_CE_9	HS.siRPRD1B_vs_NHS.siRPRD1B	HS.siRPRD1B	NHS.siRPRD1B	136774	GTF2H2B	transcribed_unprocessed_pseudogene	32664	593	770
ENSG00000165259.14	8	X:84440532-84440585	-	CE	0.2138	0.72995	-0.51615	1	K3	2.109	ENSG00000165259.14_X:84440532-84440585_CE_8	HS.siRPRD1B_vs_NHS.siRPRD1B	HS.siRPRD1B	NHS.siRPRD1B	174565	HDX	protein_coding	184606	99	228
ENSG00000115762.17	5	2:131147430-131147602	+	TE	0.20576	0.71998	-0.51423	1	K3	1.4684	ENSG00000115762.17_2:131147430-131147602_TS_5	HS.siRPRD1B_vs_NHS.siRPRD1B	HS.siRPRD1B	NHS.siRPRD1B	102826	PLEKHB2	protein_coding	248863	48800	44000
ENSG00000143033.18	17	1:93110545-93110626	+	CE	0.37717	0.89079	-0.51362	1	K4	1.5766	ENSG00000143033.18_1:93110545-93110626_CE_17	HS.siRPRD1B_vs_NHS.siRPRD1B	HS.siRPRD1B	NHS.siRPRD1B	14208	MTF2	protein_coding	59845	763	911
ENSG00000109381.21	7	4:139067684-139067770	-	CE	0.28307	0.79384	-0.51078	1	K1	0.8928	ENSG00000109381.21_4:139067684-139067770_CE_7	HS.siRPRD1B_vs_NHS.siRPRD1B	HS.siRPRD1B	NHS.siRPRD1B	126132	ELF2	protein_coding	149107	468	470
ENSG00000142731.11	18	4:127883266-127883357	+	CE	0.4882	0.99849	-0.51029	1	K4	2.2254	ENSG00000142731.11_4:127883266-127883357_CE_18	HS.siRPRD1B_vs_NHS.siRPRD1B	HS.siRPRD1B	NHS.siRPRD1B	127263	PLK4	protein_coding	18332	402	663
ENSG00000184564.11	2	13:85793874-85796532	-	TE	0.46117	0.97057	-0.5094	1	K1	0.9505	ENSG00000184564.11_13:85793874-85796532_TS_2	HS.siRPRD1B_vs_NHS.siRPRD1B	HS.siRPRD1B	NHS.siRPRD1B	47055	SLITRK6	protein_coding	13894	259	722
ENSG00000122483.18	9	1:93246105-93246204	+	CE	0.46378	0.96917	-0.50539	1	K11	5.4554	ENSG00000122483.18_1:93246105-93246204_CE_9	HS.siRPRD1B_vs_NHS.siRPRD1B	HS.siRPRD1B	NHS.siRPRD1B	7816	CCDC18	protein_coding	98812	186	194
ENSG00000120694.20	10	13:31143792-31143923	-	CE	0.484	0.98863	-0.50463	1	K3	1.1005	ENSG00000120694.20_13:31143792-31143923_CE_10	HS.siRPRD1B_vs_NHS.siRPRD1B	HS.siRPRD1B	NHS.siRPRD1B	47372	HSPH1	protein_coding	27416	44400	25100
ENSG00000177463.16	4	3:15039122-15039227	+	CE	0.49545	0.99775	-0.5023	1	K1	0.9924	ENSG00000177463.16_3:15039122-15039227_CE_4	HS.siRPRD1B_vs_NHS.siRPRD1B	HS.siRPRD1B	NHS.siRPRD1B	124424	NR2C2	protein_coding	106018	326	421
ENSG00000158636.16	11	11:76539599-76539640	+	CE	0.27183	0.77215	-0.50032	0.996	K4	2.4742	ENSG00000158636.16_11:76539599-76539640_CE_11	HS.siRPRD1B_vs_NHS.siRPRD1B	HS.siRPRD1B	NHS.siRPRD1B	29484	EMSY	protein_coding	108103	205	316
ENSG00000003756.17	9	3:50110682-50110770	+	CE	0.49724	0.99748	-0.50024	1	K7	4.565	ENSG00000003756.17_3:50110682-50110770_CE_9	HS.siRPRD1B_vs_NHS.siRPRD1B	HS.siRPRD1B	NHS.siRPRD1B	117334	RBM5	protein_coding	30103	272	403
ENSG00000179104.9	1	12:83134303-83134866	+	TE	0.028821	0.52804	-0.49922	0.999	K1	0.9643	ENSG00000179104.9_12:83134303-83134866_TS_1	HS.siRPRD1B_vs_NHS.siRPRD1B	HS.siRPRD1B	NHS.siRPRD1B	44523	TMTC2	protein_coding	447991	451	599
ENSG00000092853.14	4	1:35736405-35736484	-	TE	0.50214	0.99986	-0.49773	0.995	K1	0.8292	ENSG00000092853.14_1:35736405-35736484_TS_4	HS.siRPRD1B_vs_NHS.siRPRD1B	HS.siRPRD1B	NHS.siRPRD1B	100	CLSPN	protein_coding	49761	7930	7830
ENSG00000028839.10	4	6:133984577-133984671	+	CE	0.48259	0.97922	-0.49663	1	K4	2.0321	ENSG00000028839.10_6:133984577-133984671_CE_4	HS.siRPRD1B_vs_NHS.siRPRD1B	HS.siRPRD1B	NHS.siRPRD1B	149531	TBPL1	protein_coding	38263	1560	1130
ENSG00000183496.6	1	15:82041778-82041786	-	TE	0.49778	0.99241	-0.49463	0.995	K1	0.9934	ENSG00000183496.6_15:82041778-82041786_TS_1	HS.siRPRD1B_vs_NHS.siRPRD1B	HS.siRPRD1B	NHS.siRPRD1B	56531	MEX3B	protein_coding	4342	6800	2390
ENSG00000204104.12	2	2:238398754-238400822	+	TE	0.49304	0.98634	-0.49329	1	K1	0.9958	ENSG00000204104.12_2:238398754-238400822_TS_2	HS.siRPRD1B_vs_NHS.siRPRD1B	HS.siRPRD1B	NHS.siRPRD1B	102926	TRAF3IP1	protein_coding	80457	2250	2670
ENSG00000157426.14	4	4:56343562-56343684	-	CE	0.4778	0.96921	-0.4914	1	K4	2.9155	ENSG00000157426.14_4:56343562-56343684_CE_4	HS.siRPRD1B_vs_NHS.siRPRD1B	HS.siRPRD1B	NHS.siRPRD1B	129293	AASDH	protein_coding	49222	88.7	138
ENSG00000108599.15	2	17:19909181-19909276	-	CE	0.46836	0.95882	-0.49046	1	K3	1.6159	ENSG00000108599.15_17:19909181-19909276_CE_2	HS.siRPRD1B_vs_NHS.siRPRD1B	HS.siRPRD1B	NHS.siRPRD1B	72372	AKAP10	protein_coding	74042	571	804
ENSG00000169016.17	11	2:11457179-11457233	-	CE	0.35911	0.84693	-0.48782	1	K3	1.4	ENSG00000169016.17_2:11457179-11457233_CE_11	HS.siRPRD1B_vs_NHS.siRPRD1B	HS.siRPRD1B	NHS.siRPRD1B	92532	E2F6	protein_coding	21803	414	629
ENSG00000155903.14	21	3:141553857-141553940	+	CE	0.50732	0.99495	-0.48763	1	K4	3.032	ENSG00000155903.14_3:141553857-141553940_CE_21	HS.siRPRD1B_vs_NHS.siRPRD1B	HS.siRPRD1B	NHS.siRPRD1B	120840	RASA2	protein_coding	128318	123	217
ENSG00000204713.11	5	6:28907236-28907262	-	CE	0.48834	0.97073	-0.48239	1	K5	1.7858	ENSG00000204713.11_6:28907236-28907262_CE_5	HS.siRPRD1B_vs_NHS.siRPRD1B	HS.siRPRD1B	NHS.siRPRD1B	144515	TRIM27	protein_coding	20987	1750	1840
ENSG00000072849.11	11	17:5485214-5485216	-	AA	0.17676	0.6576	-0.48084	1	K3	1.0645	ENSG00000072849.11_17:5485214-5485216_AD_11	HS.siRPRD1B_vs_NHS.siRPRD1B	HS.siRPRD1B	NHS.siRPRD1B	76514	DERL2	protein_coding	15558	218	165
ENSG00000138430.16	16	2:174223033-174223160	-	CE	0.5174	0.99759	-0.4802	1	K7	1.8546	ENSG00000138430.16_2:174223033-174223160_CE_16	HS.siRPRD1B_vs_NHS.siRPRD1B	HS.siRPRD1B	NHS.siRPRD1B	102178	OLA1	protein_coding	176153	3090	2390
ENSG00000176208.9	6	17:30879423-30879487	+	CE	0.27046	0.75052	-0.48007	1	K4	2.3318	ENSG00000176208.9_17:30879423-30879487_CE_6	HS.siRPRD1B_vs_NHS.siRPRD1B	HS.siRPRD1B	NHS.siRPRD1B	78032	ATAD5	protein_coding	63904	229	384
ENSG00000109670.16	9	4:152337802-152337936	-	CE	0.50076	0.97948	-0.47872	1	K5	3.4644	ENSG00000109670.16_4:152337802-152337936_CE_9	HS.siRPRD1B_vs_NHS.siRPRD1B	HS.siRPRD1B	NHS.siRPRD1B	127399	FBXW7	protein_coding	215549	315	313
ENSG00000155324.10	18	5:126472238-126472304	+	CE	0.49802	0.97645	-0.47842	1	K4	1.6125	ENSG00000155324.10_5:126472238-126472304_CE_18	HS.siRPRD1B_vs_NHS.siRPRD1B	HS.siRPRD1B	NHS.siRPRD1B	136725	GRAMD2B	protein_coding	136363	1150	1940
ENSG00000172830.13	1	11:67312603-67312605	+	TE	0.52218	0.9994	-0.47722	0.993	K2	0.9532	ENSG00000172830.13_11:67312603-67312605_TS_1	HS.siRPRD1B_vs_NHS.siRPRD1B	HS.siRPRD1B	NHS.siRPRD1B	33801	SSH3	protein_coding	9130	1590	1620
ENSG00000102531.16	21	13:49167244-49167303	+	CE	0.5156	0.99232	-0.47672	1	K4	1.7654	ENSG00000102531.16_13:49167244-49167303_CE_21	HS.siRPRD1B_vs_NHS.siRPRD1B	HS.siRPRD1B	NHS.siRPRD1B	46808	FNDC3A	protein_coding	233868	967	1030
ENSG00000164306.11	7	4:184685412-184685498	+	CE	0.4514	0.92724	-0.47584	0.998	K3	1.8384	ENSG00000164306.11_4:184685412-184685498_CE_7	HS.siRPRD1B_vs_NHS.siRPRD1B	HS.siRPRD1B	NHS.siRPRD1B	131399	PRIMPOL	protein_coding	45297	186	126
ENSG00000165813.20	9	10:114135891-114135977	-	CE	0.52378	0.99654	-0.47276	1	K1	0.9991	ENSG00000165813.20_10:114135891-114135977_CE_9	HS.siRPRD1B_vs_NHS.siRPRD1B	HS.siRPRD1B	NHS.siRPRD1B	24098	CCDC186	protein_coding	53371	355	274
ENSG00000128563.13	2	7:102425014-102426666	+	TE	0.00039618	0.47304	-0.47264	1	K1	0.8837	ENSG00000128563.13_7:102425014-102426666_TS_2	HS.siRPRD1B_vs_NHS.siRPRD1B	HS.siRPRD1B	NHS.siRPRD1B	154420	PRKRIP1	protein_coding	62805	3310	2990
ENSG00000162927.14	2	2:60942225-60942433	-	TE	0.52713	0.99837	-0.47124	1	K1	0.9886	ENSG00000162927.14_2:60942225-60942433_TS_2	HS.siRPRD1B_vs_NHS.siRPRD1B	HS.siRPRD1B	NHS.siRPRD1B	92057	PUS10	protein_coding	78038	685	587
ENSG00000155324.10	19	5:126469677-126469788	+	CE	0.43449	0.90465	-0.47017	1	K4	1.6125	ENSG00000155324.10_5:126469677-126469788_CE_19	HS.siRPRD1B_vs_NHS.siRPRD1B	HS.siRPRD1B	NHS.siRPRD1B	136726	GRAMD2B	protein_coding	136363	842	1270
ENSG00000183735.11	15	12:64495773-64495775	+	AD	0.51418	0.98428	-0.4701	1	K2	1.5431	ENSG00000183735.11_12:64495773-64495775_AA_15	HS.siRPRD1B_vs_NHS.siRPRD1B	HS.siRPRD1B	NHS.siRPRD1B	35208	TBK1	protein_coding	50025	170	214
ENSG00000117419.16	14	1:44352850-44352925	-	CE	0.31046	0.78012	-0.46966	1	K4	1.932	ENSG00000117419.16_1:44352850-44352925_CE_14	HS.siRPRD1B_vs_NHS.siRPRD1B	HS.siRPRD1B	NHS.siRPRD1B	7248	ERI3	protein_coding	134191	374	434
ENSG00000112130.17	4	6:37374620-37374709	+	CE	0.4306	0.89711	-0.46651	1	K3	1.7315	ENSG00000112130.17_6:37374620-37374709_CE_4	HS.siRPRD1B_vs_NHS.siRPRD1B	HS.siRPRD1B	NHS.siRPRD1B	144002	RNF8	protein_coding	40756	446	335
ENSG00000048052.24	1	7:18996198-19002416	+	TE	0.00056817	0.4643	-0.46373	0.992	K1	0.9688	ENSG00000048052.24_7:18996198-19002416_TS_1	HS.siRPRD1B_vs_NHS.siRPRD1B	HS.siRPRD1B	NHS.siRPRD1B	154549	HDAC9	protein_coding	915468	1610	1440
ENSG00000130544.12	2	19:7081970-7082052	+	CE	0.53496	0.99707	-0.46211	1	K2	0.9927	ENSG00000130544.12_19:7081970-7082052_CE_2	HS.siRPRD1B_vs_NHS.siRPRD1B	HS.siRPRD1B	NHS.siRPRD1B	83912	ZNF557	protein_coding	18266	343	363
ENSG00000144580.14	17	2:218568580-218568838	+	TS	0.075897	0.53714	-0.46124	0.995	K2	1.4815	ENSG00000144580.14_2:218568580-218568838_TE_17	HS.siRPRD1B_vs_NHS.siRPRD1B	HS.siRPRD1B	NHS.siRPRD1B	95953	CNOT9	protein_coding	28501	126	133
ENSG00000109670.16	10	4:152346930-152347071	-	CE	0.53687	0.99633	-0.45946	1	K5	3.4644	ENSG00000109670.16_4:152346930-152347071_CE_10	HS.siRPRD1B_vs_NHS.siRPRD1B	HS.siRPRD1B	NHS.siRPRD1B	127400	FBXW7	protein_coding	215549	318	281
ENSG00000109670.16	8	4:152332596-152332719	-	CE	0.52214	0.97905	-0.45691	1	K5	3.4644	ENSG00000109670.16_4:152332596-152332719_CE_8	HS.siRPRD1B_vs_NHS.siRPRD1B	HS.siRPRD1B	NHS.siRPRD1B	127398	FBXW7	protein_coding	215549	284	309
ENSG00000172244.9	14	5:43509145-43509375	-	CE	0.37252	0.82889	-0.45637	1	K4	2.8646	ENSG00000172244.9_5:43509145-43509375_CE_14	HS.siRPRD1B_vs_NHS.siRPRD1B	HS.siRPRD1B	NHS.siRPRD1B	135139	C5orf34	protein_coding	28440	266	321
ENSG00000040341.18	3	8:73421212-73421465	-	TE	0.54142	0.9977	-0.45627	1	K2	0.9803	ENSG00000040341.18_8:73421212-73421465_TS_3	HS.siRPRD1B_vs_NHS.siRPRD1B	HS.siRPRD1B	NHS.siRPRD1B	161739	STAU2	protein_coding	327340	443	461
ENSG00000151332.20	8	14:36311959-36312024	-	CE	0.5419	0.99779	-0.45588	1	K3	2.4927	ENSG00000151332.20_14:36311959-36312024_CE_8	HS.siRPRD1B_vs_NHS.siRPRD1B	HS.siRPRD1B	NHS.siRPRD1B	49843	MBIP	protein_coding	22074	229	468
ENSG00000137955.16	13	1:75786798-75786865	+	AD	0.10455	0.55925	-0.4547	1	K3	1.9645	ENSG00000137955.16_1:75786798-75786865_AA_13	HS.siRPRD1B_vs_NHS.siRPRD1B	HS.siRPRD1B	NHS.siRPRD1B	13647	RABGGTB	protein_coding	8890	489	534
ENSG00000126883.18	16	9:131192208-131192292	+	CE	0.51408	0.967	-0.45292	1	K5	2.3703	ENSG00000126883.18_9:131192208-131192292_CE_16	HS.siRPRD1B_vs_NHS.siRPRD1B	HS.siRPRD1B	NHS.siRPRD1B	167107	NUP214	protein_coding	109078	500	610
ENSG00000126391.14	10	11:65394041-65394099	+	CE	0.52923	0.98037	-0.45115	1	K4	2.8172	ENSG00000126391.14_11:65394041-65394099_CE_10	HS.siRPRD1B_vs_NHS.siRPRD1B	HS.siRPRD1B	NHS.siRPRD1B	26543	FRMD8	protein_coding	26905	135	146
ENSG00000091732.17	2	7:130018292-130018732	-	TE	0.00041638	0.44991	-0.4495	1	K1	0.9813	ENSG00000091732.17_7:130018292-130018732_TS_2	HS.siRPRD1B_vs_NHS.siRPRD1B	HS.siRPRD1B	NHS.siRPRD1B	150860	ZC3HC1	protein_coding	33165	2410	2400
ENSG00000102038.16	30	X:129523486-129523490	-	TS	0.29537	0.74416	-0.44879	1	K2	1.585	ENSG00000102038.16_X:129523486-129523490_TE_30	HS.siRPRD1B_vs_NHS.siRPRD1B	HS.siRPRD1B	NHS.siRPRD1B	172757	SMARCA1	protein_coding	77000	251	166
ENSG00000138675.17	3	4:80274909-80275012	+	CE	0.34383	0.79245	-0.44862	1	K2	0.9966	ENSG00000138675.17_4:80274909-80275012_CE_3	HS.siRPRD1B_vs_NHS.siRPRD1B	HS.siRPRD1B	NHS.siRPRD1B	125846	FGF5	protein_coding	70042	1080	1400
ENSG00000189308.11	15	4:82978883-82979006	-	CE	0.3527	0.80124	-0.44854	0.998	K3	2.136	ENSG00000189308.11_4:82978883-82979006_CE_15	HS.siRPRD1B_vs_NHS.siRPRD1B	HS.siRPRD1B	NHS.siRPRD1B	127101	LIN54	protein_coding	102954	327	269
ENSG00000136240.10	9	7:6484058-6484152	-	TS	0.55001	0.99827	-0.44826	1	K1	0.9804	ENSG00000136240.10_7:6484058-6484152_TE_9	HS.siRPRD1B_vs_NHS.siRPRD1B	HS.siRPRD1B	NHS.siRPRD1B	156425	KDELR2	protein_coding	38238	709	580
ENSG00000177034.17	8	5:79988239-79988315	-	CE	0.54613	0.99437	-0.44824	1	K1	0.9945	ENSG00000177034.17_5:79988239-79988315_CE_8	HS.siRPRD1B_vs_NHS.siRPRD1B	HS.siRPRD1B	NHS.siRPRD1B	140556	MTX3	protein_coding	14547	216	180
ENSG00000115020.17	10	2:208345111-208345194	+	CE	0.55371	0.99602	-0.44232	1	K4	1.992	ENSG00000115020.17_2:208345111-208345194_CE_10	HS.siRPRD1B_vs_NHS.siRPRD1B	HS.siRPRD1B	NHS.siRPRD1B	97121	PIKFYVE	protein_coding	92492	438	589
ENSG00000113300.13	2	5:180573988-180578347	+	TE	0.5303	0.97155	-0.44124	0.999	K1	1	ENSG00000113300.13_5:180573988-180578347_TS_2	HS.siRPRD1B_vs_NHS.siRPRD1B	HS.siRPRD1B	NHS.siRPRD1B	140359	CNOT6	protein_coding	83980	23800	19500
ENSG00000106829.20	15	9:79706747-79706899	+	CE	0.49734	0.93792	-0.44058	1	K2	1.4456	ENSG00000106829.20_9:79706747-79706899_CE_15	HS.siRPRD1B_vs_NHS.siRPRD1B	HS.siRPRD1B	NHS.siRPRD1B	166429	TLE4	protein_coding	155110	513	1000
ENSG00000120217.14	2	9:5466770-5466829	+	CE	0.56109	0.99665	-0.43557	1	K1	0.9998	ENSG00000120217.14_9:5466770-5466829_CE_2	HS.siRPRD1B_vs_NHS.siRPRD1B	HS.siRPRD1B	NHS.siRPRD1B	169508	CD274	protein_coding	20064	179	272
ENSG00000138674.17	48	4:82895692-82895774	-	CE	0.36375	0.79798	-0.43423	1	K3	1.943	ENSG00000138674.17_4:82895692-82895774_CE_48	HS.siRPRD1B_vs_NHS.siRPRD1B	HS.siRPRD1B	NHS.siRPRD1B	125852	SEC31A	protein_coding	82658	1450	1110
ENSG00000196911.11	16	6:116692055-116692156	+	CE	0.54509	0.97774	-0.43265	1	K5	3.1148	ENSG00000196911.11_6:116692055-116692156_CE_16	HS.siRPRD1B_vs_NHS.siRPRD1B	HS.siRPRD1B	NHS.siRPRD1B	150059	KPNA5	protein_coding	60681	482	430
ENSG00000188868.14	3	19:12321272-12321332	-	CE	0.56353	0.99561	-0.43208	1	K3	2.0525	ENSG00000188868.14_19:12321272-12321332_CE_3	HS.siRPRD1B_vs_NHS.siRPRD1B	HS.siRPRD1B	NHS.siRPRD1B	89867	ZNF563	protein_coding	16244	137	257
ENSG00000125149.12	6	16:67144834-67144877	+	CE	0.56766	0.99813	-0.43046	1	K3	1.5517	ENSG00000125149.12_16:67144834-67144877_CE_6	HS.siRPRD1B_vs_NHS.siRPRD1B	HS.siRPRD1B	NHS.siRPRD1B	68620	PHAF1	protein_coding	38604	417	530
ENSG00000110330.10	2	11:102378237-102378663	+	TE	0.51504	0.94542	-0.43037	0.996	K2	1.1941	ENSG00000110330.10_11:102378237-102378663_TS_2	HS.siRPRD1B_vs_NHS.siRPRD1B	HS.siRPRD1B	NHS.siRPRD1B	26010	BIRC2	protein_coding	31460	5110	7370
ENSG00000224078.15	97	15:25122468-25122561	+	TE	0.00017859	0.42739	-0.42721	0.998	K2	1.4575	ENSG00000224078.15_15:25122468-25122561_TS_97	HS.siRPRD1B_vs_NHS.siRPRD1B	HS.siRPRD1B	NHS.siRPRD1B	56283	SNHG14	lncRNA	441754	5600	5910
ENSG00000226259.10	10	5:70433870-70433960	+	CE	0.57219	0.99897	-0.42678	1	K6	2.1986	ENSG00000226259.10_5:70433870-70433960_CE_10	HS.siRPRD1B_vs_NHS.siRPRD1B	HS.siRPRD1B	NHS.siRPRD1B	136775	GTF2H2B	transcribed_unprocessed_pseudogene	32664	895	1020
ENSG00000196911.11	15	6:116692293-116692392	+	CE	0.5303	0.95622	-0.42593	1	K5	3.1148	ENSG00000196911.11_6:116692293-116692392_CE_15	HS.siRPRD1B_vs_NHS.siRPRD1B	HS.siRPRD1B	NHS.siRPRD1B	150058	KPNA5	protein_coding	60681	442	449
ENSG00000217128.13	9	5:131698917-131699002	-	CE	0.56513	0.9897	-0.42457	1	K8	3.612	ENSG00000217128.13_5:131698917-131699002_CE_9	HS.siRPRD1B_vs_NHS.siRPRD1B	HS.siRPRD1B	NHS.siRPRD1B	141316	FNIP1	protein_coding	155304	669	1060
ENSG00000003756.17	10	3:50110679-50110681	+	AA	0.32999	0.75445	-0.42446	0.993	K7	4.5434	ENSG00000003756.17_3:50110679-50110681_AD_10	HS.siRPRD1B_vs_NHS.siRPRD1B	HS.siRPRD1B	NHS.siRPRD1B	117335	RBM5	protein_coding	30103	218	294
ENSG00000137478.15	1	11:72836745-72838761	-	TE	0.24489	0.66815	-0.42325	0.999	K1	0.9831	ENSG00000137478.15_11:72836745-72838761_TS_1	HS.siRPRD1B_vs_NHS.siRPRD1B	HS.siRPRD1B	NHS.siRPRD1B	30665	FCHSD2	protein_coding	305574	7890	6490
ENSG00000183337.18	18	X:40071637-40071690	-	CE	0.020833	0.44363	-0.4228	1	K1	0.9981	ENSG00000183337.18_X:40071637-40071690_CE_18	HS.siRPRD1B_vs_NHS.siRPRD1B	HS.siRPRD1B	NHS.siRPRD1B	176711	BCOR	protein_coding	127515	341	466
ENSG00000124459.12	16	19:43932608-43932690	-	CE	0.46084	0.88326	-0.42242	0.998	K7	3.7024	ENSG00000124459.12_19:43932608-43932690_CE_16	HS.siRPRD1B_vs_NHS.siRPRD1B	HS.siRPRD1B	NHS.siRPRD1B	84260	ZNF45	protein_coding	22659	1080	891
ENSG00000183735.11	16	12:64495699-64495772	+	CE	0.56521	0.98708	-0.42187	1	K2	1.5431	ENSG00000183735.11_12:64495699-64495772_CE_16	HS.siRPRD1B_vs_NHS.siRPRD1B	HS.siRPRD1B	NHS.siRPRD1B	35209	TBK1	protein_coding	50025	270	747
ENSG00000138399.18	6	2:169538013-169538141	-	CE	0.49241	0.91362	-0.42121	1	K3	1.8262	ENSG00000138399.18_2:169538013-169538141_CE_6	HS.siRPRD1B_vs_NHS.siRPRD1B	HS.siRPRD1B	NHS.siRPRD1B	94761	FASTKD1	protein_coding	45368	358	376
ENSG00000117114.21	21	1:81985259-81985355	+	CE	0.57543	0.99647	-0.42104	1	K3	1.4072	ENSG00000117114.21_1:81985259-81985355_CE_21	HS.siRPRD1B_vs_NHS.siRPRD1B	HS.siRPRD1B	NHS.siRPRD1B	8970	ADGRL2	protein_coding	687786	108	306
ENSG00000174197.18	6	15:41757788-41757839	+	CE	0.56998	0.98794	-0.41796	1	K3	1.6792	ENSG00000174197.18_15:41757788-41757839_CE_6	HS.siRPRD1B_vs_NHS.siRPRD1B	HS.siRPRD1B	NHS.siRPRD1B	57628	MGA	protein_coding	151948	324	437
ENSG00000175455.16	23	3:123956046-123956115	-	CE	0.44221	0.85943	-0.41722	1	K9	4.3761	ENSG00000175455.16_3:123956046-123956115_CE_23	HS.siRPRD1B_vs_NHS.siRPRD1B	HS.siRPRD1B	NHS.siRPRD1B	119210	CCDC14	protein_coding	64104	728	754
ENSG00000162105.21	1	11:70467856-70469434	-	TE	0.56704	0.98355	-0.41651	0.999	K1	0.9675	ENSG00000162105.21_11:70467856-70469434_TS_1	HS.siRPRD1B_vs_NHS.siRPRD1B	HS.siRPRD1B	NHS.siRPRD1B	30391	SHANK2	protein_coding	784724	347	72.5
ENSG00000175455.16	25	3:123956355-123956427	-	CE	0.4426	0.85825	-0.41565	1	K9	4.3761	ENSG00000175455.16_3:123956355-123956427_CE_25	HS.siRPRD1B_vs_NHS.siRPRD1B	HS.siRPRD1B	NHS.siRPRD1B	119212	CCDC14	protein_coding	64104	619	579
ENSG00000217128.13	18	5:131718986-131719060	-	CE	0.52644	0.94206	-0.41562	0.998	K7	3.4566	ENSG00000217128.13_5:131718986-131719060_CE_18	HS.siRPRD1B_vs_NHS.siRPRD1B	HS.siRPRD1B	NHS.siRPRD1B	141325	FNIP1	protein_coding	155304	294	474
ENSG00000146233.8	6	6:46588034-46588129	-	CE	0.54886	0.96155	-0.41269	1	K7	4.3469	ENSG00000146233.8_6:46588034-46588129_CE_6	HS.siRPRD1B_vs_NHS.siRPRD1B	HS.siRPRD1B	NHS.siRPRD1B	148375	CYP39A1	protein_coding	103251	182	79.6
ENSG00000055609.21	53	7:152224015-152224179	-	CE	0.56801	0.97907	-0.41107	1	K10	6.0961	ENSG00000055609.21_7:152224015-152224179_CE_53	HS.siRPRD1B_vs_NHS.siRPRD1B	HS.siRPRD1B	NHS.siRPRD1B	156936	KMT2C	protein_coding	301723	135	53.8
ENSG00000109670.16	7	4:152330732-152330868	-	CE	0.58403	0.99364	-0.4096	1	K5	3.4644	ENSG00000109670.16_4:152330732-152330868_CE_7	HS.siRPRD1B_vs_NHS.siRPRD1B	HS.siRPRD1B	NHS.siRPRD1B	127397	FBXW7	protein_coding	215549	350	153
ENSG00000073921.18	31	11:86069060-86069084	-	TS	0.44408	0.85355	-0.40948	0.998	K2	1.0715	ENSG00000073921.18_11:86069060-86069084_TE_31	HS.siRPRD1B_vs_NHS.siRPRD1B	HS.siRPRD1B	NHS.siRPRD1B	29643	PICALM	protein_coding	112708	1180	1360
ENSG00000126391.14	11	11:65393573-65393674	+	CE	0.34546	0.75463	-0.40916	0.998	K4	2.8172	ENSG00000126391.14_11:65393573-65393674_CE_11	HS.siRPRD1B_vs_NHS.siRPRD1B	HS.siRPRD1B	NHS.siRPRD1B	26544	FRMD8	protein_coding	26905	112	153
ENSG00000102786.15	11	13:51382029-51382123	-	CE	0.51374	0.92256	-0.40882	1	K7	3.5677	ENSG00000102786.15_13:51382029-51382123_CE_11	HS.siRPRD1B_vs_NHS.siRPRD1B	HS.siRPRD1B	NHS.siRPRD1B	48501	INTS6	protein_coding	100188	784	792
ENSG00000196652.12	7	7:99519827-99519909	+	CE	0.38507	0.79362	-0.40856	0.997	K3	2.2315	ENSG00000196652.12_7:99519827-99519909_CE_7	HS.siRPRD1B_vs_NHS.siRPRD1B	HS.siRPRD1B	NHS.siRPRD1B	152532	ZKSCAN5	protein_coding	30039	201	170
ENSG00000226259.10	8	5:70434915-70435022	+	CE	0.59101	0.99927	-0.40826	1	K6	2.1986	ENSG00000226259.10_5:70434915-70435022_CE_8	HS.siRPRD1B_vs_NHS.siRPRD1B	HS.siRPRD1B	NHS.siRPRD1B	136773	GTF2H2B	transcribed_unprocessed_pseudogene	32664	1200	1340
ENSG00000256223.6	2	12:133156969-133156991	+	TE	0.044399	0.45248	-0.40808	1	K2	0.9986	ENSG00000256223.6_12:133156969-133156991_TS_2	HS.siRPRD1B_vs_NHS.siRPRD1B	HS.siRPRD1B	NHS.siRPRD1B	37681	ZNF10	protein_coding	28891	707	272
ENSG00000151883.19	12	5:50824908-50824975	+	CE	0.55624	0.96252	-0.40628	1	K8	5.0261	ENSG00000151883.19_5:50824908-50824975_CE_12	HS.siRPRD1B_vs_NHS.siRPRD1B	HS.siRPRD1B	NHS.siRPRD1B	140199	PARP8	protein_coding	180621	317	540
ENSG00000114062.22	20	15:25409088-25409207	-	CE	0.48411	0.88989	-0.40578	0.996	K6	2.8164	ENSG00000114062.22_15:25409088-25409207_CE_20	HS.siRPRD1B_vs_NHS.siRPRD1B	HS.siRPRD1B	NHS.siRPRD1B	59973	UBE3A	protein_coding	105324	387	454
ENSG00000182809.11	2	14:105479586-105479694	+	TE	0.59277	0.99792	-0.40515	0.996	K1	0.9791	ENSG00000182809.11_14:105479586-105479694_TS_2	HS.siRPRD1B_vs_NHS.siRPRD1B	HS.siRPRD1B	NHS.siRPRD1B	53801	CRIP2	protein_coding	7201	664	494
ENSG00000151576.10	11	3:114066228-114066283	+	CE	0.50466	0.90892	-0.40425	1	K4	2.4684	ENSG00000151576.10_3:114066228-114066283_CE_11	HS.siRPRD1B_vs_NHS.siRPRD1B	HS.siRPRD1B	NHS.siRPRD1B	120698	QTRT2	protein_coding	82590	813	970
ENSG00000183718.6	4	5:181255195-181255399	-	TE	0.1775	0.58174	-0.40424	1	K3	1.7174	ENSG00000183718.6_5:181255195-181255399_TS_4	HS.siRPRD1B_vs_NHS.siRPRD1B	HS.siRPRD1B	NHS.siRPRD1B	139055	TRIM52	protein_coding	7074	2560	1720
ENSG00000104915.15	1	19:13144058-13144061	-	TE	0.5948	0.99878	-0.40398	0.993	K1	0.9867	ENSG00000104915.15_19:13144058-13144061_TS_1	HS.siRPRD1B_vs_NHS.siRPRD1B	HS.siRPRD1B	NHS.siRPRD1B	84327	STX10	protein_coding	6326	1070	849
ENSG00000036549.13	6	1:77578774-77578869	-	CE	0.58822	0.99151	-0.4033	1	K1	0.9941	ENSG00000036549.13_1:77578774-77578869_CE_6	HS.siRPRD1B_vs_NHS.siRPRD1B	HS.siRPRD1B	NHS.siRPRD1B	17036	ZZZ3	protein_coding	121004	1130	881
ENSG00000151332.20	9	14:36314512-36314608	-	CE	0.59536	0.99805	-0.4027	1	K3	2.4927	ENSG00000151332.20_14:36314512-36314608_CE_9	HS.siRPRD1B_vs_NHS.siRPRD1B	HS.siRPRD1B	NHS.siRPRD1B	49844	MBIP	protein_coding	22074	220	553
ENSG00000164073.11	28	4:127942045-127942158	-	CE	0.52209	0.92477	-0.40268	1	K6	3.0721	ENSG00000164073.11_4:127942045-127942158_CE_28	HS.siRPRD1B_vs_NHS.siRPRD1B	HS.siRPRD1B	NHS.siRPRD1B	128324	MFSD8	protein_coding	48236	155	121
ENSG00000213064.10	4	1:168236589-168236624	+	CE	0.54851	0.95094	-0.40243	1	K3	2.0201	ENSG00000213064.10_1:168236589-168236624_CE_4	HS.siRPRD1B_vs_NHS.siRPRD1B	HS.siRPRD1B	NHS.siRPRD1B	16667	SFT2D2	protein_coding	27084	332	239
ENSG00000167637.18	8	19:43831318-43831381	+	CE	0.53701	0.93919	-0.40218	1	K6	4.2015	ENSG00000167637.18_19:43831318-43831381_CE_8	HS.siRPRD1B_vs_NHS.siRPRD1B	HS.siRPRD1B	NHS.siRPRD1B	89936	ZNF283	protein_coding	24697	233	271
ENSG00000197961.12	3	19:9568095-9568175	-	CE	0.56547	0.96762	-0.40215	1	K2	1.1569	ENSG00000197961.12_19:9568095-9568175_CE_3	HS.siRPRD1B_vs_NHS.siRPRD1B	HS.siRPRD1B	NHS.siRPRD1B	85596	ZNF121	protein_coding	24176	351	319
ENSG00000213079.10	22	6:154778001-154778045	+	CE	0.55501	0.956	-0.40099	1	K5	1.8821	ENSG00000213079.10_6:154778001-154778045_CE_22	HS.siRPRD1B_vs_NHS.siRPRD1B	HS.siRPRD1B	NHS.siRPRD1B	144291	SCAF8	protein_coding	100867	363	573
ENSG00000031003.11	8	5:137946228-137946311	-	CE	0.25099	0.65181	-0.40081	1	K2	1.3182	ENSG00000031003.11_5:137946228-137946311_CE_8	HS.siRPRD1B_vs_NHS.siRPRD1B	HS.siRPRD1B	NHS.siRPRD1B	139904	FAM13B	protein_coding	114002	342	645
ENSG00000124786.12	9	6:8419580-8419677	-	CE	0.42685	0.82758	-0.40073	1	K3	1.9248	ENSG00000124786.12_6:8419580-8419677_CE_9	HS.siRPRD1B_vs_NHS.siRPRD1B	HS.siRPRD1B	NHS.siRPRD1B	146151	SLC35B3	protein_coding	24127	530	348
ENSG00000174827.14	1	1:145670852-145670984	-	TE	0.003692	0.40344	-0.39975	1	K1	0.9976	ENSG00000174827.14_1:145670852-145670984_TS_1	HS.siRPRD1B_vs_NHS.siRPRD1B	HS.siRPRD1B	NHS.siRPRD1B	13944	PDZK1	protein_coding	37297	251	131
ENSG00000171469.11	9	19:9618091-9618166	-	CE	0.59872	0.99775	-0.39903	1	K5	3.2615	ENSG00000171469.11_19:9618091-9618166_CE_9	HS.siRPRD1B_vs_NHS.siRPRD1B	HS.siRPRD1B	NHS.siRPRD1B	85733	ZNF561	protein_coding	16557	459	409
ENSG00000108239.9	4	10:94521955-94522083	+	CE	0.58566	0.98352	-0.39786	1	K7	4.3483	ENSG00000108239.9_10:94521955-94522083_CE_4	HS.siRPRD1B_vs_NHS.siRPRD1B	HS.siRPRD1B	NHS.siRPRD1B	21072	TBC1D12	protein_coding	133792	274	191
ENSG00000213593.10	4	11:57738664-57738770	+	CE	0.59704	0.99351	-0.39647	0.997	K6	1.956	ENSG00000213593.10_11:57738664-57738770_CE_4	HS.siRPRD1B_vs_NHS.siRPRD1B	HS.siRPRD1B	NHS.siRPRD1B	27484	TMX2	protein_coding	28381	268	355
ENSG00000145390.12	13	4:119260507-119260653	+	CE	0.56084	0.95719	-0.39635	1	K8	4.2194	ENSG00000145390.12_4:119260507-119260653_CE_13	HS.siRPRD1B_vs_NHS.siRPRD1B	HS.siRPRD1B	NHS.siRPRD1B	127364	USP53	protein_coding	82932	536	402
ENSG00000153291.16	5	6:46670135-46670227	+	CE	0.55925	0.95524	-0.396	1	K3	2.4588	ENSG00000153291.16_6:46670135-46670227_CE_5	HS.siRPRD1B_vs_NHS.siRPRD1B	HS.siRPRD1B	NHS.siRPRD1B	147686	SLC25A27	protein_coding	25276	111	51.3
ENSG00000135968.22	11	2:108485636-108485736	+	CE	0.60265	0.99804	-0.39539	1	K3	2.3342	ENSG00000135968.22_2:108485636-108485736_CE_11	HS.siRPRD1B_vs_NHS.siRPRD1B	HS.siRPRD1B	NHS.siRPRD1B	96242	GCC2	protein_coding	60309	232	457
ENSG00000152952.12	22	3:146110285-146110448	-	CE	0.60025	0.99522	-0.39497	1	K8	1.3819	ENSG00000152952.12_3:146110285-146110448_CE_22	HS.siRPRD1B_vs_NHS.siRPRD1B	HS.siRPRD1B	NHS.siRPRD1B	121362	PLOD2	protein_coding	94214	10300	9040
ENSG00000231074.10	18	6:30326264-30326353	-	RI	0.40313	0.79705	-0.39391	0.999	K4	2.7453	ENSG00000231074.10_6:30326264-30326353_RI_18	HS.siRPRD1B_vs_NHS.siRPRD1B	HS.siRPRD1B	NHS.siRPRD1B	144253	HCG18	lncRNA	40693	384	160
ENSG00000113300.13	9	5:180564675-180564743	+	CE	0.60371	0.99732	-0.39361	1	K4	2.3047	ENSG00000113300.13_5:180564675-180564743_CE_9	HS.siRPRD1B_vs_NHS.siRPRD1B	HS.siRPRD1B	NHS.siRPRD1B	140366	CNOT6	protein_coding	83980	299	347
ENSG00000141582.15	3	17:79835646-79835712	-	CE	0.57279	0.96635	-0.39356	0.999	K3	2.2795	ENSG00000141582.15_17:79835646-79835712_CE_3	HS.siRPRD1B_vs_NHS.siRPRD1B	HS.siRPRD1B	NHS.siRPRD1B	72596	CBX4	protein_coding	6285	223	198
ENSG00000135968.22	10	2:108485831-108485908	+	CE	0.60365	0.99645	-0.39281	1	K3	2.3342	ENSG00000135968.22_2:108485831-108485908_CE_10	HS.siRPRD1B_vs_NHS.siRPRD1B	HS.siRPRD1B	NHS.siRPRD1B	96241	GCC2	protein_coding	60309	142	280
ENSG00000231074.10	17	6:30326151-30326263	-	CE	0.40942	0.80212	-0.39271	1	K4	2.7453	ENSG00000231074.10_6:30326151-30326263_CE_17	HS.siRPRD1B_vs_NHS.siRPRD1B	HS.siRPRD1B	NHS.siRPRD1B	144252	HCG18	lncRNA	40693	549	337
ENSG00000141582.15	4	17:79837837-79837902	-	CE	0.52324	0.91593	-0.39269	0.998	K3	2.2795	ENSG00000141582.15_17:79837837-79837902_CE_4	HS.siRPRD1B_vs_NHS.siRPRD1B	HS.siRPRD1B	NHS.siRPRD1B	72597	CBX4	protein_coding	6285	184	115
ENSG00000138735.16	2	4:119498541-119498738	-	TE	0.60637	0.99904	-0.39267	0.992	K1	0.9887	ENSG00000138735.16_4:119498541-119498738_TS_2	HS.siRPRD1B_vs_NHS.siRPRD1B	HS.siRPRD1B	NHS.siRPRD1B	125735	PDE5A	protein_coding	134408	1090	1080
ENSG00000184083.12	18	X:54173789-54174146	-	AL	0.48031	0.87287	-0.39256	0.997	K1	0.9951	ENSG00000184083.12_X:54173789-54174146_AF_18	HS.siRPRD1B_vs_NHS.siRPRD1B	HS.siRPRD1B	NHS.siRPRD1B	171914	FAM120C	protein_coding	114958	132	38.1
ENSG00000118518.17	4	6:127286050-127286177	+	CE	0.38861	0.78106	-0.39245	1	K3	1.861	ENSG00000118518.17_6:127286050-127286177_CE_4	HS.siRPRD1B_vs_NHS.siRPRD1B	HS.siRPRD1B	NHS.siRPRD1B	147631	RNF146	protein_coding	21842	376	327
ENSG00000166004.15	22	11:93696320-93696417	+	CE	0.55203	0.94299	-0.39096	1	K4	2.4495	ENSG00000166004.15_11:93696320-93696417_CE_22	HS.siRPRD1B_vs_NHS.siRPRD1B	HS.siRPRD1B	NHS.siRPRD1B	34149	CEP295	protein_coding	68677	242	247
ENSG00000156304.15	17	21:31700995-31701162	-	CE	0.59356	0.9845	-0.39094	1	K5	2.6702	ENSG00000156304.15_21:31700995-31701162_CE_17	HS.siRPRD1B_vs_NHS.siRPRD1B	HS.siRPRD1B	NHS.siRPRD1B	110141	SCAF4	protein_coding	61119	785	783
ENSG00000267575.8	4	19:27806323-27806782	+	TE	0.60497	0.99404	-0.38907	1	K1	0.9935	ENSG00000267575.8_19:27806323-27806782_TS_4	HS.siRPRD1B_vs_NHS.siRPRD1B	HS.siRPRD1B	NHS.siRPRD1B	87187	ENSG00000267575	lncRNA	191554	650	470
ENSG00000154803.13	4	17:17216380-17216503	-	CE	0.53428	0.923	-0.38872	0.995	K1	0.9996	ENSG00000154803.13_17:17216380-17216503_CE_4	HS.siRPRD1B_vs_NHS.siRPRD1B	HS.siRPRD1B	NHS.siRPRD1B	69837	FLCN	protein_coding	24977	205	444
ENSG00000108239.9	5	10:94511583-94511654	+	CE	0.56991	0.95758	-0.38767	1	K7	4.3483	ENSG00000108239.9_10:94511583-94511654_CE_5	HS.siRPRD1B_vs_NHS.siRPRD1B	HS.siRPRD1B	NHS.siRPRD1B	21073	TBC1D12	protein_coding	133792	205	277
ENSG00000164073.11	25	4:127938783-127938836	-	CE	0.48982	0.87734	-0.38752	1	K6	3.0721	ENSG00000164073.11_4:127938783-127938836_CE_25	HS.siRPRD1B_vs_NHS.siRPRD1B	HS.siRPRD1B	NHS.siRPRD1B	128321	MFSD8	protein_coding	48236	234	237
ENSG00000143971.9	4	2:67403845-67404996	+	RI	0.2228	0.60911	-0.38631	0.991	K3	1.941	ENSG00000143971.9_2:67403845-67404996_RI_4	HS.siRPRD1B_vs_NHS.siRPRD1B	HS.siRPRD1B	NHS.siRPRD1B	100798	ETAA1	protein_coding	14768	227	367
ENSG00000126883.18	15	9:131195233-131195294	+	CE	0.59221	0.97838	-0.38618	1	K5	2.3703	ENSG00000126883.18_9:131195233-131195294_CE_15	HS.siRPRD1B_vs_NHS.siRPRD1B	HS.siRPRD1B	NHS.siRPRD1B	167106	NUP214	protein_coding	109078	864	1140
ENSG00000167130.18	4	9:129086139-129086267	+	CE	0.48661	0.87228	-0.38567	1	K4	2.2362	ENSG00000167130.18_9:129086139-129086267_CE_4	HS.siRPRD1B_vs_NHS.siRPRD1B	HS.siRPRD1B	NHS.siRPRD1B	165064	DOLPP1	protein_coding	9328	591	575
ENSG00000112210.12	6	6:57207628-57207713	-	CE	0.39031	0.77555	-0.38524	0.991	K5	3.5335	ENSG00000112210.12_6:57207628-57207713_CE_6	HS.siRPRD1B_vs_NHS.siRPRD1B	HS.siRPRD1B	NHS.siRPRD1B	149631	RAB23	protein_coding	35316	904	1050
ENSG00000127914.19	9	7:92105678-92105763	+	CE	0.60917	0.99419	-0.38502	1	K1	0.9989	ENSG00000127914.19_7:92105678-92105763_CE_9	HS.siRPRD1B_vs_NHS.siRPRD1B	HS.siRPRD1B	NHS.siRPRD1B	153691	AKAP9	protein_coding	169834	250	171
ENSG00000117360.13	11	1:150340398-150340402	+	AA	0.56508	0.94886	-0.38379	1	K3	1.0725	ENSG00000117360.13_1:150340398-150340402_AD_11	HS.siRPRD1B_vs_NHS.siRPRD1B	HS.siRPRD1B	NHS.siRPRD1B	16193	PRPF3	protein_coding	31755	304	453
ENSG00000138674.17	49	4:82897989-82898062	-	CE	0.22301	0.60552	-0.38251	1	K3	1.943	ENSG00000138674.17_4:82897989-82898062_CE_49	HS.siRPRD1B_vs_NHS.siRPRD1B	HS.siRPRD1B	NHS.siRPRD1B	125853	SEC31A	protein_coding	82658	1160	789
ENSG00000169379.17	23	3:93995878-93995944	+	CE	0.50206	0.88283	-0.38077	1	K6	3.268	ENSG00000169379.17_3:93995878-93995944_CE_23	HS.siRPRD1B_vs_NHS.siRPRD1B	HS.siRPRD1B	NHS.siRPRD1B	121811	ARL13B	protein_coding	75540	275	197
ENSG00000125319.15	9	17:44150964-44151044	+	CE	0.50279	0.88289	-0.3801	0.996	K5	3.9661	ENSG00000125319.15_17:44150964-44151044_CE_9	HS.siRPRD1B_vs_NHS.siRPRD1B	HS.siRPRD1B	NHS.siRPRD1B	70480	HROB	protein_coding	20571	120	283
ENSG00000223546.8	12	X:102839801-102839863	+	CE	0.61334	0.9931	-0.37976	0.998	K4	3.1489	ENSG00000223546.8_X:102839801-102839863_CE_12	HS.siRPRD1B_vs_NHS.siRPRD1B	HS.siRPRD1B	NHS.siRPRD1B	174772	LINC00630	lncRNA	116249	110	147
ENSG00000267179.1	6	19:11947514-11947574	+	CE	0.61561	0.9943	-0.37869	1	K2	1.3571	ENSG00000267179.1_19:11947514-11947574_CE_6	HS.siRPRD1B_vs_NHS.siRPRD1B	HS.siRPRD1B	NHS.siRPRD1B	87437	ENSG00000267179	protein_coding	54216	114	179
ENSG00000011258.16	2	17:51193428-51193510	-	CE	0.60351	0.98184	-0.37832	1	K2	1.4458	ENSG00000011258.16_17:51193428-51193510_CE_2	HS.siRPRD1B_vs_NHS.siRPRD1B	HS.siRPRD1B	NHS.siRPRD1B	68960	MBTD1	protein_coding	82739	121	193
ENSG00000134769.23	29	18:34867101-34867113	+	TE	0.022028	0.40035	-0.37832	1	K4	2.2263	ENSG00000134769.23_18:34867101-34867113_TS_29	HS.siRPRD1B_vs_NHS.siRPRD1B	HS.siRPRD1B	NHS.siRPRD1B	80805	DTNA	protein_coding	398554	256	382
ENSG00000124104.19	1	20:45842882-45843276	+	TE	0.045698	0.42398	-0.37828	0.992	K1	0.979	ENSG00000124104.19_20:45842882-45843276_TS_1	HS.siRPRD1B_vs_NHS.siRPRD1B	HS.siRPRD1B	NHS.siRPRD1B	107440	SNX21	protein_coding	9478	936	633
ENSG00000137770.14	7	15:44514765-44514844	+	CE	0.59472	0.97268	-0.37795	1	K5	1.7802	ENSG00000137770.14_15:44514765-44514844_CE_7	HS.siRPRD1B_vs_NHS.siRPRD1B	HS.siRPRD1B	NHS.siRPRD1B	60606	CTDSPL2	protein_coding	101417	305	652
ENSG00000151576.10	10	3:114067987-114068063	+	CE	0.5357	0.91115	-0.37546	1	K4	2.4684	ENSG00000151576.10_3:114067987-114068063_CE_10	HS.siRPRD1B_vs_NHS.siRPRD1B	HS.siRPRD1B	NHS.siRPRD1B	120697	QTRT2	protein_coding	82590	613	865
ENSG00000170919.16	14	13:45389735-45389820	+	CE	0.56874	0.94411	-0.37537	0.991	K4	2.9984	ENSG00000170919.16_13:45389735-45389820_CE_14	HS.siRPRD1B_vs_NHS.siRPRD1B	HS.siRPRD1B	NHS.siRPRD1B	46347	TPT1-AS1	lncRNA	76631	260	135
ENSG00000100445.18	10	14:24442178-24442260	-	CE	0.47538	0.8504	-0.37502	1	K4	2.4554	ENSG00000100445.18_14:24442178-24442260_CE_10	HS.siRPRD1B_vs_NHS.siRPRD1B	HS.siRPRD1B	NHS.siRPRD1B	50563	SDR39U1	protein_coding	3140	554	441
ENSG00000171469.11	5	19:9617045-9617171	-	CE	0.57475	0.9495	-0.37475	1	K5	3.2615	ENSG00000171469.11_19:9617045-9617171_CE_5	HS.siRPRD1B_vs_NHS.siRPRD1B	HS.siRPRD1B	NHS.siRPRD1B	85729	ZNF561	protein_coding	16557	512	660
ENSG00000069667.16	3	15:60497285-60497619	-	TE	0.26504	0.63865	-0.37362	0.999	K2	0.9996	ENSG00000069667.16_15:60497285-60497619_TS_3	HS.siRPRD1B_vs_NHS.siRPRD1B	HS.siRPRD1B	NHS.siRPRD1B	56493	RORA	protein_coding	741019	1070	1890
ENSG00000122566.22	9	7:26191129-26191421	-	RI	0.051195	0.42478	-0.37359	0.997	K10	3.0897	ENSG00000122566.22_7:26191129-26191421_RI_9	HS.siRPRD1B_vs_NHS.siRPRD1B	HS.siRPRD1B	NHS.siRPRD1B	158021	HNRNPA2B1	protein_coding	30379	2990	4030
ENSG00000171469.11	4	19:9614021-9614103	-	CE	0.61682	0.99025	-0.37342	1	K5	3.2615	ENSG00000171469.11_19:9614021-9614103_CE_4	HS.siRPRD1B_vs_NHS.siRPRD1B	HS.siRPRD1B	NHS.siRPRD1B	85728	ZNF561	protein_coding	16557	517	692
ENSG00000144233.11	10	2:127871249-127871359	-	CE	0.43799	0.81109	-0.3731	1	K6	3.1749	ENSG00000144233.11_2:127871249-127871359_CE_10	HS.siRPRD1B_vs_NHS.siRPRD1B	HS.siRPRD1B	NHS.siRPRD1B	97919	AMMECR1L	protein_coding	24338	610	416
ENSG00000124459.12	13	19:43929918-43930000	-	CE	0.1696	0.54231	-0.37272	1	K7	3.6955	ENSG00000124459.12_19:43929918-43930000_CE_13	HS.siRPRD1B_vs_NHS.siRPRD1B	HS.siRPRD1B	NHS.siRPRD1B	84257	ZNF45	protein_coding	22659	996	989
ENSG00000165660.8	7	10:124819384-124819450	+	CE	0.59281	0.96509	-0.37228	1	K3	2.1527	ENSG00000165660.8_10:124819384-124819450_CE_7	HS.siRPRD1B_vs_NHS.siRPRD1B	HS.siRPRD1B	NHS.siRPRD1B	21265	ABRAXAS2	protein_coding	34849	210	522
ENSG00000174652.20	5	19:9415654-9415742	-	CE	0.44355	0.81518	-0.37163	1	K5	2.8344	ENSG00000174652.20_19:9415654-9415742_CE_5	HS.siRPRD1B_vs_NHS.siRPRD1B	HS.siRPRD1B	NHS.siRPRD1B	88476	ZNF266	protein_coding	23145	463	457
ENSG00000148737.17	8	10:113158667-113158717	+	CE	0.065319	0.43638	-0.37106	1	K3	2.1867	ENSG00000148737.17_10:113158667-113158717_CE_8	HS.siRPRD1B_vs_NHS.siRPRD1B	HS.siRPRD1B	NHS.siRPRD1B	21535	TCF7L2	protein_coding	217432	90.9	277
ENSG00000174652.20	19	19:9434798-9434859	-	CE	0.33218	0.70102	-0.36884	0.998	K4	2.1854	ENSG00000174652.20_19:9434798-9434859_CE_19	HS.siRPRD1B_vs_NHS.siRPRD1B	HS.siRPRD1B	NHS.siRPRD1B	88490	ZNF266	protein_coding	23145	110	144
ENSG00000204713.11	7	6:28908808-28908840	-	CE	0.61742	0.98513	-0.36771	1	K5	1.7858	ENSG00000204713.11_6:28908808-28908840_CE_7	HS.siRPRD1B_vs_NHS.siRPRD1B	HS.siRPRD1B	NHS.siRPRD1B	144517	TRIM27	protein_coding	20987	2180	2140
ENSG00000156304.15	18	21:31701163-31701171	-	AA	0.58131	0.94868	-0.36737	1	K5	2.6702	ENSG00000156304.15_21:31701163-31701171_AD_18	HS.siRPRD1B_vs_NHS.siRPRD1B	HS.siRPRD1B	NHS.siRPRD1B	110142	SCAF4	protein_coding	61119	900	759
ENSG00000023041.12	27	10:112446809-112446901	-	TS	0.59664	0.96351	-0.36687	1	K3	0.999	ENSG00000023041.12_10:112446809-112446901_TE_27	HS.siRPRD1B_vs_NHS.siRPRD1B	HS.siRPRD1B	NHS.siRPRD1B	22217	ZDHHC6	protein_coding	23145	121	104
ENSG00000143033.18	18	1:93110327-93110428	+	CE	0.52484	0.89077	-0.36593	1	K4	1.5766	ENSG00000143033.18_1:93110327-93110428_CE_18	HS.siRPRD1B_vs_NHS.siRPRD1B	HS.siRPRD1B	NHS.siRPRD1B	14209	MTF2	protein_coding	59845	740	829
ENSG00000152952.12	26	3:146124138-146124229	-	CE	0.62838	0.99429	-0.36591	1	K8	1.3819	ENSG00000152952.12_3:146124138-146124229_CE_26	HS.siRPRD1B_vs_NHS.siRPRD1B	HS.siRPRD1B	NHS.siRPRD1B	121366	PLOD2	protein_coding	94214	21200	18300
ENSG00000215908.10	19	1:16633095-16633346	-	CE	0.62333	0.98892	-0.36559	1	K5	3.8743	ENSG00000215908.10_1:16633095-16633346_CE_19	HS.siRPRD1B_vs_NHS.siRPRD1B	HS.siRPRD1B	NHS.siRPRD1B	10956	CROCCP2	transcribed_unprocessed_pseudogene	38980	231	271
ENSG00000152952.12	23	3:146121112-146121248	-	CE	0.62894	0.99426	-0.36532	1	K8	1.3819	ENSG00000152952.12_3:146121112-146121248_CE_23	HS.siRPRD1B_vs_NHS.siRPRD1B	HS.siRPRD1B	NHS.siRPRD1B	121363	PLOD2	protein_coding	94214	18200	15900
ENSG00000137831.15	18	15:70691299-70691363	-	CE	0.59464	0.95987	-0.36523	0.999	K5	2.6921	ENSG00000137831.15_15:70691299-70691363_CE_18	HS.siRPRD1B_vs_NHS.siRPRD1B	HS.siRPRD1B	NHS.siRPRD1B	55781	UACA	protein_coding	109005	476	621
ENSG00000182504.11	11	3:101728836-101728937	+	CE	0.60843	0.97227	-0.36384	1	K2	1.4582	ENSG00000182504.11_3:101728836-101728937_CE_11	HS.siRPRD1B_vs_NHS.siRPRD1B	HS.siRPRD1B	NHS.siRPRD1B	119646	CEP97	protein_coding	45970	264	270
ENSG00000198315.11	8	6:28144331-28144424	+	CE	0.062063	0.42518	-0.36311	1	K2	1.8553	ENSG00000198315.11_6:28144331-28144424_CE_8	HS.siRPRD1B_vs_NHS.siRPRD1B	HS.siRPRD1B	NHS.siRPRD1B	142125	ZKSCAN8	protein_coding	17578	115	113
ENSG00000180801.14	11	4:113979093-113979455	-	RI	0.59833	0.96023	-0.3619	0.998	K3	1.3989	ENSG00000180801.14_4:113979093-113979455_RI_11	HS.siRPRD1B_vs_NHS.siRPRD1B	HS.siRPRD1B	NHS.siRPRD1B	131490	ARSJ	protein_coding	79444	248	395
ENSG00000169760.17	1	3:174283124-174286644	+	TE	0.36095	0.72283	-0.36188	0.996	K1	0.999	ENSG00000169760.17_3:174283124-174286644_TS_1	HS.siRPRD1B_vs_NHS.siRPRD1B	HS.siRPRD1B	NHS.siRPRD1B	114835	NLGN1	protein_coding	890361	196	287
ENSG00000174032.17	8	13:45404327-45404412	-	CE	0.63569	0.99693	-0.36123	1	K2	1.1727	ENSG00000174032.17_13:45404327-45404412_CE_8	HS.siRPRD1B_vs_NHS.siRPRD1B	HS.siRPRD1B	NHS.siRPRD1B	46868	SLC25A30	protein_coding	25140	346	359
ENSG00000137831.15	17	15:70690454-70690511	-	CE	0.61816	0.97933	-0.36117	1	K5	2.6921	ENSG00000137831.15_15:70690454-70690511_CE_17	HS.siRPRD1B_vs_NHS.siRPRD1B	HS.siRPRD1B	NHS.siRPRD1B	55780	UACA	protein_coding	109005	512	793
ENSG00000100330.16	5	22:30022029-30022139	+	CE	0.51195	0.87311	-0.36115	0.993	K1	0.9993	ENSG00000100330.16_22:30022029-30022139_CE_5	HS.siRPRD1B_vs_NHS.siRPRD1B	HS.siRPRD1B	NHS.siRPRD1B	113100	MTMR3	protein_coding	147700	266	216
ENSG00000107263.19	1	9:131576770-131576774	-	TE	0.37731	0.73837	-0.36106	0.996	K2	1.5654	ENSG00000107263.19_9:131576770-131576774_TS_1	HS.siRPRD1B_vs_NHS.siRPRD1B	HS.siRPRD1B	NHS.siRPRD1B	167516	RAPGEF1	protein_coding	163307	8420	9100
ENSG00000119772.19	1	2:25227855-25227873	-	TE	0.00083685	0.3618	-0.36096	0.993	K2	1.4822	ENSG00000119772.19_2:25227855-25227873_TS_1	HS.siRPRD1B_vs_NHS.siRPRD1B	HS.siRPRD1B	NHS.siRPRD1B	103269	DNMT3A	protein_coding	114736	1190	1670
ENSG00000006634.8	8	7:87887983-87888059	+	CE	0.58289	0.94372	-0.36084	0.997	K6	4.1912	ENSG00000006634.8_7:87887983-87888059_CE_8	HS.siRPRD1B_vs_NHS.siRPRD1B	HS.siRPRD1B	NHS.siRPRD1B	153368	DBF4	protein_coding	33338	1010	1420
ENSG00000257379.1	22	12:53443396-53443486	+	AA	0.49914	0.85986	-0.36072	0.994	K5	1.3626	ENSG00000257379.1_12:53443396-53443486_AD_22	HS.siRPRD1B_vs_NHS.siRPRD1B	HS.siRPRD1B	NHS.siRPRD1B	38046	ENSG00000257379	lncRNA	25788	2330	1830
ENSG00000162601.11	10	1:58667847-58667921	-	CE	0.58796	0.94789	-0.35993	1	K5	2.854	ENSG00000162601.11_1:58667847-58667921_CE_10	HS.siRPRD1B_vs_NHS.siRPRD1B	HS.siRPRD1B	NHS.siRPRD1B	16539	MYSM1	protein_coding	56638	450	360
ENSG00000077616.11	2	11:90191890-90192611	+	TE	0.08241	0.44222	-0.35981	1	K2	0.9912	ENSG00000077616.11_11:90191890-90192611_TS_2	HS.siRPRD1B_vs_NHS.siRPRD1B	HS.siRPRD1B	NHS.siRPRD1B	28485	NAALAD2	protein_coding	61380	12300	5730
ENSG00000118276.12	9	18:31657976-31658089	-	CE	0.4924	0.85197	-0.35957	0.999	K4	2.5586	ENSG00000118276.12_18:31657976-31658089_CE_9	HS.siRPRD1B_vs_NHS.siRPRD1B	HS.siRPRD1B	NHS.siRPRD1B	82192	B4GALT6	protein_coding	63591	250	297
ENSG00000133731.10	13	8:81681498-81681584	-	CE	0.6376	0.99716	-0.35957	1	K7	4.3342	ENSG00000133731.10_8:81681498-81681584_CE_13	HS.siRPRD1B_vs_NHS.siRPRD1B	HS.siRPRD1B	NHS.siRPRD1B	160002	IMPA1	protein_coding	29418	799	340
ENSG00000156011.18	3	8:18530711-18535958	-	TE	0.61615	0.97528	-0.35913	1	K2	1.3886	ENSG00000156011.18_8:18530711-18535958_TS_3	HS.siRPRD1B_vs_NHS.siRPRD1B	HS.siRPRD1B	NHS.siRPRD1B	160719	PSD3	protein_coding	557428	16700	16600
ENSG00000148737.17	29	10:112950452-112950585	+	TS	0.011825	0.37027	-0.35845	1	K3	1.2011	ENSG00000148737.17_10:112950452-112950585_TE_29	HS.siRPRD1B_vs_NHS.siRPRD1B	HS.siRPRD1B	NHS.siRPRD1B	21556	TCF7L2	protein_coding	217432	526	653
ENSG00000130119.17	3	X:54561041-54561071	+	TE	0.0026359	0.36025	-0.35761	1	K3	1.3541	ENSG00000130119.17_X:54561041-54561071_TS_3	HS.siRPRD1B_vs_NHS.siRPRD1B	HS.siRPRD1B	NHS.siRPRD1B	177318	GNL3L	protein_coding	91339	373	421
ENSG00000147050.17	19	X:45062647-45062748	+	CE	0.13834	0.49545	-0.35711	1	K1	0.9842	ENSG00000147050.17_X:45062647-45062748_CE_19	HS.siRPRD1B_vs_NHS.siRPRD1B	HS.siRPRD1B	NHS.siRPRD1B	171936	KDM6A	protein_coding	239592	540	584
ENSG00000176225.15	4	18:70006381-70006484	-	CE	0.62804	0.98487	-0.35683	0.998	K2	1.1105	ENSG00000176225.15_18:70006381-70006484_CE_4	HS.siRPRD1B_vs_NHS.siRPRD1B	HS.siRPRD1B	NHS.siRPRD1B	81870	RTTN	protein_coding	202696	242	165
ENSG00000248710.1	27	3:160448726-160448795	-	CE	0.59404	0.95054	-0.3565	1	K5	2.3812	ENSG00000248710.1_3:160448726-160448795_CE_27	HS.siRPRD1B_vs_NHS.siRPRD1B	HS.siRPRD1B	NHS.siRPRD1B	124791	ENSG00000248710	protein_coding	222376	497	670
ENSG00000180488.16	14	1:77859314-77859386	+	CE	0.59891	0.9535	-0.3546	1	K5	1.9932	ENSG00000180488.16_1:77859314-77859386_CE_14	HS.siRPRD1B_vs_NHS.siRPRD1B	HS.siRPRD1B	NHS.siRPRD1B	7593	MIGA1	protein_coding	99917	217	454
ENSG00000206573.10	4	3:9385790-9385923	-	AL	0.63055	0.98409	-0.35354	1	K3	1.4056	ENSG00000206573.10_3:9385790-9385923_AF_4	HS.siRPRD1B_vs_NHS.siRPRD1B	HS.siRPRD1B	NHS.siRPRD1B	121980	THUMPD3-AS1	lncRNA	48891	255	115
ENSG00000100523.16	4	14:53051844-53051927	-	CE	0.14914	0.50212	-0.35298	0.999	K1	0.9988	ENSG00000100523.16_14:53051844-53051927_CE_4	HS.siRPRD1B_vs_NHS.siRPRD1B	HS.siRPRD1B	NHS.siRPRD1B	49067	DDHD1	protein_coding	116579	95.1	131
ENSG00000143033.18	20	1:93110230-93110246	+	CE	0.52666	0.87945	-0.3528	1	K4	1.5766	ENSG00000143033.18_1:93110230-93110246_CE_20	HS.siRPRD1B_vs_NHS.siRPRD1B	HS.siRPRD1B	NHS.siRPRD1B	14211	MTF2	protein_coding	59845	683	1020
ENSG00000185920.18	23	9:95482134-95482203	-	CE	0.60244	0.95504	-0.3526	0.996	K3	2.3072	ENSG00000185920.18_9:95482134-95482203_CE_23	HS.siRPRD1B_vs_NHS.siRPRD1B	HS.siRPRD1B	NHS.siRPRD1B	170865	PTCH1	protein_coding	74078	147	162
ENSG00000213918.11	1	16:3658096-3665472	+	TE	0.42798	0.78034	-0.35236	0.998	K1	0.9999	ENSG00000213918.11_16:3658096-3665472_TS_1	HS.siRPRD1B_vs_NHS.siRPRD1B	HS.siRPRD1B	NHS.siRPRD1B	62166	DNASE1	protein_coding	68416	2590	993
ENSG00000112210.12	7	6:57210226-57210445	-	CE	0.61478	0.96695	-0.35216	1	K5	3.5335	ENSG00000112210.12_6:57210226-57210445_CE_7	HS.siRPRD1B_vs_NHS.siRPRD1B	HS.siRPRD1B	NHS.siRPRD1B	149632	RAB23	protein_coding	35316	973	871
ENSG00000106829.20	16	9:79705889-79705942	+	CE	0.63647	0.98849	-0.35202	1	K2	1.4456	ENSG00000106829.20_9:79705889-79705942_CE_16	HS.siRPRD1B_vs_NHS.siRPRD1B	HS.siRPRD1B	NHS.siRPRD1B	166430	TLE4	protein_coding	155110	479	841
ENSG00000162601.11	9	1:58667038-58667226	-	CE	0.5154	0.86577	-0.35037	1	K5	2.854	ENSG00000162601.11_1:58667038-58667226_CE_9	HS.siRPRD1B_vs_NHS.siRPRD1B	HS.siRPRD1B	NHS.siRPRD1B	16538	MYSM1	protein_coding	56638	385	229
ENSG00000162994.16	2	2:55175669-55175986	-	TE	0.15916	0.50933	-0.35017	0.994	K1	1	ENSG00000162994.16_2:55175669-55175986_TS_2	HS.siRPRD1B_vs_NHS.siRPRD1B	HS.siRPRD1B	NHS.siRPRD1B	101161	CLHC1	protein_coding	60017	709	456
ENSG00000047056.17	17	10:1080412-1080476	+	CE	0.61143	0.95869	-0.34726	0.996	K4	2.0698	ENSG00000047056.17_10:1080412-1080476_CE_17	HS.siRPRD1B_vs_NHS.siRPRD1B	HS.siRPRD1B	NHS.siRPRD1B	18670	WDR37	protein_coding	82847	97.5	246
ENSG00000139174.12	2	12:42458372-42458950	-	TE	0.23716	0.58353	-0.34637	1	K2	1.4889	ENSG00000139174.12_12:42458372-42458950_TS_2	HS.siRPRD1B_vs_NHS.siRPRD1B	HS.siRPRD1B	NHS.siRPRD1B	44514	PRICKLE1	protein_coding	133599	923	1070
ENSG00000162601.11	8	1:58665499-58665631	-	CE	0.52672	0.87106	-0.34434	0.999	K5	2.854	ENSG00000162601.11_1:58665499-58665631_CE_8	HS.siRPRD1B_vs_NHS.siRPRD1B	HS.siRPRD1B	NHS.siRPRD1B	16537	MYSM1	protein_coding	56638	428	287
ENSG00000158467.17	3	7:129427039-129427175	+	TE	0.56293	0.90688	-0.34394	0.997	K2	1.0019	ENSG00000158467.17_7:129427039-129427175_TS_3	HS.siRPRD1B_vs_NHS.siRPRD1B	HS.siRPRD1B	NHS.siRPRD1B	150402	AHCYL2	protein_coding	205182	7530	7010
ENSG00000113441.16	2	5:97028402-97029036	+	TE	0.41746	0.76116	-0.34371	1	K1	0.999	ENSG00000113441.16_5:97028402-97029036_TS_2	HS.siRPRD1B_vs_NHS.siRPRD1B	HS.siRPRD1B	NHS.siRPRD1B	139634	LNPEP	protein_coding	102120	15100	29500
ENSG00000085274.16	5	3:169783477-169783560	+	CE	0.31548	0.65906	-0.34358	1	K2	1.1926	ENSG00000085274.16_3:169783477-169783560_CE_5	HS.siRPRD1B_vs_NHS.siRPRD1B	HS.siRPRD1B	NHS.siRPRD1B	118200	MYNN	protein_coding	16321	839	827
ENSG00000141664.10	8	18:62558687-62558770	+	CE	0.65293	0.99604	-0.34311	1	K3	1.7143	ENSG00000141664.10_18:62558687-62558770_CE_8	HS.siRPRD1B_vs_NHS.siRPRD1B	HS.siRPRD1B	NHS.siRPRD1B	79727	ZCCHC2	protein_coding	64685	254	243
ENSG00000157107.14	14	5:73054160-73054171	+	CE	0.65111	0.9925	-0.34139	0.995	K1	0.9738	ENSG00000157107.14_5:73054160-73054171_CE_14	HS.siRPRD1B_vs_NHS.siRPRD1B	HS.siRPRD1B	NHS.siRPRD1B	139940	FCHO2	protein_coding	134482	350	454
ENSG00000206573.10	5	3:9388087-9388127	-	CE	0.63067	0.97203	-0.34136	0.996	K3	1.4056	ENSG00000206573.10_3:9388087-9388127_CE_5	HS.siRPRD1B_vs_NHS.siRPRD1B	HS.siRPRD1B	NHS.siRPRD1B	121981	THUMPD3-AS1	lncRNA	48891	581	271
ENSG00000140650.13	6	16:8811642-8811713	+	CE	0.65274	0.994	-0.34126	1	K4	2.6918	ENSG00000140650.13_16:8811642-8811713_CE_6	HS.siRPRD1B_vs_NHS.siRPRD1B	HS.siRPRD1B	NHS.siRPRD1B	65138	PMM2	protein_coding	73712	322	756
ENSG00000086712.13	7	X:16834283-16834357	+	CE	0.64918	0.99044	-0.34126	1	K4	1.601	ENSG00000086712.13_X:16834283-16834357_CE_7	HS.siRPRD1B_vs_NHS.siRPRD1B	HS.siRPRD1B	NHS.siRPRD1B	174549	TXLNG	protein_coding	58088	550	697
ENSG00000055609.21	50	7:152220523-152220735	-	CE	0.64804	0.98878	-0.34074	1	K10	6.1076	ENSG00000055609.21_7:152220523-152220735_CE_50	HS.siRPRD1B_vs_NHS.siRPRD1B	HS.siRPRD1B	NHS.siRPRD1B	156933	KMT2C	protein_coding	301723	351	188
ENSG00000206195.11	23	22:15787172-15787236	+	CE	0.44788	0.78801	-0.34013	1	K10	6.3531	ENSG00000206195.11_22:15787172-15787236_CE_23	HS.siRPRD1B_vs_NHS.siRPRD1B	HS.siRPRD1B	NHS.siRPRD1B	114375	DUXAP8	lncRNA	45026	230	350
ENSG00000213995.12	14	13:110624234-110624279	+	CE	0.58653	0.92663	-0.3401	0.993	K4	2.7932	ENSG00000213995.12_13:110624234-110624279_CE_14	HS.siRPRD1B_vs_NHS.siRPRD1B	HS.siRPRD1B	NHS.siRPRD1B	45402	NAXD	protein_coding	24452	274	215
ENSG00000157107.14	12	5:73056065-73056107	+	CE	0.65165	0.99171	-0.34006	0.996	K1	0.9738	ENSG00000157107.14_5:73056065-73056107_CE_12	HS.siRPRD1B_vs_NHS.siRPRD1B	HS.siRPRD1B	NHS.siRPRD1B	139938	FCHO2	protein_coding	134482	240	305
ENSG00000155903.14	10	3:141581100-141581177	+	CE	0.65693	0.99688	-0.33995	1	K1	0.9679	ENSG00000155903.14_3:141581100-141581177_CE_10	HS.siRPRD1B_vs_NHS.siRPRD1B	HS.siRPRD1B	NHS.siRPRD1B	120829	RASA2	protein_coding	128318	168	443
ENSG00000062194.16	12	5:57237113-57237172	+	CE	0.10589	0.44543	-0.33953	1	K8	2.4916	ENSG00000062194.16_5:57237113-57237172_CE_12	HS.siRPRD1B_vs_NHS.siRPRD1B	HS.siRPRD1B	NHS.siRPRD1B	134493	GPBP1	protein_coding	90732	2140	1870
ENSG00000145390.12	19	4:119239218-119239903	+	CE	0.5981	0.93633	-0.33823	1	K8	4.2194	ENSG00000145390.12_4:119239218-119239903_CE_19	HS.siRPRD1B_vs_NHS.siRPRD1B	HS.siRPRD1B	NHS.siRPRD1B	127370	USP53	protein_coding	82932	420	377
ENSG00000156030.14	11	14:73727458-73727524	-	CE	0.65794	0.99442	-0.33648	1	K1	0.9749	ENSG00000156030.14_14:73727458-73727524_CE_11	HS.siRPRD1B_vs_NHS.siRPRD1B	HS.siRPRD1B	NHS.siRPRD1B	52682	MIDEAS	protein_coding	75164	33.6	166
ENSG00000217128.13	17	5:131716565-131716656	-	CE	0.64028	0.97593	-0.33565	0.998	K7	3.4566	ENSG00000217128.13_5:131716565-131716656_CE_17	HS.siRPRD1B_vs_NHS.siRPRD1B	HS.siRPRD1B	NHS.siRPRD1B	141324	FNIP1	protein_coding	155304	463	470
ENSG00000135968.22	9	2:108486511-108486648	+	CE	0.65986	0.99488	-0.33502	1	K3	2.3342	ENSG00000135968.22_2:108486511-108486648_CE_9	HS.siRPRD1B_vs_NHS.siRPRD1B	HS.siRPRD1B	NHS.siRPRD1B	96240	GCC2	protein_coding	60309	152	203
ENSG00000137393.10	5	6:18439684-18439744	+	CE	0.66333	0.99811	-0.33479	1	K5	2.8368	ENSG00000137393.10_6:18439684-18439744_CE_5	HS.siRPRD1B_vs_NHS.siRPRD1B	HS.siRPRD1B	NHS.siRPRD1B	142436	RNF144B	protein_coding	81521	778	548
ENSG00000157107.14	13	5:73054525-73054549	+	CE	0.65275	0.9875	-0.33475	0.997	K1	0.9738	ENSG00000157107.14_5:73054525-73054549_CE_13	HS.siRPRD1B_vs_NHS.siRPRD1B	HS.siRPRD1B	NHS.siRPRD1B	139939	FCHO2	protein_coding	134482	153	108
ENSG00000064703.13	16	1:111755930-111756225	+	TS	0.032951	0.36725	-0.3343	1	K2	1.4782	ENSG00000064703.13_1:111755930-111756225_TE_16	HS.siRPRD1B_vs_NHS.siRPRD1B	HS.siRPRD1B	NHS.siRPRD1B	12530	DDX20	protein_coding	20771	181	299
ENSG00000112210.12	4	6:57194770-57194852	-	CE	0.44805	0.78196	-0.33391	1	K4	2.7671	ENSG00000112210.12_6:57194770-57194852_CE_4	HS.siRPRD1B_vs_NHS.siRPRD1B	HS.siRPRD1B	NHS.siRPRD1B	149629	RAB23	protein_coding	35316	2260	2040
ENSG00000165997.5	5	10:18666575-18666635	+	CE	0.65783	0.99166	-0.33383	1	K3	1.9686	ENSG00000165997.5_10:18666575-18666635_CE_5	HS.siRPRD1B_vs_NHS.siRPRD1B	HS.siRPRD1B	NHS.siRPRD1B	23181	ARL5B	protein_coding	22209	461	419
ENSG00000091656.19	8	8:76833338-76833406	+	CE	0.66395	0.99774	-0.33379	1	K4	2.3018	ENSG00000091656.19_8:76833338-76833406_CE_8	HS.siRPRD1B_vs_NHS.siRPRD1B	HS.siRPRD1B	NHS.siRPRD1B	159924	ZFHX4	protein_coding	186043	409	401
ENSG00000143033.18	19	1:93110247-93110326	+	RI	0.51082	0.8441	-0.33328	1	K4	1.5766	ENSG00000143033.18_1:93110247-93110326_RI_19	HS.siRPRD1B_vs_NHS.siRPRD1B	HS.siRPRD1B	NHS.siRPRD1B	14210	MTF2	protein_coding	59845	643	856
ENSG00000138376.11	19	2:214809598-214809642	-	TS	0.076548	0.40976	-0.33321	0.997	K2	1.2393	ENSG00000138376.11_2:214809598-214809642_TE_19	HS.siRPRD1B_vs_NHS.siRPRD1B	HS.siRPRD1B	NHS.siRPRD1B	99019	BARD1	protein_coding	84038	127	129
ENSG00000206195.11	22	22:15787237-15787282	+	AD	0.40661	0.73983	-0.33321	0.998	K10	6.3531	ENSG00000206195.11_22:15787237-15787282_AA_22	HS.siRPRD1B_vs_NHS.siRPRD1B	HS.siRPRD1B	NHS.siRPRD1B	114374	DUXAP8	lncRNA	45026	287	532
ENSG00000153253.19	2	2:165089718-165091345	-	TE	0.66346	0.99634	-0.33288	1	K1	0.9931	ENSG00000153253.19_2:165089718-165091345_TS_2	HS.siRPRD1B_vs_NHS.siRPRD1B	HS.siRPRD1B	NHS.siRPRD1B	101594	SCN3A	protein_coding	116525	587	757
ENSG00000165219.23	15	9:125342219-125342299	+	CE	0.43952	0.77217	-0.33264	0.999	K2	1.4946	ENSG00000165219.23_9:125342219-125342299_CE_15	HS.siRPRD1B_vs_NHS.siRPRD1B	HS.siRPRD1B	NHS.siRPRD1B	165417	GAPVD1	protein_coding	105414	633	596
ENSG00000198625.14	7	1:204544535-204544669	+	CE	0.64138	0.97397	-0.33259	1	K2	1.4346	ENSG00000198625.14_1:204544535-204544669_CE_7	HS.siRPRD1B_vs_NHS.siRPRD1B	HS.siRPRD1B	NHS.siRPRD1B	14269	MDM4	protein_coding	41742	289	135
ENSG00000080815.19	18	14:73136580-73136583	+	AD	0.23426	0.56667	-0.33241	0.995	K3	2.0229	ENSG00000080815.19_14:73136580-73136583_AA_18	HS.siRPRD1B_vs_NHS.siRPRD1B	HS.siRPRD1B	NHS.siRPRD1B	49177	PSEN1	protein_coding	87274	161	139
ENSG00000132478.10	10	17:75815169-75815253	+	CE	0.6635	0.99533	-0.33183	1	K1	0.9568	ENSG00000132478.10_17:75815169-75815253_CE_10	HS.siRPRD1B_vs_NHS.siRPRD1B	HS.siRPRD1B	NHS.siRPRD1B	74105	UNK	protein_coding	40994	82.5	220
ENSG00000155846.17	2	5:149847628-149847704	+	TE	0.0010683	0.33241	-0.33134	0.994	K2	0.9422	ENSG00000155846.17_5:149847628-149847704_TS_2	HS.siRPRD1B_vs_NHS.siRPRD1B	HS.siRPRD1B	NHS.siRPRD1B	138099	PPARGC1B	protein_coding	124725	1020	2310
ENSG00000164331.10	5	5:73555488-73555585	-	CE	0.6442	0.97252	-0.32832	0.999	K2	1.2258	ENSG00000164331.10_5:73555488-73555585_CE_5	HS.siRPRD1B_vs_NHS.siRPRD1B	HS.siRPRD1B	NHS.siRPRD1B	136507	ANKRA2	protein_coding	13478	647	721
ENSG00000151835.17	27	13:23371078-23371165	-	CE	0.65972	0.98701	-0.32729	0.998	K4	2.1775	ENSG00000151835.17_13:23371078-23371165_CE_27	HS.siRPRD1B_vs_NHS.siRPRD1B	HS.siRPRD1B	NHS.siRPRD1B	46646	SACS	protein_coding	145075	437	689
ENSG00000178741.12	4	15:74926766-74926887	-	CE	0.59641	0.92303	-0.32661	1	K4	1.5524	ENSG00000178741.12_15:74926766-74926887_CE_4	HS.siRPRD1B_vs_NHS.siRPRD1B	HS.siRPRD1B	NHS.siRPRD1B	56791	COX5A	protein_coding	18293	3760	2890
ENSG00000140650.13	7	16:8811638-8811641	+	AA	0.65175	0.97825	-0.32649	1	K4	2.6918	ENSG00000140650.13_16:8811638-8811641_AD_7	HS.siRPRD1B_vs_NHS.siRPRD1B	HS.siRPRD1B	NHS.siRPRD1B	65139	PMM2	protein_coding	73712	148	885
ENSG00000135837.16	40	1:179990507-179990621	+	CE	0.61895	0.94524	-0.32629	0.991	K2	1.214	ENSG00000135837.16_1:179990507-179990621_CE_40	HS.siRPRD1B_vs_NHS.siRPRD1B	HS.siRPRD1B	NHS.siRPRD1B	17252	CEP350	protein_coding	160103	212	131
ENSG00000118200.15	12	1:200844782-200844869	+	CE	0.66942	0.99482	-0.3254	1	K4	2.3005	ENSG00000118200.15_1:200844782-200844869_CE_12	HS.siRPRD1B_vs_NHS.siRPRD1B	HS.siRPRD1B	NHS.siRPRD1B	4337	CAMSAP2	protein_coding	121812	735	660
ENSG00000141219.16	8	17:73242244-73242351	+	CE	0.64074	0.96608	-0.32533	1	K2	0.9966	ENSG00000141219.16_17:73242244-73242351_CE_8	HS.siRPRD1B_vs_NHS.siRPRD1B	HS.siRPRD1B	NHS.siRPRD1B	71710	C17orf80	protein_coding	16727	262	366
ENSG00000148153.14	9	9:112716461-112716541	-	CE	0.54586	0.8709	-0.32504	0.998	K3	2.2855	ENSG00000148153.14_9:112716461-112716541_CE_9	HS.siRPRD1B_vs_NHS.siRPRD1B	HS.siRPRD1B	NHS.siRPRD1B	168399	INIP	protein_coding	34224	164	202
ENSG00000125755.19	7	19:45818913-45818954	-	TE	0.67379	0.9981	-0.32431	0.991	K1	0.9987	ENSG00000125755.19_19:45818913-45818954_TS_7	HS.siRPRD1B_vs_NHS.siRPRD1B	HS.siRPRD1B	NHS.siRPRD1B	88021	SYMPK	protein_coding	47785	642	562
ENSG00000088179.9	23	2:119885795-119885882	+	CE	0.62003	0.94432	-0.32429	0.994	K9	5.3206	ENSG00000088179.9_2:119885795-119885882_CE_23	HS.siRPRD1B_vs_NHS.siRPRD1B	HS.siRPRD1B	NHS.siRPRD1B	93369	PTPN4	protein_coding	224978	169	149
ENSG00000163138.19	10	4:20709683-20709773	+	CE	0.24718	0.57148	-0.32429	1	K5	3.1404	ENSG00000163138.19_4:20709683-20709773_CE_10	HS.siRPRD1B_vs_NHS.siRPRD1B	HS.siRPRD1B	NHS.siRPRD1B	128058	PACRGL	protein_coding	56626	521	445
ENSG00000141279.17	5	17:47619737-47619784	+	CE	0.6513	0.97532	-0.32402	1	K9	3.156	ENSG00000141279.17_17:47619737-47619784_CE_5	HS.siRPRD1B_vs_NHS.siRPRD1B	HS.siRPRD1B	NHS.siRPRD1B	74812	NPEPPS	protein_coding	101724	2540	2550
ENSG00000104142.11	4	15:40899144-40899171	+	AA	0.62721	0.95022	-0.32301	0.998	K1	0.9988	ENSG00000104142.11_15:40899144-40899171_AD_4	HS.siRPRD1B_vs_NHS.siRPRD1B	HS.siRPRD1B	NHS.siRPRD1B	56797	VPS18	protein_coding	9526	286	531
ENSG00000171988.20	8	10:63183447-63183569	-	CE	0.63371	0.95633	-0.32262	0.993	K2	1.4305	ENSG00000171988.20_10:63183447-63183569_CE_8	HS.siRPRD1B_vs_NHS.siRPRD1B	HS.siRPRD1B	NHS.siRPRD1B	19560	JMJD1C	protein_coding	354630	829	1040
ENSG00000145331.14	4	4:99550885-99550990	-	CE	0.63269	0.95521	-0.32251	0.996	K1	0.9887	ENSG00000145331.14_4:99550885-99550990_CE_4	HS.siRPRD1B_vs_NHS.siRPRD1B	HS.siRPRD1B	NHS.siRPRD1B	127033	TRMT10A	protein_coding	17331	153	62.7
ENSG00000080822.17	5	3:98516653-98516879	-	TE	0.59601	0.91808	-0.32207	0.994	K1	0.9998	ENSG00000080822.17_3:98516653-98516879_TS_5	HS.siRPRD1B_vs_NHS.siRPRD1B	HS.siRPRD1B	NHS.siRPRD1B	118230	CLDND1	protein_coding	25155	1680	1300
ENSG00000174197.18	14	15:41734522-41734594	+	CE	0.67317	0.99505	-0.32188	0.994	K1	0.9759	ENSG00000174197.18_15:41734522-41734594_CE_14	HS.siRPRD1B_vs_NHS.siRPRD1B	HS.siRPRD1B	NHS.siRPRD1B	57636	MGA	protein_coding	151948	133	195
ENSG00000196437.12	5	19:37425868-37425963	-	CE	0.63603	0.95729	-0.32126	0.996	K3	2.3797	ENSG00000196437.12_19:37425868-37425963_CE_5	HS.siRPRD1B_vs_NHS.siRPRD1B	HS.siRPRD1B	NHS.siRPRD1B	87308	ZNF569	protein_coding	58121	115	110
ENSG00000115904.15	5	2:38989270-38989314	-	CE	0.2348	0.55408	-0.31928	1	K3	1.0156	ENSG00000115904.15_2:38989270-38989314_CE_5	HS.siRPRD1B_vs_NHS.siRPRD1B	HS.siRPRD1B	NHS.siRPRD1B	101436	SOS1	protein_coding	162140	194	255
ENSG00000160213.9	6	21:43776309-43776318	-	TS	0.53307	0.85223	-0.31916	0.992	K1	0.9982	ENSG00000160213.9_21:43776309-43776318_TE_6	HS.siRPRD1B_vs_NHS.siRPRD1B	HS.siRPRD1B	NHS.siRPRD1B	110731	CSTB	protein_coding	3820	157	99.6
ENSG00000197785.14	24	1:1512162-1512174	+	TS	0.0038715	0.32132	-0.31745	1	K1	0.9948	ENSG00000197785.14_1:1512162-1512174_TE_24	HS.siRPRD1B_vs_NHS.siRPRD1B	HS.siRPRD1B	NHS.siRPRD1B	16926	ATAD3A	protein_coding	22524	260	259
ENSG00000217128.13	19	5:131719317-131719417	-	CE	0.66017	0.9773	-0.31713	0.998	K7	3.4566	ENSG00000217128.13_5:131719317-131719417_CE_19	HS.siRPRD1B_vs_NHS.siRPRD1B	HS.siRPRD1B	NHS.siRPRD1B	141326	FNIP1	protein_coding	155304	380	578
ENSG00000136122.18	10	13:72737962-72738043	+	CE	0.68044	0.99748	-0.31704	1	K3	2.4534	ENSG00000136122.18_13:72737962-72738043_CE_10	HS.siRPRD1B_vs_NHS.siRPRD1B	HS.siRPRD1B	NHS.siRPRD1B	46407	BORA	protein_coding	28450	313	356
ENSG00000257621.9	9	14:58274011-58274135	-	AA	0.26494	0.58146	-0.31651	1	K7	4.5165	ENSG00000257621.9_14:58274011-58274135_AD_9	HS.siRPRD1B_vs_NHS.siRPRD1B	HS.siRPRD1B	NHS.siRPRD1B	50146	PSMA3-AS1	lncRNA	32770	234	167
ENSG00000167842.16	4	17:5488196-5488589	+	CE	0.30324	0.61954	-0.31629	1	K2	1.5016	ENSG00000167842.16_17:5488196-5488589_CE_4	HS.siRPRD1B_vs_NHS.siRPRD1B	HS.siRPRD1B	NHS.siRPRD1B	76574	MIS12	protein_coding	4530	326	511
ENSG00000116141.17	4	1:220657790-220657834	+	CE	0.49183	0.80804	-0.3162	1	K1	0.9991	ENSG00000116141.17_1:220657790-220657834_CE_4	HS.siRPRD1B_vs_NHS.siRPRD1B	HS.siRPRD1B	NHS.siRPRD1B	4252	MARK1	protein_coding	136326	102	140
ENSG00000141699.11	8	17:42587834-42587864	-	CE	0.653	0.96808	-0.31508	1	K2	1.2432	ENSG00000141699.11_17:42587834-42587864_CE_8	HS.siRPRD1B_vs_NHS.siRPRD1B	HS.siRPRD1B	NHS.siRPRD1B	78538	RETREG3	protein_coding	31111	441	502
ENSG00000055609.21	52	7:152222573-152222682	-	CE	0.67457	0.98945	-0.31488	1	K10	6.2942	ENSG00000055609.21_7:152222573-152222682_CE_52	HS.siRPRD1B_vs_NHS.siRPRD1B	HS.siRPRD1B	NHS.siRPRD1B	156935	KMT2C	protein_coding	301723	343	173
ENSG00000163138.19	12	4:20707803-20707870	+	CE	0.39634	0.71016	-0.31381	0.994	K5	3.1404	ENSG00000163138.19_4:20707803-20707870_CE_12	HS.siRPRD1B_vs_NHS.siRPRD1B	HS.siRPRD1B	NHS.siRPRD1B	128060	PACRGL	protein_coding	56626	630	381
ENSG00000147454.14	4	8:23566337-23566813	+	AD	0.56116	0.87348	-0.31232	0.993	K2	1.5781	ENSG00000147454.14_8:23566337-23566813_AA_4	HS.siRPRD1B_vs_NHS.siRPRD1B	HS.siRPRD1B	NHS.siRPRD1B	161447	SLC25A37	protein_coding	46508	424	333
ENSG00000165490.13	6	11:82930157-82930274	+	CE	0.59479	0.90698	-0.31218	1	K6	3.6609	ENSG00000165490.13_11:82930157-82930274_CE_6	HS.siRPRD1B_vs_NHS.siRPRD1B	HS.siRPRD1B	NHS.siRPRD1B	33253	DDIAS	protein_coding	58303	970	1260
ENSG00000177842.12	5	3:40511470-40511596	+	CE	0.18591	0.49809	-0.31218	0.998	K4	2.177	ENSG00000177842.12_3:40511470-40511596_CE_5	HS.siRPRD1B_vs_NHS.siRPRD1B	HS.siRPRD1B	NHS.siRPRD1B	120645	ZNF620	protein_coding	41606	153	168
ENSG00000162601.11	23	1:58690226-58690249	-	CE	0.22927	0.54134	-0.31207	1	K4	2.0258	ENSG00000162601.11_1:58690226-58690249_CE_23	HS.siRPRD1B_vs_NHS.siRPRD1B	HS.siRPRD1B	NHS.siRPRD1B	16550	MYSM1	protein_coding	56638	343	303
ENSG00000124459.12	14	19:43931247-43931365	-	CE	0.39589	0.7079	-0.31201	0.992	K7	3.6955	ENSG00000124459.12_19:43931247-43931365_CE_14	HS.siRPRD1B_vs_NHS.siRPRD1B	HS.siRPRD1B	NHS.siRPRD1B	84258	ZNF45	protein_coding	22659	827	724
ENSG00000174953.14	10	3:154284583-154284669	-	CE	0.61614	0.92804	-0.3119	1	K4	2.2867	ENSG00000174953.14_3:154284583-154284669_CE_10	HS.siRPRD1B_vs_NHS.siRPRD1B	HS.siRPRD1B	NHS.siRPRD1B	122278	DHX36	protein_coding	51942	668	848
ENSG00000139618.17	19	13:32344558-32344653	+	CE	0.63815	0.94995	-0.3118	1	K2	0.9952	ENSG00000139618.17_13:32344558-32344653_CE_19	HS.siRPRD1B_vs_NHS.siRPRD1B	HS.siRPRD1B	NHS.siRPRD1B	45628	BRCA2	protein_coding	85183	102	297
ENSG00000148356.15	3	9:127503486-127503486	+	TE	0.0044542	0.31524	-0.31079	0.994	K3	1.7954	ENSG00000148356.15_9:127503486-127503486_TS_3	HS.siRPRD1B_vs_NHS.siRPRD1B	HS.siRPRD1B	NHS.siRPRD1B	165551	LRSAM1	protein_coding	52011	249	357
ENSG00000138430.16	1	2:174072447-174075007	-	TE	0.40699	0.71738	-0.31039	0.999	K2	1.0209	ENSG00000138430.16_2:174072447-174075007_TS_1	HS.siRPRD1B_vs_NHS.siRPRD1B	HS.siRPRD1B	NHS.siRPRD1B	102163	OLA1	protein_coding	176153	25300	20300
ENSG00000104164.12	5	15:45603104-45603187	+	CE	0.56463	0.87495	-0.31032	1	K4	2.3645	ENSG00000104164.12_15:45603104-45603187_CE_5	HS.siRPRD1B_vs_NHS.siRPRD1B	HS.siRPRD1B	NHS.siRPRD1B	59911	BLOC1S6	protein_coding	28732	499	594
ENSG00000177842.12	4	3:40512402-40512515	+	CE	0.15107	0.4612	-0.31013	1	K4	2.177	ENSG00000177842.12_3:40512402-40512515_CE_4	HS.siRPRD1B_vs_NHS.siRPRD1B	HS.siRPRD1B	NHS.siRPRD1B	120644	ZNF620	protein_coding	41606	137	208
ENSG00000141664.10	9	18:62556203-62556297	+	CE	0.67733	0.9873	-0.30997	1	K3	1.7143	ENSG00000141664.10_18:62556203-62556297_CE_9	HS.siRPRD1B_vs_NHS.siRPRD1B	HS.siRPRD1B	NHS.siRPRD1B	79728	ZCCHC2	protein_coding	64685	324	323
ENSG00000286140.2	2	16:69121053-69121170	-	CE	0.39372	0.70345	-0.30973	1	K3	1.9218	ENSG00000286140.2_16:69121053-69121170_CE_2	HS.siRPRD1B_vs_NHS.siRPRD1B	HS.siRPRD1B	NHS.siRPRD1B	64267	DERPC	protein_coding	14579	761	943
ENSG00000060237.19	11	12:890511-890513	+	AD	0.18783	0.49736	-0.30953	1	K3	1.5957	ENSG00000060237.19_12:890511-890513_AA_11	HS.siRPRD1B_vs_NHS.siRPRD1B	HS.siRPRD1B	NHS.siRPRD1B	43864	WNK1	protein_coding	158874	345	358
ENSG00000126746.18	11	12:6678663-6678710	-	CE	0.15958	0.46888	-0.3093	1	K4	2.6971	ENSG00000126746.18_12:6678663-6678710_CE_11	HS.siRPRD1B_vs_NHS.siRPRD1B	HS.siRPRD1B	NHS.siRPRD1B	43702	ZNF384	protein_coding	23096	541	529
ENSG00000080345.18	28	2:151441905-151441967	+	CE	0.68996	0.99894	-0.30899	1	K7	4.1737	ENSG00000080345.18_2:151441905-151441967_CE_28	HS.siRPRD1B_vs_NHS.siRPRD1B	HS.siRPRD1B	NHS.siRPRD1B	97702	RIF1	protein_coding	98131	677	975
ENSG00000167107.13	3	17:50474502-50474670	+	TE	0.13818	0.44683	-0.30864	1	K2	1.5752	ENSG00000167107.13_17:50474502-50474670_TS_3	HS.siRPRD1B_vs_NHS.siRPRD1B	HS.siRPRD1B	NHS.siRPRD1B	76984	ACSF2	protein_coding	48688	612	597
ENSG00000100105.18	6	22:31340677-31341683	-	AL	0.21842	0.52682	-0.3084	0.994	K1	0.9997	ENSG00000100105.18_22:31340677-31341683_AF_6	HS.siRPRD1B_vs_NHS.siRPRD1B	HS.siRPRD1B	NHS.siRPRD1B	113642	PATZ1	protein_coding	20543	196	247
ENSG00000144233.11	7	2:127869454-127869544	-	CE	0.56281	0.87042	-0.30761	1	K6	3.1749	ENSG00000144233.11_2:127869454-127869544_CE_7	HS.siRPRD1B_vs_NHS.siRPRD1B	HS.siRPRD1B	NHS.siRPRD1B	97916	AMMECR1L	protein_coding	24338	614	488
ENSG00000131115.16	4	19:44229754-44229816	+	CE	0.66869	0.9762	-0.30751	1	K3	2.0169	ENSG00000131115.16_19:44229754-44229816_CE_4	HS.siRPRD1B_vs_NHS.siRPRD1B	HS.siRPRD1B	NHS.siRPRD1B	86378	ZNF227	protein_coding	29722	706	512
ENSG00000100731.16	2	14:71109795-71110118	+	TE	0.36159	0.66882	-0.30723	0.999	K1	0.9806	ENSG00000100731.16_14:71109795-71110118_TS_2	HS.siRPRD1B_vs_NHS.siRPRD1B	HS.siRPRD1B	NHS.siRPRD1B	50496	PCNX1	protein_coding	207978	8780	11600
ENSG00000134294.14	14	12:46366864-46366945	-	CE	0.69033	0.99755	-0.30722	1	K4	2.027	ENSG00000134294.14_12:46366864-46366945_CE_14	HS.siRPRD1B_vs_NHS.siRPRD1B	HS.siRPRD1B	NHS.siRPRD1B	43120	SLC38A2	protein_coding	14586	2220	7520
ENSG00000143970.18	6	2:25753534-25753639	-	CE	0.67594	0.98309	-0.30714	1	K2	0.9544	ENSG00000143970.18_2:25753534-25753639_CE_6	HS.siRPRD1B_vs_NHS.siRPRD1B	HS.siRPRD1B	NHS.siRPRD1B	95399	ASXL2	protein_coding	144735	635	638
ENSG00000180530.11	4	21:15014344-15014466	-	CE	0.26314	0.57018	-0.30704	1	K3	1.9567	ENSG00000180530.11_21:15014344-15014466_CE_4	HS.siRPRD1B_vs_NHS.siRPRD1B	HS.siRPRD1B	NHS.siRPRD1B	109095	NRIP1	protein_coding	104702	150	577
ENSG00000149054.16	6	11:6943083-6943215	+	CE	0.56507	0.87166	-0.30659	1	K3	1.6119	ENSG00000149054.16_11:6943083-6943215_CE_6	HS.siRPRD1B_vs_NHS.siRPRD1B	HS.siRPRD1B	NHS.siRPRD1B	32154	ZNF215	protein_coding	74601	328	463
ENSG00000055609.21	51	7:152222001-152222066	-	CE	0.68416	0.99037	-0.30621	1	K10	5.9942	ENSG00000055609.21_7:152222001-152222066_CE_51	HS.siRPRD1B_vs_NHS.siRPRD1B	HS.siRPRD1B	NHS.siRPRD1B	156934	KMT2C	protein_coding	301723	411	232
ENSG00000183826.18	2	6:38171893-38174958	-	TE	0.30369	0.60905	-0.30536	0.997	K2	1.5839	ENSG00000183826.18_6:38171893-38174958_TS_2	HS.siRPRD1B_vs_NHS.siRPRD1B	HS.siRPRD1B	NHS.siRPRD1B	149979	BTBD9	protein_coding	471698	1940	2570
ENSG00000163138.19	9	4:20712788-20712922	+	CE	0.53104	0.83579	-0.30475	1	K5	3.1404	ENSG00000163138.19_4:20712788-20712922_CE_9	HS.siRPRD1B_vs_NHS.siRPRD1B	HS.siRPRD1B	NHS.siRPRD1B	128057	PACRGL	protein_coding	56626	614	474
ENSG00000172795.17	5	5:113007938-113008042	+	CE	0.6148	0.91923	-0.30443	1	K3	1.3423	ENSG00000172795.17_5:113007938-113008042_CE_5	HS.siRPRD1B_vs_NHS.siRPRD1B	HS.siRPRD1B	NHS.siRPRD1B	141237	DCP2	protein_coding	45494	1140	996
ENSG00000145246.14	5	4:47580398-47580478	+	CE	0.69087	0.99529	-0.30442	1	K3	1.5204	ENSG00000145246.14_4:47580398-47580478_CE_5	HS.siRPRD1B_vs_NHS.siRPRD1B	HS.siRPRD1B	NHS.siRPRD1B	128589	ATP10D	protein_coding	108212	661	699
ENSG00000143942.5	2	2:53771907-53771942	+	CE	0.683	0.98685	-0.30386	1	K1	0.9333	ENSG00000143942.5_2:53771907-53771942_CE_2	HS.siRPRD1B_vs_NHS.siRPRD1B	HS.siRPRD1B	NHS.siRPRD1B	92294	CHAC2	protein_coding	7393	879	1020
ENSG00000095564.15	11	10:92011073-92011150	+	CE	0.69464	0.99841	-0.30376	1	K10	4.1335	ENSG00000095564.15_10:92011073-92011150_CE_11	HS.siRPRD1B_vs_NHS.siRPRD1B	HS.siRPRD1B	NHS.siRPRD1B	24230	BTAF1	protein_coding	107668	702	570
ENSG00000161618.10	15	19:49461619-49461800	+	CE	0.66741	0.97087	-0.30346	0.999	K3	1.6135	ENSG00000161618.10_19:49461619-49461800_CE_15	HS.siRPRD1B_vs_NHS.siRPRD1B	HS.siRPRD1B	NHS.siRPRD1B	85965	ALDH16A1	protein_coding	17826	117	117
ENSG00000110888.18	16	12:30720811-30720915	-	CE	0.3132	0.61653	-0.30334	0.997	K5	3.3501	ENSG00000110888.18_12:30720811-30720915_CE_16	HS.siRPRD1B_vs_NHS.siRPRD1B	HS.siRPRD1B	NHS.siRPRD1B	39804	CAPRIN2	protein_coding	113751	148	170
ENSG00000116132.12	9	1:170663134-170663936	+	TS	0.6957	0.99901	-0.30332	0.999	K2	0.9994	ENSG00000116132.12_1:170663134-170663936_TE_9	HS.siRPRD1B_vs_NHS.siRPRD1B	HS.siRPRD1B	NHS.siRPRD1B	15214	PRRX1	protein_coding	76694	594	1060
ENSG00000231074.10	16	6:30326009-30326150	-	AD	0.24065	0.54381	-0.30316	1	K4	2.7453	ENSG00000231074.10_6:30326009-30326150_AA_16	HS.siRPRD1B_vs_NHS.siRPRD1B	HS.siRPRD1B	NHS.siRPRD1B	144251	HCG18	lncRNA	40693	428	244
ENSG00000172716.17	8	17:35367603-35367700	-	CE	0.55114	0.8542	-0.30306	1	K4	2.3193	ENSG00000172716.17_17:35367603-35367700_CE_8	HS.siRPRD1B_vs_NHS.siRPRD1B	HS.siRPRD1B	NHS.siRPRD1B	79140	SLFN11	protein_coding	23397	479	833
ENSG00000181896.12	6	19:19677864-19677986	+	CE	0.6655	0.96842	-0.30292	0.998	K3	1.9932	ENSG00000181896.12_19:19677864-19677986_CE_6	HS.siRPRD1B_vs_NHS.siRPRD1B	HS.siRPRD1B	NHS.siRPRD1B	83117	ZNF101	protein_coding	14714	115	351
ENSG00000196792.12	10	14:30918966-30919106	-	CE	0.11623	0.41911	-0.30288	1	K3	2.2916	ENSG00000196792.12_14:30918966-30919106_CE_10	HS.siRPRD1B_vs_NHS.siRPRD1B	HS.siRPRD1B	NHS.siRPRD1B	50850	STRN3	protein_coding	132603	562	593
ENSG00000108590.11	3	17:6649982-6650078	-	CE	0.63295	0.93549	-0.30254	1	K2	1.2551	ENSG00000108590.11_17:6649982-6650078_CE_3	HS.siRPRD1B_vs_NHS.siRPRD1B	HS.siRPRD1B	NHS.siRPRD1B	69402	MED31	protein_coding	8324	803	744
ENSG00000047932.14	5	6:117570860-117570955	-	CE	0.6959	0.99765	-0.30175	1	K2	0.9404	ENSG00000047932.14_6:117570860-117570955_CE_5	HS.siRPRD1B_vs_NHS.siRPRD1B	HS.siRPRD1B	NHS.siRPRD1B	144769	GOPC	protein_coding	42274	484	421
ENSG00000282218.1	8	6:117570860-117570955	-	CE	0.69909	0.99922	-0.30012	1	K1	0.9297	ENSG00000282218.1_6:117570860-117570955_CE_8	HS.siRPRD1B_vs_NHS.siRPRD1B	HS.siRPRD1B	NHS.siRPRD1B	144769	ENSG00000282218	protein_coding	255361	1200	1360
ENSG00000145191.15	25	3:184135358-184135364	+	TS	0.50057	0.19914	0.30143	0.991	K2	0.9999	ENSG00000145191.15_3:184135358-184135364_TE_25	HS.siRPRD1B_vs_NHS.siRPRD1B	HS.siRPRD1B	NHS.siRPRD1B	119672	EIF2B5	protein_coding	11090	447	168
ENSG00000130803.15	13	19:9155217-9155453	+	CE	0.38004	0.077569	0.30247	1	K2	0.9759	ENSG00000130803.15_19:9155217-9155453_CE_13	HS.siRPRD1B_vs_NHS.siRPRD1B	HS.siRPRD1B	NHS.siRPRD1B	88105	ZNF317	protein_coding	23028	256	175
ENSG00000213199.8	16	7:151048292-151048530	+	TS	0.39391	0.090889	0.30302	0.994	K2	1.548	ENSG00000213199.8_7:151048292-151048530_TE_16	HS.siRPRD1B_vs_NHS.siRPRD1B	HS.siRPRD1B	NHS.siRPRD1B	158000	ASIC3	protein_coding	4465	157	148
ENSG00000116132.12	7	1:170664131-170664459	+	TS	0.30475	0.00098645	0.30376	1	K2	0.9994	ENSG00000116132.12_1:170664131-170664459_TE_7	HS.siRPRD1B_vs_NHS.siRPRD1B	HS.siRPRD1B	NHS.siRPRD1B	15212	PRRX1	protein_coding	76694	594	1060
ENSG00000248643.5	13	11:66624214-66624324	+	CE	0.71442	0.41051	0.30391	1	K6	2.7383	ENSG00000248643.5_11:66624214-66624324_CE_13	HS.siRPRD1B_vs_NHS.siRPRD1B	HS.siRPRD1B	NHS.siRPRD1B	24868	RBM14-RBM4	protein_coding	29844	3160	1560
ENSG00000112234.9	1	6:98868535-98873724	-	TE	0.59294	0.28782	0.30512	0.991	K1	0.9945	ENSG00000112234.9_6:98868535-98873724_TS_1	HS.siRPRD1B_vs_NHS.siRPRD1B	HS.siRPRD1B	NHS.siRPRD1B	141772	FBXL4	protein_coding	79472	3240	3990
ENSG00000156587.16	2	11:57551662-57552509	-	TE	0.38471	0.079372	0.30534	0.992	K1	0.9984	ENSG00000156587.16_11:57551662-57552509_TS_2	HS.siRPRD1B_vs_NHS.siRPRD1B	HS.siRPRD1B	NHS.siRPRD1B	29156	UBE2L6	protein_coding	16629	4700	4330
ENSG00000082258.13	12	2:134945787-134945888	+	AA	0.45854	0.15172	0.30682	1	K6	3.6206	ENSG00000082258.13_2:134945787-134945888_AD_12	HS.siRPRD1B_vs_NHS.siRPRD1B	HS.siRPRD1B	NHS.siRPRD1B	100166	CCNT2	protein_coding	41108	530	325
ENSG00000183826.18	1	6:38168451-38171892	-	TE	0.41013	0.10317	0.30696	0.999	K2	1.5839	ENSG00000183826.18_6:38168451-38171892_TS_1	HS.siRPRD1B_vs_NHS.siRPRD1B	HS.siRPRD1B	NHS.siRPRD1B	149978	BTBD9	protein_coding	471698	1940	2570
ENSG00000082258.13	11	2:134945889-134945975	+	CE	0.47992	0.17264	0.30728	1	K6	3.6206	ENSG00000082258.13_2:134945889-134945975_CE_11	HS.siRPRD1B_vs_NHS.siRPRD1B	HS.siRPRD1B	NHS.siRPRD1B	100165	CCNT2	protein_coding	41108	632	320
ENSG00000100731.16	1	14:71110119-71115382	+	TE	0.63859	0.3312	0.3074	0.998	K1	0.9806	ENSG00000100731.16_14:71110119-71115382_TS_1	HS.siRPRD1B_vs_NHS.siRPRD1B	HS.siRPRD1B	NHS.siRPRD1B	50495	PCNX1	protein_coding	207978	8780	11600
ENSG00000138182.15	9	10:89765179-89765519	+	AA	0.3208	0.011728	0.30907	1	K2	0.9457	ENSG00000138182.15_10:89765179-89765519_AD_9	HS.siRPRD1B_vs_NHS.siRPRD1B	HS.siRPRD1B	NHS.siRPRD1B	23697	KIF20B	protein_coding	73350	161	407
ENSG00000151746.15	16	12:32217743-32222803	+	AA	0.3404	0.030287	0.31012	1	K3	1.3979	ENSG00000151746.15_12:32217743-32222803_AD_16	HS.siRPRD1B_vs_NHS.siRPRD1B	HS.siRPRD1B	NHS.siRPRD1B	40771	BICD1	protein_coding	276799	182	126
ENSG00000138182.15	8	10:89765520-89766132	+	CE	0.32031	0.0093883	0.31092	0.999	K2	1.1518	ENSG00000138182.15_10:89765520-89766132_CE_8	HS.siRPRD1B_vs_NHS.siRPRD1B	HS.siRPRD1B	NHS.siRPRD1B	23696	KIF20B	protein_coding	73350	144	403
ENSG00000248643.5	11	11:66626461-66638558	+	AA	0.71367	0.40204	0.31163	1	K6	2.6624	ENSG00000248643.5_11:66626461-66638558_AD_11	HS.siRPRD1B_vs_NHS.siRPRD1B	HS.siRPRD1B	NHS.siRPRD1B	24866	RBM14-RBM4	protein_coding	29844	738	390
ENSG00000138430.16	2	2:174075008-174075009	-	TE	0.5907	0.27906	0.31163	0.999	K2	1.0209	ENSG00000138430.16_2:174075008-174075009_TS_2	HS.siRPRD1B_vs_NHS.siRPRD1B	HS.siRPRD1B	NHS.siRPRD1B	102164	OLA1	protein_coding	176153	25300	20300
ENSG00000135932.12	13	2:230713803-230714058	+	AD	0.33308	0.020363	0.31272	1	K2	1.0394	ENSG00000135932.12_2:230713803-230714058_AA_13	HS.siRPRD1B_vs_NHS.siRPRD1B	HS.siRPRD1B	NHS.siRPRD1B	104652	CAB39	protein_coding	108234	321	171
ENSG00000126705.15	9	1:27553186-27553290	-	AA	0.54928	0.23601	0.31327	1	K4	3.1251	ENSG00000126705.15_1:27553186-27553290_AD_9	HS.siRPRD1B_vs_NHS.siRPRD1B	HS.siRPRD1B	NHS.siRPRD1B	4877	AHDC1	protein_coding	70397	128	135
ENSG00000121931.16	5	1:110951288-110952531	-	AD	0.50541	0.19201	0.3134	1	K3	1.7414	ENSG00000121931.16_1:110951288-110952531_AA_5	HS.siRPRD1B_vs_NHS.siRPRD1B	HS.siRPRD1B	NHS.siRPRD1B	2769	LRIF1	protein_coding	16776	1860	779
ENSG00000102287.19	12	X:151970053-151970184	-	AD	0.37196	0.05849	0.31347	1	K1	0.9802	ENSG00000102287.19_X:151970053-151970184_AA_12	HS.siRPRD1B_vs_NHS.siRPRD1B	HS.siRPRD1B	NHS.siRPRD1B	173543	GABRE	protein_coding	21557	272	40.3
ENSG00000248643.5	12	11:66624325-66625678	+	AD	0.71401	0.40002	0.31398	1	K6	2.6624	ENSG00000248643.5_11:66624325-66625678_AA_12	HS.siRPRD1B_vs_NHS.siRPRD1B	HS.siRPRD1B	NHS.siRPRD1B	24867	RBM14-RBM4	protein_coding	29844	2290	1100
ENSG00000160570.14	7	19:42216680-42217045	-	CE	0.97468	0.65982	0.31486	1	K3	1.6518	ENSG00000160570.14_19:42216680-42217045_CE_7	HS.siRPRD1B_vs_NHS.siRPRD1B	HS.siRPRD1B	NHS.siRPRD1B	85489	DEDD2	protein_coding	21543	1460	365
ENSG00000087157.19	16	17:78378809-78379239	+	AD	0.33141	0.016429	0.31498	0.997	K3	1.7076	ENSG00000087157.19_17:78378809-78379239_AA_16	HS.siRPRD1B_vs_NHS.siRPRD1B	HS.siRPRD1B	NHS.siRPRD1B	70561	PGS1	protein_coding	46466	143	102
ENSG00000104064.18	10	15:50301221-50301256	-	AD	0.75475	0.4391	0.31565	1	K4	2.018	ENSG00000104064.18_15:50301221-50301256_AA_10	HS.siRPRD1B_vs_NHS.siRPRD1B	HS.siRPRD1B	NHS.siRPRD1B	60522	GABPB1	protein_coding	80020	1700	1030
ENSG00000182134.17	6	1:151774228-151774412	-	RI	0.65936	0.34322	0.31614	0.995	K2	1.5748	ENSG00000182134.17_1:151774228-151774412_RI_6	HS.siRPRD1B_vs_NHS.siRPRD1B	HS.siRPRD1B	NHS.siRPRD1B	13996	TDRKH	protein_coding	21310	135	129
ENSG00000197785.14	23	1:1512175-1512473	+	TS	0.99606	0.67933	0.31672	1	K1	0.9948	ENSG00000197785.14_1:1512175-1512473_TE_23	HS.siRPRD1B_vs_NHS.siRPRD1B	HS.siRPRD1B	NHS.siRPRD1B	16925	ATAD3A	protein_coding	22524	260	259
ENSG00000131437.16	11	5:132706451-132706459	-	CE	0.51453	0.19724	0.31729	1	K3	1.5135	ENSG00000131437.16_5:132706451-132706459_CE_11	HS.siRPRD1B_vs_NHS.siRPRD1B	HS.siRPRD1B	NHS.siRPRD1B	135199	KIF3A	protein_coding	45011	244	200
ENSG00000176697.20	6	11:27674060-27674342	-	CE	0.34609	0.028624	0.31747	1	K4	2.3192	ENSG00000176697.20_11:27674060-27674342_CE_6	HS.siRPRD1B_vs_NHS.siRPRD1B	HS.siRPRD1B	NHS.siRPRD1B	34884	BDNF	protein_coding	67166	775	707
ENSG00000144061.14	1	2:110122311-110123335	-	TE	0.34159	0.02339	0.31821	1	K3	1.2967	ENSG00000144061.14_2:110122311-110123335_TS_1	HS.siRPRD1B_vs_NHS.siRPRD1B	HS.siRPRD1B	NHS.siRPRD1B	96555	NPHP1	protein_coding	82756	127	150
ENSG00000021762.20	3	11:3087121-3087905	-	TE	0.92945	0.61098	0.31847	1	K3	1.0072	ENSG00000021762.20_11:3087121-3087905_TS_3	HS.siRPRD1B_vs_NHS.siRPRD1B	HS.siRPRD1B	NHS.siRPRD1B	31746	OSBPL5	protein_coding	79633	310	509
ENSG00000160213.9	5	21:43776204-43776308	-	TS	0.4672	0.14808	0.31912	0.995	K1	0.9982	ENSG00000160213.9_21:43776204-43776308_TE_5	HS.siRPRD1B_vs_NHS.siRPRD1B	HS.siRPRD1B	NHS.siRPRD1B	110730	CSTB	protein_coding	3820	157	99.6
ENSG00000080822.17	4	3:98516544-98516652	-	TE	0.4039	0.081739	0.32216	0.995	K1	0.9998	ENSG00000080822.17_3:98516544-98516652_TS_4	HS.siRPRD1B_vs_NHS.siRPRD1B	HS.siRPRD1B	NHS.siRPRD1B	118229	CLDND1	protein_coding	25155	1680	1300
ENSG00000197093.11	2	7:100159816-100160959	-	TE	0.98483	0.66039	0.32444	0.992	K1	0.9996	ENSG00000197093.11_7:100159816-100160959_TS_2	HS.siRPRD1B_vs_NHS.siRPRD1B	HS.siRPRD1B	NHS.siRPRD1B	150741	GAL3ST4	protein_coding	9374	467	462
ENSG00000125755.19	8	19:45818955-45821383	-	TE	0.32689	0.0018725	0.32501	0.996	K1	0.9987	ENSG00000125755.19_19:45818955-45821383_TS_8	HS.siRPRD1B_vs_NHS.siRPRD1B	HS.siRPRD1B	NHS.siRPRD1B	88022	SYMPK	protein_coding	47785	642	562
ENSG00000129071.10	16	3:129439949-129440007	-	TS	0.36329	0.03792	0.32537	0.997	K3	1.1795	ENSG00000129071.10_3:129439949-129440007_TE_16	HS.siRPRD1B_vs_NHS.siRPRD1B	HS.siRPRD1B	NHS.siRPRD1B	124751	MBD4	protein_coding	9233	66.6	106
ENSG00000109118.14	9	17:28908882-28910225	-	RI	0.44289	0.11694	0.32595	1	K5	3.2172	ENSG00000109118.14_17:28908882-28910225_RI_9	HS.siRPRD1B_vs_NHS.siRPRD1B	HS.siRPRD1B	NHS.siRPRD1B	76352	PHF12	protein_coding	46522	240	141
ENSG00000188554.15	1	17:43211689-43211689	+	TE	0.3266	4.694e-05	0.32655	1	K2	1.4293	ENSG00000188554.15_17:43211689-43211689_TS_1	HS.siRPRD1B_vs_NHS.siRPRD1B	HS.siRPRD1B	NHS.siRPRD1B	74202	NBR1	protein_coding	41209	21900	21000
ENSG00000168005.9	5	11:63822637-63822790	+	AA	0.43261	0.10591	0.3267	1	K3	2.1097	ENSG00000168005.9_11:63822637-63822790_AD_5	HS.siRPRD1B_vs_NHS.siRPRD1B	HS.siRPRD1B	NHS.siRPRD1B	24592	SPINDOC	protein_coding	14261	1300	520
ENSG00000170903.12	5	11:106021836-106022194	-	AD	0.90912	0.5811	0.32802	1	K3	2.0012	ENSG00000170903.12_11:106021836-106022194_AA_5	HS.siRPRD1B_vs_NHS.siRPRD1B	HS.siRPRD1B	NHS.siRPRD1B	29888	MSANTD4	protein_coding	26781	501	189
ENSG00000112200.17	20	6:57100603-57102879	+	CE	0.55472	0.22465	0.33006	1	K7	2.9784	ENSG00000112200.17_6:57100603-57102879_CE_20	HS.siRPRD1B_vs_NHS.siRPRD1B	HS.siRPRD1B	NHS.siRPRD1B	141625	ZNF451	protein_coding	83462	1070	439
ENSG00000006695.12	3	17:14182021-14191988	+	AA	0.42968	0.099236	0.33044	0.998	K2	1.2825	ENSG00000006695.12_17:14182021-14191988_AD_3	HS.siRPRD1B_vs_NHS.siRPRD1B	HS.siRPRD1B	NHS.siRPRD1B	72600	COX10	protein_coding	162247	128	61.8
ENSG00000135932.12	14	2:230713548-230713802	+	AF	0.34099	0.010037	0.33095	1	K2	1.0394	ENSG00000135932.12_2:230713548-230713802_AL_14	HS.siRPRD1B_vs_NHS.siRPRD1B	HS.siRPRD1B	NHS.siRPRD1B	104653	CAB39	protein_coding	108234	236	171
ENSG00000153253.19	1	2:165087526-165089717	-	TE	0.33693	0.0036097	0.33332	1	K1	0.9931	ENSG00000153253.19_2:165087526-165089717_TS_1	HS.siRPRD1B_vs_NHS.siRPRD1B	HS.siRPRD1B	NHS.siRPRD1B	101593	SCN3A	protein_coding	116525	587	757
ENSG00000146063.20	2	5:181234996-181235353	+	AA	0.65676	0.32318	0.33358	1	K3	1.3734	ENSG00000146063.20_5:181234996-181235353_AD_2	HS.siRPRD1B_vs_NHS.siRPRD1B	HS.siRPRD1B	NHS.siRPRD1B	139390	TRIM41	protein_coding	13310	1100	1200
ENSG00000167380.17	4	19:44175498-44177683	+	TE	0.36705	0.032261	0.33479	1	K2	1.8117	ENSG00000167380.17_19:44175498-44177683_TS_4	HS.siRPRD1B_vs_NHS.siRPRD1B	HS.siRPRD1B	NHS.siRPRD1B	88563	ZNF226	protein_coding	13309	737	2140
ENSG00000087460.29	23	20:58891754-58891865	+	TS	0.35651	0.015472	0.34104	1	K3	1.511	ENSG00000087460.29_20:58891754-58891865_TE_23	HS.siRPRD1B_vs_NHS.siRPRD1B	HS.siRPRD1B	NHS.siRPRD1B	105379	GNAS	protein_coding	71475	1160	797
ENSG00000110080.20	1	11:126414610-126414638	+	TE	0.3442	0.001648	0.34255	0.996	K2	1.4318	ENSG00000110080.20_11:126414610-126414638_TS_1	HS.siRPRD1B_vs_NHS.siRPRD1B	HS.siRPRD1B	NHS.siRPRD1B	30352	ST3GAL4	protein_coding	84705	536	590
ENSG00000118473.23	1	1:66748988-66751139	+	TE	0.34641	0.0034179	0.34299	0.991	K3	1.4034	ENSG00000118473.23_1:66748988-66751139_TS_1	HS.siRPRD1B_vs_NHS.siRPRD1B	HS.siRPRD1B	NHS.siRPRD1B	7887	SGIP1	protein_coding	217873	265	322
ENSG00000173575.22	24	15:92978148-92978233	+	AA	0.40178	0.058418	0.34336	1	K2	0.9938	ENSG00000173575.22_15:92978148-92978233_AD_24	HS.siRPRD1B_vs_NHS.siRPRD1B	HS.siRPRD1B	NHS.siRPRD1B	56138	CHD2	protein_coding	127808	291	176
ENSG00000113441.16	1	5:97029037-97037513	+	TE	0.58244	0.23884	0.3436	1	K1	0.999	ENSG00000113441.16_5:97029037-97037513_TS_1	HS.siRPRD1B_vs_NHS.siRPRD1B	HS.siRPRD1B	NHS.siRPRD1B	139633	LNPEP	protein_coding	102120	15100	29500
ENSG00000145780.8	2	5:115539665-115539874	-	CE	0.36305	0.014229	0.34882	1	K2	1.2341	ENSG00000145780.8_5:115539665-115539874_CE_2	HS.siRPRD1B_vs_NHS.siRPRD1B	HS.siRPRD1B	NHS.siRPRD1B	135118	FEM1C	protein_coding	23868	601	306
ENSG00000162994.16	1	2:55172547-55175668	-	TE	0.84075	0.49155	0.34919	1	K1	1	ENSG00000162994.16_2:55172547-55175668_TS_1	HS.siRPRD1B_vs_NHS.siRPRD1B	HS.siRPRD1B	NHS.siRPRD1B	101160	CLHC1	protein_coding	60017	709	456
ENSG00000168005.9	4	11:63822791-63822848	+	CE	0.46945	0.11974	0.3497	1	K4	2.3642	ENSG00000168005.9_11:63822791-63822848_CE_4	HS.siRPRD1B_vs_NHS.siRPRD1B	HS.siRPRD1B	NHS.siRPRD1B	24591	SPINDOC	protein_coding	14261	1570	550
ENSG00000077616.11	3	11:90191558-90191889	+	TE	0.90762	0.55787	0.34975	1	K2	0.9912	ENSG00000077616.11_11:90191558-90191889_TS_3	HS.siRPRD1B_vs_NHS.siRPRD1B	HS.siRPRD1B	NHS.siRPRD1B	28486	NAALAD2	protein_coding	61380	12300	5730
ENSG00000168005.9	6	11:63822631-63822636	+	AA	0.42819	0.07766	0.35053	1	K3	2.1097	ENSG00000168005.9_11:63822631-63822636_AD_6	HS.siRPRD1B_vs_NHS.siRPRD1B	HS.siRPRD1B	NHS.siRPRD1B	24593	SPINDOC	protein_coding	14261	678	406
ENSG00000213918.11	2	16:3657906-3658095	+	TE	0.57224	0.21996	0.35228	1	K1	0.9999	ENSG00000213918.11_16:3657906-3658095_TS_2	HS.siRPRD1B_vs_NHS.siRPRD1B	HS.siRPRD1B	NHS.siRPRD1B	62167	DNASE1	protein_coding	68416	2590	993
ENSG00000120458.13	7	11:124774819-124774974	-	AA	0.95343	0.59891	0.35452	0.999	K4	2.6021	ENSG00000120458.13_11:124774819-124774974_AD_7	HS.siRPRD1B_vs_NHS.siRPRD1B	HS.siRPRD1B	NHS.siRPRD1B	29935	MSANTD2	protein_coding	34209	342	111
ENSG00000157557.13	16	21:38806691-38806808	+	CE	0.36277	0.0071523	0.35561	1	K1	0.9928	ENSG00000157557.13_21:38806691-38806808_CE_16	HS.siRPRD1B_vs_NHS.siRPRD1B	HS.siRPRD1B	NHS.siRPRD1B	109579	ETS2	protein_coding	19773	232	290
ENSG00000205726.15	29	21:33817231-33817498	+	CE	0.64035	0.28269	0.35766	0.997	K2	1.5226	ENSG00000205726.15_21:33817231-33817498_CE_29	HS.siRPRD1B_vs_NHS.siRPRD1B	HS.siRPRD1B	NHS.siRPRD1B	110970	ITSN1	protein_coding	257462	185	230
ENSG00000169760.17	2	3:174280481-174283123	+	TE	0.63725	0.27774	0.35951	0.992	K1	0.999	ENSG00000169760.17_3:174280481-174283123_TS_2	HS.siRPRD1B_vs_NHS.siRPRD1B	HS.siRPRD1B	NHS.siRPRD1B	114836	NLGN1	protein_coding	890361	196	287
ENSG00000155666.12	1	16:27221723-27221768	+	TE	0.42806	0.068257	0.35981	1	K2	1.4606	ENSG00000155666.12_16:27221723-27221768_TS_1	HS.siRPRD1B_vs_NHS.siRPRD1B	HS.siRPRD1B	NHS.siRPRD1B	64853	KDM8	protein_coding	18261	327	401
ENSG00000080802.20	4	7:135363854-135364066	-	CE	0.87562	0.51104	0.36458	0.999	K4	2.127	ENSG00000080802.20_7:135363854-135364066_CE_4	HS.siRPRD1B_vs_NHS.siRPRD1B	HS.siRPRD1B	NHS.siRPRD1B	156571	CNOT4	protein_coding	148333	402	287
ENSG00000158636.16	9	11:76542168-76542215	+	AA	0.51074	0.14609	0.36465	0.996	K4	2.4742	ENSG00000158636.16_11:76542168-76542215_AD_9	HS.siRPRD1B_vs_NHS.siRPRD1B	HS.siRPRD1B	NHS.siRPRD1B	29482	EMSY	protein_coding	108103	312	223
ENSG00000083168.11	11	8:41957049-41957329	-	CE	0.40101	0.033803	0.36721	1	K1	0.9845	ENSG00000083168.11_8:41957049-41957329_CE_11	HS.siRPRD1B_vs_NHS.siRPRD1B	HS.siRPRD1B	NHS.siRPRD1B	163047	KAT6A	protein_coding	122516	101	120
ENSG00000175806.15	3	8:10428366-10428885	+	TE	0.36892	0.00098534	0.36793	0.996	K2	1.5624	ENSG00000175806.15_8:10428366-10428885_TS_3	HS.siRPRD1B_vs_NHS.siRPRD1B	HS.siRPRD1B	NHS.siRPRD1B	160836	MSRA	protein_coding	374600	1310	1130
ENSG00000164920.10	4	8:98951519-98951600	+	AA	0.845	0.47704	0.36796	1	K2	1.1863	ENSG00000164920.10_8:98951519-98951600_AD_4	HS.siRPRD1B_vs_NHS.siRPRD1B	HS.siRPRD1B	NHS.siRPRD1B	159126	OSR2	protein_coding	7702	1040	243
ENSG00000157450.16	11	15:59084102-59084128	+	AA	0.42706	0.059032	0.36803	1	K1	0.9966	ENSG00000157450.16_15:59084102-59084128_AD_11	HS.siRPRD1B_vs_NHS.siRPRD1B	HS.siRPRD1B	NHS.siRPRD1B	59472	RNF111	protein_coding	232245	533	220
ENSG00000148343.19	6	9:129068019-129068197	+	AA	0.50226	0.13301	0.36925	1	K2	1.5776	ENSG00000148343.19_9:129068019-129068197_AD_6	HS.siRPRD1B_vs_NHS.siRPRD1B	HS.siRPRD1B	NHS.siRPRD1B	165307	MIGA2	protein_coding	35462	303	222
ENSG00000108433.17	10	17:46931739-46932066	+	AA	0.3771	0.006633	0.37047	0.996	K4	2.1482	ENSG00000108433.17_17:46931739-46932066_AD_10	HS.siRPRD1B_vs_NHS.siRPRD1B	HS.siRPRD1B	NHS.siRPRD1B	78150	GOSR2	protein_coding	52450	500	315
ENSG00000114503.11	9	3:196941709-196941906	-	AF	0.43605	0.06553	0.37052	1	K3	1.8092	ENSG00000114503.11_3:196941709-196941906_AL_9	HS.siRPRD1B_vs_NHS.siRPRD1B	HS.siRPRD1B	NHS.siRPRD1B	122437	NCBP2	protein_coding	7193	379	202
ENSG00000121931.16	6	1:110952532-110952807	-	CE	0.58738	0.21622	0.37115	1	K3	1.7414	ENSG00000121931.16_1:110952532-110952807_CE_6	HS.siRPRD1B_vs_NHS.siRPRD1B	HS.siRPRD1B	NHS.siRPRD1B	2770	LRIF1	protein_coding	16776	1510	748
ENSG00000010295.20	5	12:6541643-6541853	-	AA	0.57307	0.2002	0.37287	1	K1	0.9981	ENSG00000010295.20_12:6541643-6541853_AD_5	HS.siRPRD1B_vs_NHS.siRPRD1B	HS.siRPRD1B	NHS.siRPRD1B	36699	IFFO1	protein_coding	17113	156	145
ENSG00000023041.12	28	10:112446902-112446914	-	TS	0.40259	0.027078	0.37551	1	K3	0.999	ENSG00000023041.12_10:112446902-112446914_TE_28	HS.siRPRD1B_vs_NHS.siRPRD1B	HS.siRPRD1B	NHS.siRPRD1B	22218	ZDHHC6	protein_coding	23145	121	104
ENSG00000158467.17	2	7:129427176-129427211	+	TE	0.43696	0.060407	0.37656	0.996	K2	1.0019	ENSG00000158467.17_7:129427176-129427211_TS_2	HS.siRPRD1B_vs_NHS.siRPRD1B	HS.siRPRD1B	NHS.siRPRD1B	150401	AHCYL2	protein_coding	205182	7530	7010
ENSG00000006831.10	13	12:1691192-1691213	+	AD	0.78763	0.41101	0.37663	0.999	K3	1.2061	ENSG00000006831.10_12:1691192-1691213_AA_13	HS.siRPRD1B_vs_NHS.siRPRD1B	HS.siRPRD1B	NHS.siRPRD1B	41389	ADIPOR2	protein_coding	100101	609	411
ENSG00000124104.19	2	20:45842033-45842881	+	TE	0.95434	0.57574	0.3786	0.994	K1	0.979	ENSG00000124104.19_20:45842033-45842881_TS_2	HS.siRPRD1B_vs_NHS.siRPRD1B	HS.siRPRD1B	NHS.siRPRD1B	107441	SNX21	protein_coding	9478	936	633
ENSG00000156273.16	7	21:29299599-29299764	+	AD	0.50404	0.12372	0.38032	1	K3	1.8268	ENSG00000156273.16_21:29299599-29299764_AA_7	HS.siRPRD1B_vs_NHS.siRPRD1B	HS.siRPRD1B	NHS.siRPRD1B	109994	BACH1	protein_coding	436681	263	108
ENSG00000183230.18	3	10:65918092-65920617	-	TE	0.38245	0.0018898	0.38056	0.991	K2	1.1033	ENSG00000183230.18_10:65918092-65920617_TS_3	HS.siRPRD1B_vs_NHS.siRPRD1B	HS.siRPRD1B	NHS.siRPRD1B	20150	CTNNA3	protein_coding	1851181	638	501
ENSG00000198586.14	12	2:171022872-171023129	-	CE	0.50197	0.12046	0.38151	1	K6	3.2157	ENSG00000198586.14_2:171022872-171023129_CE_12	HS.siRPRD1B_vs_NHS.siRPRD1B	HS.siRPRD1B	NHS.siRPRD1B	97175	TLK1	protein_coding	240492	271	180
ENSG00000100425.19	7	22:49777970-49783979	-	AA	0.53161	0.14948	0.38213	0.999	K3	1.9757	ENSG00000100425.19_22:49777970-49783979_AD_7	HS.siRPRD1B_vs_NHS.siRPRD1B	HS.siRPRD1B	NHS.siRPRD1B	114249	BRD1	protein_coding	54591	286	144
ENSG00000144401.14	3	2:207581947-207582160	-	AA	0.84182	0.4568	0.38502	0.996	K2	1.2903	ENSG00000144401.14_2:207581947-207582160_AD_3	HS.siRPRD1B_vs_NHS.siRPRD1B	HS.siRPRD1B	NHS.siRPRD1B	94501	METTL21A	protein_coding	45298	303	146
ENSG00000064703.13	18	1:111755901-111755902	+	TS	0.96615	0.57874	0.38741	0.999	K2	1.4782	ENSG00000064703.13_1:111755901-111755902_TE_18	HS.siRPRD1B_vs_NHS.siRPRD1B	HS.siRPRD1B	NHS.siRPRD1B	12532	DDX20	protein_coding	20771	181	299
ENSG00000064763.12	3	12:29334074-29335616	+	TE	0.49426	0.10564	0.38862	1	K2	0.999	ENSG00000064763.12_12:29334074-29335616_TS_3	HS.siRPRD1B_vs_NHS.siRPRD1B	HS.siRPRD1B	NHS.siRPRD1B	38085	FAR2	protein_coding	192106	1130	1600
ENSG00000267575.8	3	19:27806783-27807121	+	TE	0.39566	0.0057349	0.38992	1	K1	0.9935	ENSG00000267575.8_19:27806783-27807121_TS_3	HS.siRPRD1B_vs_NHS.siRPRD1B	HS.siRPRD1B	NHS.siRPRD1B	87186	ENSG00000267575	lncRNA	191554	650	470
ENSG00000138735.16	1	4:119494403-119498540	-	TE	0.39379	0.0009536	0.39284	0.994	K1	0.9887	ENSG00000138735.16_4:119494403-119498540_TS_1	HS.siRPRD1B_vs_NHS.siRPRD1B	HS.siRPRD1B	NHS.siRPRD1B	125734	PDE5A	protein_coding	134408	1090	1080
ENSG00000165995.23	7	10:18539230-18539724	+	TE	0.99684	0.6036	0.39324	1	K3	1.5224	ENSG00000165995.23_10:18539230-18539724_TS_7	HS.siRPRD1B_vs_NHS.siRPRD1B	HS.siRPRD1B	NHS.siRPRD1B	21160	CACNB2	protein_coding	403134	412	427
ENSG00000179046.9	3	4:188092787-188093022	-	CE	0.52543	0.1312	0.39424	0.991	K5	3.622	ENSG00000179046.9_4:188092787-188093022_CE_3	HS.siRPRD1B_vs_NHS.siRPRD1B	HS.siRPRD1B	NHS.siRPRD1B	129555	TRIML2	protein_coding	18332	218	98.4
ENSG00000186792.17	2	3:50292981-50293044	-	TE	0.4061	0.011162	0.39494	0.996	K2	1.3304	ENSG00000186792.17_3:50292981-50293044_TS_2	HS.siRPRD1B_vs_NHS.siRPRD1B	HS.siRPRD1B	NHS.siRPRD1B	120930	HYAL3	protein_coding	6575	785	599
ENSG00000174827.14	2	1:145670985-145671264	-	TE	0.99634	0.59727	0.39907	1	K1	0.9976	ENSG00000174827.14_1:145670985-145671264_TS_2	HS.siRPRD1B_vs_NHS.siRPRD1B	HS.siRPRD1B	NHS.siRPRD1B	13945	PDZK1	protein_coding	37297	251	131
ENSG00000237649.8	2	6:33409478-33409645	+	AA	0.47549	0.076201	0.39928	1	K1	0.9938	ENSG00000237649.8_6:33409478-33409645_AD_2	HS.siRPRD1B_vs_NHS.siRPRD1B	HS.siRPRD1B	NHS.siRPRD1B	149341	KIFC1	protein_coding	18074	268	396
ENSG00000121417.14	9	19:57633713-57633785	+	AA	0.65149	0.25067	0.40083	0.999	K3	1.9499	ENSG00000121417.14_19:57633713-57633785_AD_9	HS.siRPRD1B_vs_NHS.siRPRD1B	HS.siRPRD1B	NHS.siRPRD1B	86881	ZNF211	protein_coding	13647	139	89.6
ENSG00000107651.14	5	10:119933005-119933007	+	AA	0.8418	0.44094	0.40086	1	K2	1.0554	ENSG00000107651.14_10:119933005-119933007_AD_5	HS.siRPRD1B_vs_NHS.siRPRD1B	HS.siRPRD1B	NHS.siRPRD1B	21979	SEC23IP	protein_coding	51928	1200	491
ENSG00000173933.21	13	11:66639678-66639699	+	AA	0.47066	0.06826	0.4024	1	K3	1.5492	ENSG00000173933.21_11:66639678-66639699_AD_13	HS.siRPRD1B_vs_NHS.siRPRD1B	HS.siRPRD1B	NHS.siRPRD1B	24863	RBM4	protein_coding	29708	235	45.4
ENSG00000105058.12	8	19:16185517-16185623	+	RI	0.51946	0.11684	0.40262	1	K1	0.9976	ENSG00000105058.12_19:16185517-16185623_RI_8	HS.siRPRD1B_vs_NHS.siRPRD1B	HS.siRPRD1B	NHS.siRPRD1B	90413	FAM32A	protein_coding	6667	668	385
ENSG00000104915.15	2	19:13144062-13144403	-	TE	0.40507	0.0012565	0.40381	0.997	K1	0.9867	ENSG00000104915.15_19:13144062-13144403_TS_2	HS.siRPRD1B_vs_NHS.siRPRD1B	HS.siRPRD1B	NHS.siRPRD1B	84328	STX10	protein_coding	6326	1070	849
ENSG00000166579.16	11	17:8443927-8444259	+	AA	0.55098	0.14588	0.40511	1	K2	1.3991	ENSG00000166579.16_17:8443927-8444259_AD_11	HS.siRPRD1B_vs_NHS.siRPRD1B	HS.siRPRD1B	NHS.siRPRD1B	74179	NDEL1	protein_coding	77281	544	178
ENSG00000166526.18	6	7:100077229-100077302	-	AD	0.50537	0.10013	0.40524	1	K3	2.1609	ENSG00000166526.18_7:100077229-100077302_AA_6	HS.siRPRD1B_vs_NHS.siRPRD1B	HS.siRPRD1B	NHS.siRPRD1B	157103	ZNF3	protein_coding	18516	212	174
ENSG00000156787.17	9	8:123141117-123141311	+	CE	0.45193	0.045466	0.40647	1	K3	2.5708	ENSG00000156787.17_8:123141117-123141311_CE_9	HS.siRPRD1B_vs_NHS.siRPRD1B	HS.siRPRD1B	NHS.siRPRD1B	162110	TBC1D31	protein_coding	110186	150	76.9
ENSG00000153922.11	7	5:98869014-98869277	-	CE	0.58142	0.17458	0.40685	1	K3	1.423	ENSG00000153922.11_5:98869014-98869277_CE_7	HS.siRPRD1B_vs_NHS.siRPRD1B	HS.siRPRD1B	NHS.siRPRD1B	132875	CHD1	protein_coding	75023	825	669
ENSG00000256223.6	3	12:133156092-133156968	+	TE	0.95554	0.54721	0.40833	1	K2	0.9986	ENSG00000256223.6_12:133156092-133156968_TS_3	HS.siRPRD1B_vs_NHS.siRPRD1B	HS.siRPRD1B	NHS.siRPRD1B	37682	ZNF10	protein_coding	28891	707	272
ENSG00000073921.18	30	11:86068651-86069059	-	TS	0.5518	0.14061	0.4112	1	K2	1.0715	ENSG00000073921.18_11:86068651-86069059_TE_30	HS.siRPRD1B_vs_NHS.siRPRD1B	HS.siRPRD1B	NHS.siRPRD1B	29642	PICALM	protein_coding	112708	1180	1360
ENSG00000102038.16	29	X:129523197-129523485	-	TS	0.41803	0.0053724	0.41266	1	K2	1.585	ENSG00000102038.16_X:129523197-129523485_TE_29	HS.siRPRD1B_vs_NHS.siRPRD1B	HS.siRPRD1B	NHS.siRPRD1B	172756	SMARCA1	protein_coding	77000	251	166
ENSG00000155096.15	20	8:102836391-102836541	-	AA	0.52458	0.11115	0.41343	1	K2	1.1234	ENSG00000155096.15_8:102836391-102836541_AD_20	HS.siRPRD1B_vs_NHS.siRPRD1B	HS.siRPRD1B	NHS.siRPRD1B	160621	AZIN1	protein_coding	67754	4140	2080
ENSG00000110330.10	3	11:102377990-102378236	+	TE	0.47016	0.054541	0.41561	0.995	K2	1.1941	ENSG00000110330.10_11:102377990-102378236_TS_3	HS.siRPRD1B_vs_NHS.siRPRD1B	HS.siRPRD1B	NHS.siRPRD1B	26011	BIRC2	protein_coding	31460	5110	7370
ENSG00000162105.21	2	11:70469435-70473439	-	TE	0.43405	0.016431	0.41762	1	K1	0.9675	ENSG00000162105.21_11:70469435-70473439_TS_2	HS.siRPRD1B_vs_NHS.siRPRD1B	HS.siRPRD1B	NHS.siRPRD1B	30392	SHANK2	protein_coding	784724	347	72.5
ENSG00000181555.22	13	3:47080801-47081083	-	CE	0.57793	0.15907	0.41886	1	K7	3.5253	ENSG00000181555.22_3:47080801-47081083_CE_13	HS.siRPRD1B_vs_NHS.siRPRD1B	HS.siRPRD1B	NHS.siRPRD1B	116881	SETD2	protein_coding	147686	832	584
ENSG00000164951.16	4	8:93917911-93917945	+	CE	0.85638	0.43414	0.42224	1	K3	1.7605	ENSG00000164951.16_8:93917911-93917945_CE_4	HS.siRPRD1B_vs_NHS.siRPRD1B	HS.siRPRD1B	NHS.siRPRD1B	160668	PDP1	protein_coding	68262	385	341
ENSG00000137478.15	2	11:72838762-72838874	-	TE	0.75496	0.33193	0.42303	0.998	K1	0.9831	ENSG00000137478.15_11:72838762-72838874_TS_2	HS.siRPRD1B_vs_NHS.siRPRD1B	HS.siRPRD1B	NHS.siRPRD1B	30666	FCHSD2	protein_coding	305574	7890	6490
ENSG00000121931.16	7	1:110952808-110952815	-	AA	0.51204	0.088425	0.42362	1	K3	1.6997	ENSG00000121931.16_1:110952808-110952815_AD_7	HS.siRPRD1B_vs_NHS.siRPRD1B	HS.siRPRD1B	NHS.siRPRD1B	2771	LRIF1	protein_coding	16776	1410	596
ENSG00000147121.16	6	X:46472144-46472239	+	AD	0.76155	0.33509	0.42646	1	K5	3.9046	ENSG00000147121.16_X:46472144-46472239_AA_6	HS.siRPRD1B_vs_NHS.siRPRD1B	HS.siRPRD1B	NHS.siRPRD1B	172051	KRBOX4	protein_coding	50131	238	90.6
ENSG00000174136.13	8	5:98770353-98770597	+	AA	0.51468	0.088128	0.42656	1	K2	1.4305	ENSG00000174136.13_5:98770353-98770597_AD_8	HS.siRPRD1B_vs_NHS.siRPRD1B	HS.siRPRD1B	NHS.siRPRD1B	134321	RGMB	protein_coding	29994	377	667
ENSG00000234585.6	7	7:65069758-65070345	+	RI	0.85596	0.42737	0.4286	0.995	K3	1.3177	ENSG00000234585.6_7:65069758-65070345_RI_7	HS.siRPRD1B_vs_NHS.siRPRD1B	HS.siRPRD1B	NHS.siRPRD1B	157350	CCT6P3	transcribed_unprocessed_pseudogene	36360	219	75.1
ENSG00000100299.18	2	22:50625018-50625027	-	TE	0.46701	0.034546	0.43247	0.999	K2	1.3476	ENSG00000100299.18_22:50625018-50625027_TS_2	HS.siRPRD1B_vs_NHS.siRPRD1B	HS.siRPRD1B	NHS.siRPRD1B	112146	ARSA	protein_coding	5420	451	522
ENSG00000106261.17	4	7:100030851-100031100	+	CE	0.57179	0.13839	0.43339	0.997	K2	1.2364	ENSG00000106261.17_7:100030851-100031100_CE_4	HS.siRPRD1B_vs_NHS.siRPRD1B	HS.siRPRD1B	NHS.siRPRD1B	158240	ZKSCAN1	protein_coding	26118	103	154
ENSG00000233429.9	3	7:27099098-27099366	+	CE	0.66064	0.22503	0.43561	1	K2	1.7409	ENSG00000233429.9_7:27099098-27099366_CE_3	HS.siRPRD1B_vs_NHS.siRPRD1B	HS.siRPRD1B	NHS.siRPRD1B	157150	HOTAIRM1	lncRNA	4619	312	164
ENSG00000113300.13	1	5:180578348-180578349	+	TE	0.46977	0.028444	0.44132	1	K1	1	ENSG00000113300.13_5:180578348-180578349_TS_1	HS.siRPRD1B_vs_NHS.siRPRD1B	HS.siRPRD1B	NHS.siRPRD1B	140358	CNOT6	protein_coding	83980	23800	19500
ENSG00000205918.9	11	16:2640311-2642228	-	AD	0.81267	0.3706	0.44206	0.996	K3	2.0282	ENSG00000205918.9_16:2640311-2642228_AA_11	HS.siRPRD1B_vs_NHS.siRPRD1B	HS.siRPRD1B	NHS.siRPRD1B	60839	PDPK2P	transcribed_unprocessed_pseudogene	27176	142	44.7
ENSG00000234444.10	2	7:64348090-64348113	+	AA	0.87523	0.42887	0.44636	0.998	K3	2.2207	ENSG00000234444.10_7:64348090-64348113_AD_2	HS.siRPRD1B_vs_NHS.siRPRD1B	HS.siRPRD1B	NHS.siRPRD1B	151303	ZNF736	protein_coding	49176	227	61.6
ENSG00000185798.8	5	3:196566890-196567190	-	AD	0.89128	0.44391	0.44737	0.999	K4	3.0931	ENSG00000185798.8_3:196566890-196567190_AA_5	HS.siRPRD1B_vs_NHS.siRPRD1B	HS.siRPRD1B	NHS.siRPRD1B	119929	WDR53	protein_coding	14498	270	104
ENSG00000136240.10	8	7:6483967-6484057	-	TS	0.44991	0.001735	0.44818	1	K1	0.9804	ENSG00000136240.10_7:6483967-6484057_TE_8	HS.siRPRD1B_vs_NHS.siRPRD1B	HS.siRPRD1B	NHS.siRPRD1B	156424	KDELR2	protein_coding	38238	709	580
ENSG00000091732.17	1	7:130018287-130018291	-	TE	0.99958	0.54995	0.44963	1	K1	0.9813	ENSG00000091732.17_7:130018287-130018291_TS_1	HS.siRPRD1B_vs_NHS.siRPRD1B	HS.siRPRD1B	NHS.siRPRD1B	150859	ZC3HC1	protein_coding	33165	2410	2400
ENSG00000164542.13	3	7:36324223-36324229	-	TE	0.55505	0.10314	0.45191	1	K3	1.8058	ENSG00000164542.13_7:36324223-36324229_TS_3	HS.siRPRD1B_vs_NHS.siRPRD1B	HS.siRPRD1B	NHS.siRPRD1B	152460	KIAA0895	protein_coding	65974	7720	4120
ENSG00000171793.16	1	1:41012551-41012565	+	TE	0.46765	0.010422	0.45723	0.997	K3	1.3022	ENSG00000171793.16_1:41012551-41012565_TS_1	HS.siRPRD1B_vs_NHS.siRPRD1B	HS.siRPRD1B	NHS.siRPRD1B	9566	CTPS1	protein_coding	32878	9930	10300
ENSG00000204186.10	1	2:206314254-206314427	+	TE	0.45943	0.00031742	0.45911	1	K2	1.4432	ENSG00000204186.10_2:206314254-206314427_TS_1	HS.siRPRD1B_vs_NHS.siRPRD1B	HS.siRPRD1B	NHS.siRPRD1B	93426	ZDBF2	protein_coding	39765	4870	3140
ENSG00000048052.24	2	7:18996023-18996197	+	TE	0.99943	0.53595	0.46348	0.996	K1	0.9688	ENSG00000048052.24_7:18996023-18996197_TS_2	HS.siRPRD1B_vs_NHS.siRPRD1B	HS.siRPRD1B	NHS.siRPRD1B	154550	HDAC9	protein_coding	915468	1610	1440
ENSG00000197062.12	8	6:28272022-28272339	+	CE	0.8288	0.35937	0.46942	1	K3	1.4694	ENSG00000197062.12_6:28272022-28272339_CE_8	HS.siRPRD1B_vs_NHS.siRPRD1B	HS.siRPRD1B	NHS.siRPRD1B	149295	ZSCAN26	protein_coding	11167	574	343
ENSG00000162927.14	1	2:60940223-60942224	-	TE	0.47185	0.0015669	0.47028	1	K1	0.9886	ENSG00000162927.14_2:60940223-60942224_TS_1	HS.siRPRD1B_vs_NHS.siRPRD1B	HS.siRPRD1B	NHS.siRPRD1B	92056	PUS10	protein_coding	78038	685	587
ENSG00000196911.11	3	6:116732369-116741505	+	RI	0.7967	0.32496	0.47174	1	K1	0.9817	ENSG00000196911.11_6:116732369-116741505_RI_3	HS.siRPRD1B_vs_NHS.siRPRD1B	HS.siRPRD1B	NHS.siRPRD1B	150046	KPNA5	protein_coding	60681	223	158
ENSG00000128563.13	1	7:102426667-102426676	+	TE	0.99961	0.52694	0.47267	1	K1	0.8837	ENSG00000128563.13_7:102426667-102426676_TS_1	HS.siRPRD1B_vs_NHS.siRPRD1B	HS.siRPRD1B	NHS.siRPRD1B	154419	PRKRIP1	protein_coding	62805	3310	2990
ENSG00000204842.18	1	12:111452214-111452267	-	TE	0.47326	0.00035971	0.4729	0.994	K3	1.293	ENSG00000204842.18_12:111452214-111452267_TS_1	HS.siRPRD1B_vs_NHS.siRPRD1B	HS.siRPRD1B	NHS.siRPRD1B	44793	ATXN2	protein_coding	156192	3080	3300
ENSG00000037637.11	5	1:16253556-16253634	-	AD	0.51144	0.031486	0.47995	1	K3	2.2995	ENSG00000037637.11_1:16253556-16253634_AA_5	HS.siRPRD1B_vs_NHS.siRPRD1B	HS.siRPRD1B	NHS.siRPRD1B	12182	FBXO42	protein_coding	105641	221	193
ENSG00000171302.17	11	17:79000100-79000270	-	CE	0.56084	0.079536	0.48131	1	K4	1.9479	ENSG00000171302.17_17:79000100-79000270_CE_11	HS.siRPRD1B_vs_NHS.siRPRD1B	HS.siRPRD1B	NHS.siRPRD1B	71368	CANT1	protein_coding	18152	229	170
ENSG00000116731.23	3	1:13823420-13823499	+	TE	0.48463	0.0014696	0.48316	1	K2	0.9943	ENSG00000116731.23_1:13823420-13823499_TS_3	HS.siRPRD1B_vs_NHS.siRPRD1B	HS.siRPRD1B	NHS.siRPRD1B	9127	PRDM2	protein_coding	124892	739	662
ENSG00000100425.19	6	22:49777814-49777969	-	AA	0.59586	0.10948	0.48638	1	K3	1.9743	ENSG00000100425.19_22:49777814-49777969_AD_6	HS.siRPRD1B_vs_NHS.siRPRD1B	HS.siRPRD1B	NHS.siRPRD1B	114248	BRD1	protein_coding	54591	210	112
ENSG00000132740.10	13	11:68929358-68930434	+	AD	0.70976	0.22244	0.48732	1	K3	1.4671	ENSG00000132740.10_11:68929358-68930434_AA_13	HS.siRPRD1B_vs_NHS.siRPRD1B	HS.siRPRD1B	NHS.siRPRD1B	24744	IGHMBP2	protein_coding	36740	201	134
ENSG00000204104.12	1	2:238400823-238400897	+	TE	0.50692	0.013748	0.49317	1	K1	0.9958	ENSG00000204104.12_2:238400823-238400897_TS_1	HS.siRPRD1B_vs_NHS.siRPRD1B	HS.siRPRD1B	NHS.siRPRD1B	102925	TRAF3IP1	protein_coding	80457	2250	2670
ENSG00000183496.6	2	15:82041787-82044613	-	TE	0.5022	0.0075668	0.49463	0.997	K1	0.9934	ENSG00000183496.6_15:82041787-82044613_TS_2	HS.siRPRD1B_vs_NHS.siRPRD1B	HS.siRPRD1B	NHS.siRPRD1B	56532	MEX3B	protein_coding	4342	6800	2390
ENSG00000099917.17	15	22:20573785-20575112	+	AA	0.57829	0.082058	0.49623	1	K4	1.7697	ENSG00000099917.17_22:20573785-20575112_AD_15	HS.siRPRD1B_vs_NHS.siRPRD1B	HS.siRPRD1B	NHS.siRPRD1B	111571	MED15	protein_coding	91720	453	232
ENSG00000092853.14	3	1:35732112-35736404	-	TE	0.49781	0.00013483	0.49767	0.992	K1	0.8292	ENSG00000092853.14_1:35732112-35736404_TS_3	HS.siRPRD1B_vs_NHS.siRPRD1B	HS.siRPRD1B	NHS.siRPRD1B	99	CLSPN	protein_coding	49761	7930	7830
ENSG00000135870.12	6	1:173943589-173943615	-	AA	0.89765	0.39993	0.49771	1	K2	1.5652	ENSG00000135870.12_1:173943589-173943615_AD_6	HS.siRPRD1B_vs_NHS.siRPRD1B	HS.siRPRD1B	NHS.siRPRD1B	8612	RC3H1	protein_coding	91274	292	124
ENSG00000179104.9	2	12:83132210-83134302	+	TE	0.9714	0.47273	0.49867	1	K1	0.9643	ENSG00000179104.9_12:83132210-83134302_TS_2	HS.siRPRD1B_vs_NHS.siRPRD1B	HS.siRPRD1B	NHS.siRPRD1B	44524	TMTC2	protein_coding	447991	451	599
ENSG00000197062.12	9	6:28271935-28272021	+	RI	0.74252	0.24318	0.49933	1	K3	1.4694	ENSG00000197062.12_6:28271935-28272021_RI_9	HS.siRPRD1B_vs_NHS.siRPRD1B	HS.siRPRD1B	NHS.siRPRD1B	149296	ZSCAN26	protein_coding	11167	497	334
ENSG00000124279.12	4	5:7861653-7861773	-	AA	0.6532	0.15253	0.50068	0.992	K3	2.2893	ENSG00000124279.12_5:7861653-7861773_AD_4	HS.siRPRD1B_vs_NHS.siRPRD1B	HS.siRPRD1B	NHS.siRPRD1B	134205	FASTKD3	protein_coding	9879	310	397
ENSG00000184564.11	1	13:85792790-85793873	-	TE	0.53976	0.029453	0.5103	1	K1	0.9505	ENSG00000184564.11_13:85792790-85793873_TS_1	HS.siRPRD1B_vs_NHS.siRPRD1B	HS.siRPRD1B	NHS.siRPRD1B	47054	SLITRK6	protein_coding	13894	259	722
ENSG00000130733.11	1	19:10922185-10922192	-	TE	0.9048	0.38643	0.51836	0.992	K1	0.9992	ENSG00000130733.11_19:10922185-10922192_TS_1	HS.siRPRD1B_vs_NHS.siRPRD1B	HS.siRPRD1B	NHS.siRPRD1B	91308	YIPF2	protein_coding	6497	2920	3160
ENSG00000176101.12	2	9:137189807-137190366	+	TE	0.52147	0.00023223	0.52124	1	K1	0.9996	ENSG00000176101.12_9:137189807-137190366_TS_2	HS.siRPRD1B_vs_NHS.siRPRD1B	HS.siRPRD1B	NHS.siRPRD1B	165967	SSNA1	protein_coding	1711	5360	4490
ENSG00000115762.17	6	2:131146637-131147429	+	TE	0.64688	0.11958	0.52731	0.997	K3	1.4684	ENSG00000115762.17_2:131146637-131147429_TS_6	HS.siRPRD1B_vs_NHS.siRPRD1B	HS.siRPRD1B	NHS.siRPRD1B	102827	PLEKHB2	protein_coding	248863	48800	44000
ENSG00000168522.13	7	8:43080278-43080441	+	CE	0.7827	0.24957	0.53313	0.999	K2	1.0288	ENSG00000168522.13_8:43080278-43080441_CE_7	HS.siRPRD1B_vs_NHS.siRPRD1B	HS.siRPRD1B	NHS.siRPRD1B	164027	FNTA	protein_coding	51595	202	212
ENSG00000092841.19	15	12:56159587-56159622	+	CE	0.81149	0.27324	0.53826	1	K5	1.6145	ENSG00000092841.19_12:56159587-56159622_CE_15	HS.siRPRD1B_vs_NHS.siRPRD1B	HS.siRPRD1B	NHS.siRPRD1B	41904	MYL6	protein_coding	5151	2030	1720
ENSG00000228506.3	6	6:99425732-99425898	+	TS	0.60651	0.062392	0.54412	1	K2	1.0944	ENSG00000228506.3_6:99425732-99425898_TE_6	HS.siRPRD1B_vs_NHS.siRPRD1B	HS.siRPRD1B	NHS.siRPRD1B	144893	ENSG00000228506	lncRNA	7416	334	296
ENSG00000120656.14	10	1:28603101-28603365	-	TE	0.74562	0.20071	0.54492	0.997	K2	1.2968	ENSG00000120656.14_1:28603101-28603365_TS_10	HS.siRPRD1B_vs_NHS.siRPRD1B	HS.siRPRD1B	NHS.siRPRD1B	4433	TAF12	protein_coding	60463	3900	3290
ENSG00000133393.13	2	16:15865721-15867337	-	TE	0.83534	0.27461	0.56072	1	K2	1.1116	ENSG00000133393.13_16:15865721-15867337_TS_2	HS.siRPRD1B_vs_NHS.siRPRD1B	HS.siRPRD1B	NHS.siRPRD1B	64515	CEP20	protein_coding	22907	11000	14000
ENSG00000165494.12	9	11:83177661-83177713	+	AA	0.6413	0.079911	0.56139	1	K2	1.9075	ENSG00000165494.12_11:83177661-83177713_AD_9	HS.siRPRD1B_vs_NHS.siRPRD1B	HS.siRPRD1B	NHS.siRPRD1B	28587	PCF11	protein_coding	30464	181	50.4
ENSG00000177479.20	23	3:48927462-48927464	+	AA	0.90846	0.33756	0.57089	1	K6	2.8927	ENSG00000177479.20_3:48927462-48927464_AD_23	HS.siRPRD1B_vs_NHS.siRPRD1B	HS.siRPRD1B	NHS.siRPRD1B	123917	ARIH2	protein_coding	67562	455	516
ENSG00000134262.13	6	1:113897944-113898046	-	AA	0.60906	0.03283	0.57623	1	K3	2.3587	ENSG00000134262.13_1:113897944-113898046_AD_6	HS.siRPRD1B_vs_NHS.siRPRD1B	HS.siRPRD1B	NHS.siRPRD1B	11796	AP4B1	protein_coding	11008	240	85.2
ENSG00000122390.19	1	16:3486953-3486953	+	TE	0.58734	0.0014899	0.58585	1	K4	2.1584	ENSG00000122390.19_16:3486953-3486953_TS_1	HS.siRPRD1B_vs_NHS.siRPRD1B	HS.siRPRD1B	NHS.siRPRD1B	67562	NAA60	protein_coding	43305	3470	3070
ENSG00000262001.2	10	18:3603968-3603971	+	TS	0.68105	0.089193	0.59186	0.994	K2	1.0853	ENSG00000262001.2_18:3603968-3603971_TE_10	HS.siRPRD1B_vs_NHS.siRPRD1B	HS.siRPRD1B	NHS.siRPRD1B	80218	DLGAP1-AS2	lncRNA	7104	84.7	160
ENSG00000180573.10	6	6:26124172-26124202	+	TS	0.81998	0.22333	0.59665	0.996	K1	0.9514	ENSG00000180573.10_6:26124172-26124202_TE_6	HS.siRPRD1B_vs_NHS.siRPRD1B	HS.siRPRD1B	NHS.siRPRD1B	149955	H2AC6	protein_coding	14972	315	268
ENSG00000181029.9	2	19:7682857-7682858	+	TE	0.90074	0.30363	0.59711	0.995	K2	1.0453	ENSG00000181029.9_19:7682857-7682858_TS_2	HS.siRPRD1B_vs_NHS.siRPRD1B	HS.siRPRD1B	NHS.siRPRD1B	85738	TRAPPC5	protein_coding	6871	5230	3600
ENSG00000186020.13	2	19:36543616-36548322	-	TE	0.88683	0.28018	0.60665	1	K1	0.8553	ENSG00000186020.13_19:36543616-36548322_TS_2	HS.siRPRD1B_vs_NHS.siRPRD1B	HS.siRPRD1B	NHS.siRPRD1B	90668	ZNF529	protein_coding	70503	6360	6200
ENSG00000239218.2	1	8:38434347-38434386	-	TE	0.6515	0.043173	0.60832	1	K1	0.9999	ENSG00000239218.2_8:38434347-38434386_TS_1	HS.siRPRD1B_vs_NHS.siRPRD1B	HS.siRPRD1B	NHS.siRPRD1B	163416	RPS20P22	transcribed_processed_pseudogene	1318	167	46.4
ENSG00000163001.12	14	2:55519718-55519730	+	TS	0.94265	0.32907	0.61358	1	K2	1.1812	ENSG00000163001.12_2:55519718-55519730_TE_14	HS.siRPRD1B_vs_NHS.siRPRD1B	HS.siRPRD1B	NHS.siRPRD1B	95195	CFAP36	protein_coding	25476	312	235
ENSG00000158717.11	2	16:88696502-88696535	-	TE	0.70357	0.078436	0.62513	1	K2	1.3895	ENSG00000158717.11_16:88696502-88696535_TS_2	HS.siRPRD1B_vs_NHS.siRPRD1B	HS.siRPRD1B	NHS.siRPRD1B	61638	RNF166	protein_coding	9910	1400	1570
ENSG00000175155.11	1	17:59397191-59401729	+	TE	0.63012	0.00031734	0.6298	1	K1	0.986	ENSG00000175155.11_17:59397191-59401729_TS_1	HS.siRPRD1B_vs_NHS.siRPRD1B	HS.siRPRD1B	NHS.siRPRD1B	73564	YPEL2	protein_coding	70075	6290	3190
ENSG00000232480.2	5	1:218345603-218346008	-	TS	0.99066	0.35907	0.63159	1	K1	0.9998	ENSG00000232480.2_1:218345603-218346008_TE_5	HS.siRPRD1B_vs_NHS.siRPRD1B	HS.siRPRD1B	NHS.siRPRD1B	14097	TGFB2-AS1	lncRNA	1835	109	150
ENSG00000100802.15	1	14:22985894-22986901	-	TE	0.64487	0.0061235	0.63874	1	K2	1.5719	ENSG00000100802.15_14:22985894-22986901_TS_1	HS.siRPRD1B_vs_NHS.siRPRD1B	HS.siRPRD1B	NHS.siRPRD1B	53487	C14orf93	protein_coding	24273	147	182
ENSG00000169744.13	2	4:16501546-16502873	-	TE	0.65427	0.0026185	0.65165	1	K1	0.9607	ENSG00000169744.13_4:16501546-16502873_TS_2	HS.siRPRD1B_vs_NHS.siRPRD1B	HS.siRPRD1B	NHS.siRPRD1B	129507	LDB2	protein_coding	397138	3010	3130
ENSG00000083520.15	28	13:72781901-72781925	-	TS	0.88955	0.23184	0.65771	0.996	K2	1.0279	ENSG00000083520.15_13:72781901-72781925_TE_28	HS.siRPRD1B_vs_NHS.siRPRD1B	HS.siRPRD1B	NHS.siRPRD1B	46900	DIS3	protein_coding	29928	247	336
ENSG00000112977.16	8	5:10761229-10761234	-	TS	0.98314	0.32246	0.66069	0.996	K1	0.909	ENSG00000112977.16_5:10761229-10761234_TE_8	HS.siRPRD1B_vs_NHS.siRPRD1B	HS.siRPRD1B	NHS.siRPRD1B	132990	DAP	protein_coding	82005	276	220
ENSG00000167842.16	8	17:5486566-5486684	+	TS	0.68936	0.01955	0.66982	1	K1	0.9917	ENSG00000167842.16_17:5486566-5486684_TE_8	HS.siRPRD1B_vs_NHS.siRPRD1B	HS.siRPRD1B	NHS.siRPRD1B	76577	MIS12	protein_coding	4530	201	57.4
ENSG00000114209.15	1	3:167683298-167683909	-	TE	0.67505	0.00059973	0.67445	0.992	K2	0.9013	ENSG00000114209.15_3:167683298-167683909_TS_1	HS.siRPRD1B_vs_NHS.siRPRD1B	HS.siRPRD1B	NHS.siRPRD1B	116045	PDCD10	protein_coding	51642	8670	9900
ENSG00000183718.6	3	5:181255182-181255194	-	TE	0.68488	0.0072512	0.67763	1	K3	1.7174	ENSG00000183718.6_5:181255182-181255194_TS_3	HS.siRPRD1B_vs_NHS.siRPRD1B	HS.siRPRD1B	NHS.siRPRD1B	139054	TRIM52	protein_coding	7074	2560	1720
ENSG00000196437.12	3	19:37411170-37412554	-	TE	0.69131	0.0097108	0.6816	1	K2	1.2398	ENSG00000196437.12_19:37411170-37412554_TS_3	HS.siRPRD1B_vs_NHS.siRPRD1B	HS.siRPRD1B	NHS.siRPRD1B	87306	ZNF569	protein_coding	58121	2880	1580
ENSG00000136870.11	4	9:101399884-101399925	+	AA	0.79856	0.10226	0.6963	1	K3	1.7742	ENSG00000136870.11_9:101399884-101399925_AD_4	HS.siRPRD1B_vs_NHS.siRPRD1B	HS.siRPRD1B	NHS.siRPRD1B	164920	ZNF189	protein_coding	11810	250	95
ENSG00000250519.7	1	11:94279081-94282203	+	TE	0.72517	0.014873	0.7103	1	K1	0.9358	ENSG00000250519.7_11:94279081-94282203_TS_1	HS.siRPRD1B_vs_NHS.siRPRD1B	HS.siRPRD1B	NHS.siRPRD1B	29464	ENSG00000250519	lncRNA	96765	107	87.5
ENSG00000140092.15	2	14:91869441-91870042	-	TE	0.94125	0.2219	0.71935	0.997	K2	0.954	ENSG00000140092.15_14:91869441-91870042_TS_2	HS.siRPRD1B_vs_NHS.siRPRD1B	HS.siRPRD1B	NHS.siRPRD1B	48664	FBLN5	protein_coding	78577	586	560
ENSG00000144580.14	15	2:218568875-218568978	+	TS	0.82388	0.10235	0.72154	1	K2	1.4815	ENSG00000144580.14_2:218568875-218568978_TE_15	HS.siRPRD1B_vs_NHS.siRPRD1B	HS.siRPRD1B	NHS.siRPRD1B	95951	CNOT9	protein_coding	28501	126	133
ENSG00000213782.7	1	12:12829980-12829981	+	TE	0.84071	0.11765	0.72306	0.997	K1	0.8951	ENSG00000213782.7_12:12829980-12829981_TS_1	HS.siRPRD1B_vs_NHS.siRPRD1B	HS.siRPRD1B	NHS.siRPRD1B	39901	DDX47	protein_coding	16666	5680	6270
ENSG00000197362.15	1	7:149069641-149069642	-	TE	0.76396	0.024741	0.73922	1	K1	0.7878	ENSG00000197362.15_7:149069641-149069642_TS_1	HS.siRPRD1B_vs_NHS.siRPRD1B	HS.siRPRD1B	NHS.siRPRD1B	153404	ZNF786	protein_coding	21142	1300	1370
ENSG00000204271.13	3	X:56990942-56994949	-	TE	0.78314	0.040903	0.74224	0.992	K2	1.0725	ENSG00000204271.13_X:56990942-56994949_TS_3	HS.siRPRD1B_vs_NHS.siRPRD1B	HS.siRPRD1B	NHS.siRPRD1B	173519	SPIN3	protein_coding	177530	1460	947
ENSG00000139517.9	2	13:27545925-27548470	-	TE	0.7477	0.00087962	0.74682	1	K1	1	ENSG00000139517.9_13:27545925-27548470_TS_2	HS.siRPRD1B_vs_NHS.siRPRD1B	HS.siRPRD1B	NHS.siRPRD1B	47710	LNX2	protein_coding	74617	6850	5750
ENSG00000162614.19	1	1:77943892-77943895	+	TE	0.8265	0.068002	0.7585	0.996	K1	1	ENSG00000162614.19_1:77943892-77943895_TS_1	HS.siRPRD1B_vs_NHS.siRPRD1B	HS.siRPRD1B	NHS.siRPRD1B	9050	NEXN	protein_coding	55383	11900	10900
ENSG00000146966.13	1	7:140518420-140518429	-	TE	0.82808	0.0050628	0.82302	1	K1	1	ENSG00000146966.13_7:140518420-140518429_TS_1	HS.siRPRD1B_vs_NHS.siRPRD1B	HS.siRPRD1B	NHS.siRPRD1B	152894	DENND2A	protein_coding	155574	154	208
ENSG00000183048.12	1	17:81721013-81721016	+	TE	0.99763	0.11761	0.88002	1	K1	0.9087	ENSG00000183048.12_17:81721013-81721016_TS_1	HS.siRPRD1B_vs_NHS.siRPRD1B	HS.siRPRD1B	NHS.siRPRD1B	69298	SLC25A10	protein_coding	8781	1440	1340
ENSG00000148297.16	6	9:133340906-133341694	-	TE	0.99419	0.10451	0.88967	1	K1	0.4815	ENSG00000148297.16_9:133340906-133341694_TS_6	HS.siRPRD1B_vs_NHS.siRPRD1B	HS.siRPRD1B	NHS.siRPRD1B	171122	MED22	protein_coding	9820	1750	2230
ENSG00000164088.18	3	3:52249670-52250595	+	TE	0.91291	0.0023435	0.91057	1	K2	1.0793	ENSG00000164088.18_3:52249670-52250595_TS_3	HS.siRPRD1B_vs_NHS.siRPRD1B	HS.siRPRD1B	NHS.siRPRD1B	125335	PPM1M	protein_coding	4841	712	643
ENSG00000188130.14	2	22:50252903-50253480	-	TE	0.92439	0.0036517	0.92073	1	K1	0.7605	ENSG00000188130.14_22:50252903-50253480_TS_2	HS.siRPRD1B_vs_NHS.siRPRD1B	HS.siRPRD1B	NHS.siRPRD1B	112631	MAPK12	protein_coding	16267	487	611
ENSG00000157379.14	2	14:24290600-24290995	-	TE	0.99897	0.0013935	0.99758	1	K1	0.0006	ENSG00000157379.14_14:24290600-24290995_TS_2	HS.siRPRD1B_vs_NHS.siRPRD1B	HS.siRPRD1B	NHS.siRPRD1B	52569	DHRS1	protein_coding	9183	927	686
ENSG00000158156.9	1	1:27968078-27968093	+	TE	0.999	0.00090864	0.99809	1	K1	0	ENSG00000158156.9_1:27968078-27968093_TS_1	HS.siRPRD1B_vs_NHS.siRPRD1B	HS.siRPRD1B	NHS.siRPRD1B	17269	XKR8	protein_coding	8506	947	1110

## Sheet: HS.siRPRD1B_vs_HS.siNT.whippet_
gene	node	coord	strand	type	psi_a	psi_b	psi_delta	probability	complexity	entropy	unique_name	comparison	condition_1	condition_2	coord_match	gene_name	gene_type	gene_width	condition_1_counts	condition_2_counts
ENSG00000157379.14	1	14:24290598-24290599	-	TE	0.0010302	0.99738	-0.99635	1	K1	0.0006	ENSG00000157379.14_14:24290598-24290599_TS_1	HS.siRPRD1B_vs_HS.siNT	HS.siRPRD1B	HS.siNT	51449	DHRS1	protein_coding	9183	927	451
ENSG00000164050.13	2	3:48403856-48404485	-	TE	0.065085	0.96671	-0.90162	1	K2	0.9845	ENSG00000164050.13_3:48403856-48404485_TS_2	HS.siRPRD1B_vs_HS.siNT	HS.siRPRD1B	HS.siNT	113963	PLXNB1	protein_coding	26233	244	36.9
ENSG00000082126.18	3	2:201644875-201644896	-	TE	0.010297	0.90459	-0.8943	1	K3	1.1026	ENSG00000082126.18_2:201644875-201644896_TS_3	HS.siRPRD1B_vs_HS.siNT	HS.siRPRD1B	HS.siNT	97985	MPP4	protein_coding	53825	115	166
ENSG00000109103.12	1	17:28546708-28546710	-	TE	0.11582	0.9984	-0.88258	1	K1	0.6977	ENSG00000109103.12_17:28546708-28546710_TS_1	HS.siRPRD1B_vs_HS.siNT	HS.siRPRD1B	HS.siNT	67754	UNC119	protein_coding	5924	1820	935
ENSG00000162576.17	1	1:1352689-1352690	-	TE	0.00075827	0.86328	-0.86252	1	K2	1.1321	ENSG00000162576.17_1:1352689-1352690_TS_1	HS.siRPRD1B_vs_HS.siNT	HS.siRPRD1B	HS.siNT	4774	MXRA8	protein_coding	9089	1640	817
ENSG00000119318.13	1	9:107332190-107332192	+	TE	0.015886	0.8412	-0.82531	0.998	K1	0.9983	ENSG00000119318.13_9:107332190-107332192_TS_1	HS.siRPRD1B_vs_HS.siNT	HS.siRPRD1B	HS.siNT	161799	RAD23B	protein_coding	49056	3760	2640
ENSG00000146966.13	2	7:140518430-140518738	-	TE	0.17072	0.97108	-0.80036	0.999	K1	1	ENSG00000146966.13_7:140518430-140518738_TS_2	HS.siRPRD1B_vs_HS.siNT	HS.siRPRD1B	HS.siNT	149515	DENND2A	protein_coding	155574	154	455
ENSG00000077157.22	3	1:202580474-202580577	+	TE	0.13805	0.92429	-0.78624	0.999	K2	1.3452	ENSG00000077157.22_1:202580474-202580577_TS_3	HS.siRPRD1B_vs_HS.siNT	HS.siRPRD1B	HS.siNT	1963	PPP1R12B	protein_coding	244008	7760	4170
ENSG00000168386.19	4	3:99847923-99847927	-	TE	0.22114	0.99759	-0.77645	1	K1	1	ENSG00000168386.19_3:99847923-99847927_TS_4	HS.siRPRD1B_vs_HS.siNT	HS.siRPRD1B	HS.siNT	119283	FILIP1L	protein_coding	285703	711	391
ENSG00000198513.14	14	14:50594011-50595575	+	AA	0.058378	0.82718	-0.7688	1	K1	0.8333	ENSG00000198513.14_14:50594011-50595575_AD_14	HS.siRPRD1B_vs_HS.siNT	HS.siRPRD1B	HS.siNT	53066	ATL1	protein_coding	101509	223	25.5
ENSG00000106829.20	30	9:79572745-79572835	+	TS	0.00039084	0.73622	-0.73583	1	K2	1.0758	ENSG00000106829.20_9:79572745-79572835_TE_30	HS.siRPRD1B_vs_HS.siNT	HS.siRPRD1B	HS.siNT	162765	TLE4	protein_coding	155110	2570	1600
ENSG00000116729.14	3	1:68122729-68123097	-	CE	0.049232	0.7583	-0.70907	1	K3	0.915	ENSG00000116729.14_1:68122729-68123097_CE_3	HS.siRPRD1B_vs_HS.siNT	HS.siRPRD1B	HS.siNT	6921	WLS	protein_coding	134648	322	190
ENSG00000104313.20	2	8:71197435-71197438	-	TE	0.099388	0.79179	-0.69241	1	K3	1.6065	ENSG00000104313.20_8:71197435-71197438_TS_2	HS.siRPRD1B_vs_HS.siNT	HS.siRPRD1B	HS.siNT	157525	EYA1	protein_coding	394593	449	244
ENSG00000164542.13	2	7:36324221-36324222	-	TE	0.02354	0.71109	-0.68755	1	K3	1.7905	ENSG00000164542.13_7:36324221-36324222_TS_2	HS.siRPRD1B_vs_HS.siNT	HS.siRPRD1B	HS.siNT	149094	KIAA0895	protein_coding	65974	7720	4440
ENSG00000158717.11	1	16:88696501-88696501	-	TE	0.1313	0.81847	-0.68717	0.997	K2	1.3895	ENSG00000158717.11_16:88696501-88696501_TS_1	HS.siRPRD1B_vs_HS.siNT	HS.siRPRD1B	HS.siNT	60370	RNF166	protein_coding	9910	1400	680
ENSG00000087053.20	42	11:95924091-95924093	-	TS	0.08393	0.77088	-0.68695	1	K3	1.9253	ENSG00000087053.20_11:95924091-95924093_TE_42	HS.siRPRD1B_vs_HS.siNT	HS.siRPRD1B	HS.siNT	24212	MTMR2	protein_coding	103550	357	566
ENSG00000197021.9	2	X:149932198-149932200	-	TE	0.15155	0.83823	-0.68668	1	K2	1.0575	ENSG00000197021.9_X:149932198-149932200_TS_2	HS.siRPRD1B_vs_HS.siNT	HS.siRPRD1B	HS.siNT	171263	EOLA2	protein_coding	9174	3260	1860
ENSG00000140332.18	33	15:70096799-70097888	-	TS	0.25031	0.9269	-0.67659	0.994	K2	1.396	ENSG00000140332.18_15:70096799-70097888_TE_33	HS.siRPRD1B_vs_HS.siNT	HS.siRPRD1B	HS.siNT	54079	TLE3	protein_coding	50387	168	45.9
ENSG00000033327.13	1	11:78215293-78215296	-	TE	0.0050526	0.67587	-0.67082	1	K1	0.9852	ENSG00000033327.13_11:78215293-78215296_TS_1	HS.siRPRD1B_vs_HS.siNT	HS.siRPRD1B	HS.siNT	24269	GAB2	protein_coding	203056	5560	3350
ENSG00000076242.16	35	3:36993523-36993663	+	TS	0.2635	0.92877	-0.66527	1	K2	1.365	ENSG00000076242.16_3:36993523-36993663_TE_35	HS.siRPRD1B_vs_HS.siNT	HS.siRPRD1B	HS.siNT	113259	MLH1	protein_coding	57497	136	195
ENSG00000067369.14	1	15:43403061-43407208	-	TE	0.04456	0.70825	-0.66369	1	K2	1.2896	ENSG00000067369.14_15:43403061-43407208_TS_1	HS.siRPRD1B_vs_HS.siNT	HS.siRPRD1B	HS.siNT	53732	TP53BP1	protein_coding	107668	4700	2920
ENSG00000164885.13	2	7:151054009-151054095	-	TE	0.34599	0.99723	-0.65124	1	K1	0.9832	ENSG00000164885.13_7:151054009-151054095_TS_2	HS.siRPRD1B_vs_HS.siNT	HS.siRPRD1B	HS.siNT	149387	CDK5	protein_coding	4083	337	319
ENSG00000163517.15	4	3:13504468-13505233	+	TE	0.0021823	0.6506	-0.64842	1	K2	1.2325	ENSG00000163517.15_3:13504468-13505233_TS_4	HS.siRPRD1B_vs_HS.siNT	HS.siRPRD1B	HS.siNT	120069	HDAC11	protein_coding	26701	561	824
ENSG00000179104.9	1	12:83134303-83134866	+	TE	0.028788	0.66262	-0.63383	1	K1	0.9829	ENSG00000179104.9_12:83134303-83134866_TS_1	HS.siRPRD1B_vs_HS.siNT	HS.siRPRD1B	HS.siNT	43541	TMTC2	protein_coding	447991	451	492
ENSG00000123505.19	2	6:110895709-110895713	+	TE	0.013533	0.64119	-0.62766	1	K2	1.4518	ENSG00000123505.19_6:110895709-110895713_TS_2	HS.siRPRD1B_vs_HS.siNT	HS.siRPRD1B	HS.siNT	145315	AMD1	protein_coding	24110	27700	19300
ENSG00000115318.12	2	2:74533253-74533679	-	TE	0.3681	0.99475	-0.62666	1	K1	0.9989	ENSG00000115318.12_2:74533253-74533679_TS_2	HS.siRPRD1B_vs_HS.siNT	HS.siRPRD1B	HS.siNT	93247	LOXL3	protein_coding	23433	314	183
ENSG00000136235.17	1	7:23275108-23275108	+	TE	0.29409	0.92059	-0.6265	0.999	K2	1.403	ENSG00000136235.17_7:23275108-23275108_TS_1	HS.siRPRD1B_vs_HS.siNT	HS.siRPRD1B	HS.siNT	147798	GPNMB	protein_coding	39142	5960	1800
ENSG00000043143.22	8	5:134575468-134575710	+	TE	0.35239	0.97279	-0.6204	0.991	K1	0.9759	ENSG00000043143.22_5:134575468-134575710_TS_8	HS.siRPRD1B_vs_HS.siNT	HS.siRPRD1B	HS.siNT	135318	JADE2	protein_coding	58919	132	30.6
ENSG00000186020.13	1	19:36543613-36543615	-	TE	0.11309	0.71997	-0.60688	1	K1	0.8553	ENSG00000186020.13_19:36543613-36543615_TS_1	HS.siRPRD1B_vs_HS.siNT	HS.siRPRD1B	HS.siNT	88557	ZNF529	protein_coding	70503	6360	3170
ENSG00000185010.15	1	X:154835788-154835791	-	TE	0.089358	0.69575	-0.60639	0.995	K2	1.0672	ENSG00000185010.15_X:154835788-154835791_TS_1	HS.siRPRD1B_vs_HS.siNT	HS.siRPRD1B	HS.siNT	168321	F8	protein_coding	191153	296	275
ENSG00000064989.13	2	2:187345927-187346399	-	TE	0.3812	0.98346	-0.60226	1	K1	0.9858	ENSG00000064989.13_2:187345927-187346399_TS_2	HS.siRPRD1B_vs_HS.siNT	HS.siRPRD1B	HS.siNT	94699	CALCRL	protein_coding	106497	303	103
ENSG00000123384.14	93	12:57128909-57129031	+	TS	0.003666	0.5716	-0.56793	1	K2	1.4809	ENSG00000123384.14_12:57128909-57129031_TE_93	HS.siRPRD1B_vs_HS.siNT	HS.siRPRD1B	HS.siNT	40828	LRP1	protein_coding	84879	330	318
ENSG00000107077.19	34	9:6757656-6757972	+	TS	0.0028675	0.57016	-0.56729	0.997	K2	0.999	ENSG00000107077.19_9:6757656-6757972_TE_34	HS.siRPRD1B_vs_HS.siNT	HS.siRPRD1B	HS.siNT	166890	KDM4C	protein_coding	454786	353	229
ENSG00000237149.5	2	10:75407255-75407941	+	TE	0.33084	0.89473	-0.56389	1	K1	0.9791	ENSG00000237149.5_10:75407255-75407941_TS_2	HS.siRPRD1B_vs_HS.siNT	HS.siRPRD1B	HS.siNT	22937	ZNF503-AS2	lncRNA	7464	156	412
ENSG00000185515.16	1	X:155123075-155123077	+	TE	0.34673	0.90752	-0.56079	1	K2	1.3639	ENSG00000185515.16_X:155123075-155123077_TS_1	HS.siRPRD1B_vs_HS.siNT	HS.siRPRD1B	HS.siNT	170539	BRCC3	protein_coding	51658	9090	11500
ENSG00000155158.20	1	9:15163622-15170844	-	TE	0.11424	0.67411	-0.55987	1	K2	1.5329	ENSG00000155158.20_9:15163622-15170844_TS_1	HS.siRPRD1B_vs_HS.siNT	HS.siRPRD1B	HS.siNT	160973	TTC39B	protein_coding	143739	1930	640
ENSG00000126246.10	1	19:35738801-35739156	-	TE	0.11445	0.67256	-0.55811	0.992	K2	1.408	ENSG00000126246.10_19:35738801-35739156_TS_1	HS.siRPRD1B_vs_HS.siNT	HS.siRPRD1B	HS.siNT	88393	IGFLR1	protein_coding	3653	322	221
ENSG00000149231.16	35	11:96387530-96387613	-	CE	0.37666	0.93197	-0.55531	1	K8	2.7941	ENSG00000149231.16_11:96387530-96387613_CE_35	HS.siRPRD1B_vs_HS.siNT	HS.siRPRD1B	HS.siNT	24649	CCDC82	protein_coding	40716	546	626
ENSG00000285184.4	1	1:150045660-150046726	-	TE	0.017595	0.57187	-0.55428	1	K1	0.9834	ENSG00000285184.4_1:150045660-150046726_TS_1	HS.siRPRD1B_vs_HS.siNT	HS.siRPRD1B	HS.siNT	7264	ENSG00000285184	lncRNA	22063	242	103
ENSG00000104960.15	20	19:49851191-49851224	+	TS	0.45132	0.99654	-0.54521	1	K1	0.9938	ENSG00000104960.15_19:49851191-49851224_TE_20	HS.siRPRD1B_vs_HS.siNT	HS.siRPRD1B	HS.siNT	82117	PTOV1	protein_coding	10010	197	310
ENSG00000005483.22	31	7:105014205-105014217	+	TS	0.4602	0.99665	-0.53645	1	K1	0.9999	ENSG00000005483.22_7:105014205-105014217_TE_31	HS.siRPRD1B_vs_HS.siNT	HS.siRPRD1B	HS.siNT	149775	KMT2E	protein_coding	174077	410	299
ENSG00000099849.15	2	11:564013-564021	+	TE	0.4552	0.99017	-0.53497	1	K2	1.4797	ENSG00000099849.15_11:564013-564021_TS_2	HS.siRPRD1B_vs_HS.siNT	HS.siRPRD1B	HS.siNT	28776	RASSF7	protein_coding	3622	685	704
ENSG00000235437.9	18	X:63426558-63426558	-	TE	0.0010181	0.524	-0.52299	1	K3	1.5704	ENSG00000235437.9_X:63426558-63426558_TS_18	HS.siRPRD1B_vs_HS.siNT	HS.siRPRD1B	HS.siNT	172589	LINC01278	lncRNA	338103	1040	598
ENSG00000134321.13	2	2:6897831-6898221	+	TE	0.048022	0.57082	-0.5228	1	K2	1.424	ENSG00000134321.13_2:6897831-6898221_TS_2	HS.siRPRD1B_vs_HS.siNT	HS.siRPRD1B	HS.siNT	95686	RSAD2	protein_coding	32683	14100	516
ENSG00000101901.12	26	X:111708965-111709048	+	CE	0.33603	0.85331	-0.51728	0.999	K7	3.9617	ENSG00000101901.12_X:111708965-111709048_CE_26	HS.siRPRD1B_vs_HS.siNT	HS.siRPRD1B	HS.siNT	170360	ALG13	protein_coding	94839	198	221
ENSG00000235217.6	2	20:32189202-32190360	-	TS	0.42899	0.94445	-0.51546	0.997	K1	0.9995	ENSG00000235217.6_20:32189202-32190360_TE_2	HS.siRPRD1B_vs_HS.siNT	HS.siRPRD1B	HS.siNT	106055	TSPY26P	transcribed_processed_pseudogene	4051	148	80.8
ENSG00000103035.11	10	16:74296814-74296828	+	TS	0.38983	0.89699	-0.50716	0.996	K1	0.9793	ENSG00000103035.11_16:74296814-74296828_TE_10	HS.siRPRD1B_vs_HS.siNT	HS.siRPRD1B	HS.siNT	66329	PSMD7	protein_coding	9475	324	337
ENSG00000120327.7	1	5:141226094-141227759	+	TE	0.317	0.81694	-0.49994	0.992	K1	0.9778	ENSG00000120327.7_5:141226094-141227759_TS_1	HS.siRPRD1B_vs_HS.siNT	HS.siRPRD1B	HS.siNT	133213	PCDHB14	protein_coding	4417	757	309
ENSG00000170619.10	2	8:144850176-144850187	-	TE	0.44177	0.94162	-0.49984	0.991	K2	0.9418	ENSG00000170619.10_8:144850176-144850187_TS_2	HS.siRPRD1B_vs_HS.siNT	HS.siRPRD1B	HS.siNT	160145	COMMD5	protein_coding	12695	965	536
ENSG00000108506.13	2	17:61865370-61865389	-	TE	0.20201	0.69305	-0.49104	0.998	K2	1.585	ENSG00000108506.13_17:61865370-61865389_TS_2	HS.siRPRD1B_vs_HS.siNT	HS.siRPRD1B	HS.siNT	71693	INTS2	protein_coding	62650	8110	4880
ENSG00000111665.12	6	12:6848828-6848828	-	TE	0.039527	0.52531	-0.48578	0.993	K2	1.4251	ENSG00000111665.12_12:6848828-6848828_TS_6	HS.siRPRD1B_vs_HS.siNT	HS.siRPRD1B	HS.siNT	35263	CDCA3	protein_coding	6500	1950	3090
ENSG00000142230.13	9	19:47169818-47169820	+	AA	0.4147	0.90033	-0.48564	1	K5	1.4832	ENSG00000142230.13_19:47169818-47169820_AD_9	HS.siRPRD1B_vs_HS.siNT	HS.siRPRD1B	HS.siNT	81763	SAE1	protein_coding	97363	1100	726
ENSG00000138430.16	16	2:174223033-174223160	-	CE	0.51773	0.99822	-0.48049	1	K7	1.8546	ENSG00000138430.16_2:174223033-174223160_CE_16	HS.siRPRD1B_vs_HS.siNT	HS.siRPRD1B	HS.siNT	99870	OLA1	protein_coding	176153	3090	1940
ENSG00000288701.1	49	9:131394086-131394092	+	TS	0.47509	0.95163	-0.47655	0.996	K2	1.16	ENSG00000288701.1_9:131394086-131394092_TE_49	HS.siRPRD1B_vs_HS.siNT	HS.siRPRD1B	HS.siNT	165271	PRRC2B	protein_coding	126562	144	158
ENSG00000155465.20	1	14:22773222-22773224	-	TE	0.061796	0.5345	-0.4727	0.992	K2	1.248	ENSG00000155465.20_14:22773222-22773224_TS_1	HS.siRPRD1B_vs_HS.siNT	HS.siRPRD1B	HS.siNT	52820	SLC7A7	protein_coding	56599	147	214
ENSG00000023330.15	2	3:52214181-52214324	+	TE	0.30669	0.77443	-0.46774	0.995	K2	1.5146	ENSG00000023330.15_3:52214181-52214324_TS_2	HS.siRPRD1B_vs_HS.siNT	HS.siRPRD1B	HS.siNT	115384	ALAS1	protein_coding	16242	2420	1000
ENSG00000149231.16	33	11:96386254-96386293	-	CE	0.32709	0.7848	-0.45771	1	K10	4.1762	ENSG00000149231.16_11:96386254-96386293_CE_33	HS.siRPRD1B_vs_HS.siNT	HS.siRPRD1B	HS.siNT	24647	CCDC82	protein_coding	40716	873	1080
ENSG00000247572.9	6	5:81237621-81237827	-	TE	0.49721	0.9549	-0.45769	0.993	K2	1.1568	ENSG00000247572.9_5:81237621-81237827_TS_6	HS.siRPRD1B_vs_HS.siNT	HS.siRPRD1B	HS.siNT	138294	CKMT2-AS1	lncRNA	100225	1130	919
ENSG00000050820.17	4	16:75229103-75229158	-	TE	0.00015545	0.44956	-0.4494	1	K3	1.6077	ENSG00000050820.17_16:75229103-75229158_TS_4	HS.siRPRD1B_vs_HS.siNT	HS.siRPRD1B	HS.siNT	61413	BCAR1	protein_coding	39873	6210	4090
ENSG00000116001.17	16	2:70229059-70229091	-	CE	0.093876	0.5427	-0.44883	1	K2	1.0605	ENSG00000116001.17_2:70229059-70229091_CE_16	HS.siRPRD1B_vs_HS.siNT	HS.siRPRD1B	HS.siNT	98556	TIA1	protein_coding	39217	253	181
ENSG00000117419.16	12	1:44339045-44339316	-	CE	0.40019	0.84496	-0.44477	1	K5	1.9461	ENSG00000117419.16_1:44339045-44339316_CE_12	HS.siRPRD1B_vs_HS.siNT	HS.siRPRD1B	HS.siNT	7111	ERI3	protein_coding	134191	1070	734
ENSG00000171163.16	2	1:248850066-248850516	-	TE	0.42782	0.86926	-0.44143	0.994	K1	1	ENSG00000171163.16_1:248850066-248850516_TS_2	HS.siRPRD1B_vs_HS.siNT	HS.siRPRD1B	HS.siNT	8958	ZNF692	protein_coding	9139	455	373
ENSG00000143324.14	17	1:180632022-180632031	+	TS	0.0089913	0.44899	-0.44	1	K1	0.9984	ENSG00000143324.14_1:180632022-180632031_TE_17	HS.siRPRD1B_vs_HS.siNT	HS.siRPRD1B	HS.siNT	2583	XPR1	protein_coding	258258	120	165
ENSG00000040341.18	3	8:73421212-73421465	-	TE	0.54115	0.9797	-0.43854	1	K2	0.9803	ENSG00000040341.18_8:73421212-73421465_TS_3	HS.siRPRD1B_vs_HS.siNT	HS.siRPRD1B	HS.siNT	158124	STAU2	protein_coding	327340	443	471
ENSG00000118873.17	16	1:220164796-220164799	-	AA	0.53567	0.97191	-0.43624	0.994	K3	1.5605	ENSG00000118873.17_1:220164796-220164799_AD_16	HS.siRPRD1B_vs_HS.siNT	HS.siRPRD1B	HS.siNT	17076	RAB3GAP2	protein_coding	124237	254	468
ENSG00000263072.9	11	16:3128862-3129247	-	TE	0.55765	0.99346	-0.43582	0.992	K1	0.8937	ENSG00000263072.9_16:3128862-3129247_TS_11	HS.siRPRD1B_vs_HS.siNT	HS.siRPRD1B	HS.siNT	62262	ZNF213-AS1	lncRNA	43039	161	150
ENSG00000261716.2	2	1:149850193-149850772	-	TS	0.1417	0.57654	-0.43484	0.994	K1	0.984	ENSG00000261716.2_1:149850193-149850772_TE_2	HS.siRPRD1B_vs_HS.siNT	HS.siRPRD1B	HS.siNT	895	H2BC20P	transcribed_unprocessed_pseudogene	6440	195	227
ENSG00000226919.4	1	1:240776045-240776824	+	TE	0.1891	0.62335	-0.43425	0.998	K1	0.9969	ENSG00000226919.4_1:240776045-240776824_TS_1	HS.siRPRD1B_vs_HS.siNT	HS.siRPRD1B	HS.siNT	17249	ENSG00000226919	lncRNA	13491	179	87.3
ENSG00000179111.9	2	17:8121571-8122022	-	TE	0.5559	0.98925	-0.43335	1	K1	0.9991	ENSG00000179111.9_17:8121571-8122022_TS_2	HS.siRPRD1B_vs_HS.siNT	HS.siRPRD1B	HS.siNT	67973	HES7	protein_coding	3515	547	105
ENSG00000139354.11	17	12:100591736-100591856	+	CE	0.30084	0.71964	-0.41879	0.996	K4	2.4389	ENSG00000139354.11_12:100591736-100591856_CE_17	HS.siRPRD1B_vs_HS.siNT	HS.siRPRD1B	HS.siNT	35713	GAS2L3	protein_coding	54606	124	139
ENSG00000197548.13	3	3:11554989-11555014	+	TE	0.022345	0.44072	-0.41837	0.996	K2	1.4622	ENSG00000197548.13_3:11554989-11555014_TS_3	HS.siRPRD1B_vs_HS.siNT	HS.siRPRD1B	HS.siNT	121092	ATG7	protein_coding	285357	1560	2060
ENSG00000177374.13	2	17:2056671-2059686	+	TE	0.57773	0.99525	-0.41752	1	K1	0.9979	ENSG00000177374.13_17:2056671-2059686_TS_2	HS.siRPRD1B_vs_HS.siNT	HS.siRPRD1B	HS.siNT	75495	HIC1	protein_coding	9088	249	228
ENSG00000173575.22	50	15:92900321-92900323	+	TS	0.55267	0.96939	-0.41671	1	K2	1.1134	ENSG00000173575.22_15:92900321-92900323_TE_50	HS.siRPRD1B_vs_HS.siNT	HS.siRPRD1B	HS.siNT	54986	CHD2	protein_coding	127808	1490	821
ENSG00000147905.18	13	9:37126312-37126942	+	CE	0.57616	0.99192	-0.41576	1	K5	2.4539	ENSG00000147905.18_9:37126312-37126942_CE_13	HS.siRPRD1B_vs_HS.siNT	HS.siRPRD1B	HS.siNT	164089	ZCCHC7	protein_coding	237576	177	161
ENSG00000166199.13	8	11:43886606-43886608	+	AA	0.57641	0.98843	-0.41202	1	K3	1.3063	ENSG00000166199.13_11:43886606-43886608_AD_8	HS.siRPRD1B_vs_HS.siNT	HS.siRPRD1B	HS.siNT	28420	ALKBH3	protein_coding	39464	187	166
ENSG00000063601.17	1	X:150765104-150765108	+	TE	0.5887	0.99819	-0.40949	0.994	K1	0.992	ENSG00000063601.17_X:150765104-150765108_TS_1	HS.siRPRD1B_vs_HS.siNT	HS.siRPRD1B	HS.siNT	172350	MTMR1	protein_coding	72138	1190	622
ENSG00000256223.6	2	12:133156969-133156991	+	TE	0.044532	0.45335	-0.40882	1	K2	0.9646	ENSG00000256223.6_12:133156969-133156991_TS_2	HS.siRPRD1B_vs_HS.siNT	HS.siRPRD1B	HS.siNT	36882	ZNF10	protein_coding	28891	707	258
ENSG00000181038.14	9	17:76729690-76729794	+	CE	0.41824	0.82698	-0.40874	0.992	K3	2.3785	ENSG00000181038.14_17:76729690-76729794_CE_9	HS.siRPRD1B_vs_HS.siNT	HS.siRPRD1B	HS.siNT	73659	METTL23	protein_coding	7107	370	170
ENSG00000134775.16	3	18:36779448-36779779	+	TE	0.4459	0.85406	-0.40816	0.998	K2	1	ENSG00000134775.16_18:36779448-36779779_TS_3	HS.siRPRD1B_vs_HS.siNT	HS.siRPRD1B	HS.siNT	80309	FHOD3	protein_coding	482508	758	879
ENSG00000198513.14	4	14:50632229-50632640	+	TE	0.32558	0.73244	-0.40685	0.996	K2	0.9936	ENSG00000198513.14_14:50632229-50632640_TS_4	HS.siRPRD1B_vs_HS.siNT	HS.siRPRD1B	HS.siNT	53056	ATL1	protein_coding	101509	2580	1410
ENSG00000269713.8	31	1:149080053-149080155	-	CE	0.51091	0.91286	-0.40195	1	K6	4.1179	ENSG00000269713.8_1:149080053-149080155_CE_31	HS.siRPRD1B_vs_HS.siNT	HS.siRPRD1B	HS.siNT	14034	NBPF9	protein_coding	49535	221	215
ENSG00000036054.13	7	3:100311833-100311877	+	CE	0.318	0.71745	-0.39944	1	K5	1.388	ENSG00000036054.13_3:100311833-100311877_CE_7	HS.siRPRD1B_vs_HS.siNT	HS.siRPRD1B	HS.siNT	116706	TBC1D23	protein_coding	64260	1040	865
ENSG00000243742.5	2	11:61636680-61637640	+	TE	0.59779	0.99344	-0.39564	1	K1	0.9997	ENSG00000243742.5_11:61636680-61637640_TS_2	HS.siRPRD1B_vs_HS.siNT	HS.siRPRD1B	HS.siNT	30968	RPLP0P2	transcribed_processed_pseudogene	24414	155	159
ENSG00000234353.2	1	22:23638492-23638677	-	TE	0.025441	0.41911	-0.39367	1	K1	1	ENSG00000234353.2_22:23638492-23638677_TS_1	HS.siRPRD1B_vs_HS.siNT	HS.siRPRD1B	HS.siNT	110368	ENSG00000234353	transcribed_unprocessed_pseudogene	2271	211	113
ENSG00000155508.14	17	5:154859189-154859352	+	AA	0.33978	0.72561	-0.38583	0.999	K7	2.7651	ENSG00000155508.14_5:154859189-154859352_AD_17	HS.siRPRD1B_vs_HS.siNT	HS.siRPRD1B	HS.siNT	130023	CNOT8	protein_coding	19240	678	730
ENSG00000101019.22	3	20:35303453-35304069	-	TE	0.00021761	0.38351	-0.38329	0.999	K2	1.3657	ENSG00000101019.22_20:35303453-35304069_TS_3	HS.siRPRD1B_vs_HS.siNT	HS.siRPRD1B	HS.siNT	102937	UQCC1	protein_coding	109466	4340	4940
ENSG00000121957.15	4	1:108930383-108930711	+	TE	0.00054382	0.38177	-0.38123	1	K3	1.7885	ENSG00000121957.15_1:108930383-108930711_TS_4	HS.siRPRD1B_vs_HS.siNT	HS.siRPRD1B	HS.siNT	15585	GPSM2	protein_coding	59196	1870	1220
ENSG00000177084.18	1	12:132623762-132624689	-	TE	0.0076912	0.38825	-0.38056	1	K1	1	ENSG00000177084.18_12:132623762-132624689_TS_1	HS.siRPRD1B_vs_HS.siNT	HS.siRPRD1B	HS.siNT	41545	POLE	protein_coding	63624	2250	2000
ENSG00000179295.19	20	12:112450318-112450320	+	AA	0.57465	0.95391	-0.37926	1	K4	1.4754	ENSG00000179295.19_12:112450318-112450320_AD_20	HS.siRPRD1B_vs_HS.siNT	HS.siRPRD1B	HS.siNT	36229	PTPN11	protein_coding	91568	1180	2590
ENSG00000197771.13	1	10:119829404-119829439	-	TE	0.62743	0.99992	-0.37249	0.995	K1	0.739	ENSG00000197771.13_10:119829404-119829439_TS_1	HS.siRPRD1B_vs_HS.siNT	HS.siRPRD1B	HS.siNT	19946	MCMBP	protein_coding	63153	4290	10600
ENSG00000288053.1	14	X:49077643-49077747	-	CE	0.39764	0.76554	-0.36789	1	K4	2.5227	ENSG00000288053.1_X:49077643-49077747_CE_14	HS.siRPRD1B_vs_HS.siNT	HS.siRPRD1B	HS.siNT	168706	ENSG00000288053	protein_coding	8418	182	204
ENSG00000170919.16	7	13:45391695-45391702	+	TE	0.02717	0.39362	-0.36645	1	K3	2.1333	ENSG00000170919.16_13:45391695-45391702_TS_7	HS.siRPRD1B_vs_HS.siNT	HS.siRPRD1B	HS.siNT	45321	TPT1-AS1	lncRNA	76631	269	299
ENSG00000178741.12	4	15:74926766-74926887	-	CE	0.59668	0.96106	-0.36437	1	K4	1.5524	ENSG00000178741.12_15:74926766-74926887_CE_4	HS.siRPRD1B_vs_HS.siNT	HS.siRPRD1B	HS.siNT	55586	COX5A	protein_coding	18293	3760	2790
ENSG00000155508.14	16	5:154859353-154859404	+	AA	0.34598	0.70818	-0.3622	1	K7	2.7651	ENSG00000155508.14_5:154859353-154859404_AD_16	HS.siRPRD1B_vs_HS.siNT	HS.siRPRD1B	HS.siNT	130022	CNOT8	protein_coding	19240	901	862
ENSG00000090487.11	2	15:64963027-64963203	-	TE	0.018627	0.37755	-0.35892	1	K2	0.9839	ENSG00000090487.11_15:64963027-64963203_TS_2	HS.siRPRD1B_vs_HS.siNT	HS.siRPRD1B	HS.siNT	59162	SPG21	protein_coding	27289	16300	9650
ENSG00000134644.16	24	1:30981312-30981405	-	CE	0.52141	0.88012	-0.3587	1	K9	4.532	ENSG00000134644.16_1:30981312-30981405_CE_24	HS.siRPRD1B_vs_HS.siNT	HS.siRPRD1B	HS.siNT	12676	PUM1	protein_coding	134486	360	215
ENSG00000155508.14	15	5:154859405-154859496	+	CE	0.35754	0.71413	-0.35659	1	K7	2.7672	ENSG00000155508.14_5:154859405-154859496_CE_15	HS.siRPRD1B_vs_HS.siNT	HS.siRPRD1B	HS.siNT	130021	CNOT8	protein_coding	19240	727	677
ENSG00000174842.17	9	1:92266700-92266741	-	CE	0.49606	0.85183	-0.35577	0.997	K6	2.2392	ENSG00000174842.17_1:92266700-92266741_CE_9	HS.siRPRD1B_vs_HS.siNT	HS.siRPRD1B	HS.siNT	16049	GLMN	protein_coding	52586	646	309
ENSG00000095383.20	21	9:98255173-98255580	-	TS	0.0025252	0.35625	-0.35372	0.993	K2	1.5827	ENSG00000095383.20_9:98255173-98255580_TE_21	HS.siRPRD1B_vs_HS.siNT	HS.siRPRD1B	HS.siNT	162591	TBC1D2	protein_coding	56639	378	205
ENSG00000145284.12	9	4:82798773-82798796	-	TS	0.10021	0.45368	-0.35348	0.999	K1	0.9994	ENSG00000145284.12_4:82798773-82798796_TE_9	HS.siRPRD1B_vs_HS.siNT	HS.siRPRD1B	HS.siNT	123154	SCD5	protein_coding	169258	1110	808
ENSG00000169379.17	30	3:93980190-93980317	+	TS	0.20196	0.55423	-0.35227	0.998	K4	1.636	ENSG00000169379.17_3:93980190-93980317_TE_30	HS.siRPRD1B_vs_HS.siNT	HS.siRPRD1B	HS.siNT	119098	ARL13B	protein_coding	75540	354	147
ENSG00000112576.13	12	6:41941756-41941808	-	TS	0.1842	0.53459	-0.35039	0.998	K2	0.9901	ENSG00000112576.13_6:41941756-41941808_TE_12	HS.siRPRD1B_vs_HS.siNT	HS.siRPRD1B	HS.siNT	140516	CCND3	protein_coding	115424	390	423
ENSG00000179242.16	2	20:61936737-61937249	+	TE	0.61077	0.96025	-0.34948	0.999	K1	0.9996	ENSG00000179242.16_20:61936737-61937249_TS_2	HS.siRPRD1B_vs_HS.siNT	HS.siRPRD1B	HS.siNT	104846	CDH4	protein_coding	688357	3990	5050
ENSG00000182916.8	2	X:103331377-103332088	+	TE	0.56208	0.91003	-0.34795	1	K1	0.9969	ENSG00000182916.8_X:103331377-103332088_TS_2	HS.siRPRD1B_vs_HS.siNT	HS.siRPRD1B	HS.siNT	172556	TCEAL7	protein_coding	2098	2430	1500
ENSG00000137177.20	17	6:17789872-17789910	-	CE	0.2046	0.55177	-0.34717	0.996	K5	1.8111	ENSG00000137177.20_6:17789872-17789910_CE_17	HS.siRPRD1B_vs_HS.siNT	HS.siRPRD1B	HS.siNT	146321	KIF13A	protein_coding	228453	423	636
ENSG00000112210.12	7	6:57210226-57210445	-	CE	0.61423	0.95046	-0.33623	1	K5	3.7783	ENSG00000112210.12_6:57210226-57210445_CE_7	HS.siRPRD1B_vs_HS.siNT	HS.siRPRD1B	HS.siNT	146364	RAB23	protein_coding	35316	973	1030
ENSG00000100505.14	10	14:50998050-50998188	-	CE	0.63064	0.96678	-0.33614	0.995	K3	1.7721	ENSG00000100505.14_14:50998050-50998188_CE_10	HS.siRPRD1B_vs_HS.siNT	HS.siRPRD1B	HS.siNT	47633	TRIM9	protein_coding	120800	115	32
ENSG00000087157.19	7	17:78414879-78414951	+	AA	0.54284	0.87637	-0.33353	1	K5	2.631	ENSG00000087157.19_17:78414879-78414951_AD_7	HS.siRPRD1B_vs_HS.siNT	HS.siRPRD1B	HS.siNT	69059	PGS1	protein_coding	46466	251	197
ENSG00000170791.18	11	8:56212890-56212909	+	AD	0.30159	0.63481	-0.33322	0.998	K3	2.4188	ENSG00000170791.18_8:56212890-56212909_AA_11	HS.siRPRD1B_vs_HS.siNT	HS.siRPRD1B	HS.siNT	155884	CHCHD7	protein_coding	7124	283	892
ENSG00000168056.18	2	11:65538805-65539051	-	TE	0.083341	0.41653	-0.33319	0.993	K2	0.9887	ENSG00000168056.18_11:65538805-65539051_TS_2	HS.siRPRD1B_vs_HS.siNT	HS.siRPRD1B	HS.siNT	28149	LTBP3	protein_coding	20372	408	261
ENSG00000248643.5	1	11:66646468-66646469	+	TE	0.53607	0.86838	-0.33231	1	K1	1	ENSG00000248643.5_11:66646468-66646469_TS_1	HS.siRPRD1B_vs_HS.siNT	HS.siRPRD1B	HS.siNT	24279	RBM14-RBM4	protein_coding	29844	14300	9380
ENSG00000105640.13	2	19:17863305-17863315	+	TE	0.0028215	0.33508	-0.33226	0.995	K2	1	ENSG00000105640.13_19:17863305-17863315_TS_2	HS.siRPRD1B_vs_HS.siNT	HS.siRPRD1B	HS.siNT	82913	RPL18A	protein_coding	4244	428	222
ENSG00000167767.14	12	12:52191603-52192000	-	TS	0.0012491	0.33098	-0.32973	0.995	K1	0.9784	ENSG00000167767.14_12:52191603-52192000_TE_12	HS.siRPRD1B_vs_HS.siNT	HS.siRPRD1B	HS.siNT	34355	KRT80	protein_coding	23019	805	912
ENSG00000187266.14	2	19:11377625-11378595	-	TE	0.64997	0.97923	-0.32926	1	K1	0.9991	ENSG00000187266.14_19:11377625-11378595_TS_2	HS.siRPRD1B_vs_HS.siNT	HS.siRPRD1B	HS.siNT	83362	EPOR	protein_coding	7136	1280	823
ENSG00000258471.2	1	14:20995837-20995943	-	TE	0.25286	0.57807	-0.32521	0.992	K1	0.9944	ENSG00000258471.2_14:20995837-20995943_TS_1	HS.siRPRD1B_vs_HS.siNT	HS.siRPRD1B	HS.siNT	50074	ENSG00000258471	lncRNA	18986	1150	959
ENSG00000163539.18	18	3:33563964-33563966	-	CE	0.44682	0.77171	-0.32488	0.994	K2	1.4883	ENSG00000163539.18_3:33563964-33563966_CE_18	HS.siRPRD1B_vs_HS.siNT	HS.siRPRD1B	HS.siNT	121538	CLASP2	protein_coding	222112	219	99
ENSG00000182481.10	1	17:68046843-68046854	+	TE	4.879e-05	0.32465	-0.3246	1	K2	1.4386	ENSG00000182481.10_17:68046843-68046854_TS_1	HS.siRPRD1B_vs_HS.siNT	HS.siRPRD1B	HS.siNT	67556	KPNA2	protein_coding	11729	22100	27000
ENSG00000010803.16	23	1:41186121-41186250	-	CE	0.66888	0.99282	-0.32394	1	K4	2.9809	ENSG00000010803.16_1:41186121-41186250_CE_23	HS.siRPRD1B_vs_HS.siNT	HS.siRPRD1B	HS.siNT	17209	SCMH1	protein_coding	214955	177	131
ENSG00000100241.22	2	22:50445000-50446805	-	TE	0.00071711	0.32194	-0.32123	0.998	K3	1.9007	ENSG00000100241.22_22:50445000-50446805_TS_2	HS.siRPRD1B_vs_HS.siNT	HS.siRPRD1B	HS.siNT	109120	SBF1	protein_coding	40705	1370	687
ENSG00000152952.12	10	3:146077862-146077924	-	CE	0.35842	0.67964	-0.32122	1	K10	2.6716	ENSG00000152952.12_3:146077862-146077924_CE_10	HS.siRPRD1B_vs_HS.siNT	HS.siRPRD1B	HS.siNT	118631	PLOD2	protein_coding	94214	19500	11700
ENSG00000198718.13	24	14:44962190-44962207	+	TS	0.00022698	0.3214	-0.32118	1	K1	1	ENSG00000198718.13_14:44962190-44962207_TE_24	HS.siRPRD1B_vs_HS.siNT	HS.siRPRD1B	HS.siNT	51893	TOGARAM1	protein_coding	112242	4870	2420
ENSG00000173264.15	2	11:64289405-64289494	+	TE	0.6692	0.99001	-0.32081	1	K2	1.4017	ENSG00000173264.15_11:64289405-64289494_TS_2	HS.siRPRD1B_vs_HS.siNT	HS.siRPRD1B	HS.siNT	28105	GPR137	protein_coding	19439	1990	1090
ENSG00000212710.5	2	18:22413601-22414867	-	TS	0.0044557	0.32464	-0.32018	0.991	K1	0.9996	ENSG00000212710.5_18:22413601-22414867_TE_2	HS.siRPRD1B_vs_HS.siNT	HS.siRPRD1B	HS.siNT	79870	CTAGE1	protein_coding	4317	299	436
ENSG00000158467.17	3	7:129427039-129427175	+	TE	0.56295	0.88313	-0.32018	0.991	K2	1.0019	ENSG00000158467.17_7:129427039-129427175_TS_3	HS.siRPRD1B_vs_HS.siNT	HS.siRPRD1B	HS.siNT	147107	AHCYL2	protein_coding	205182	7530	4520
ENSG00000144677.15	5	3:37980864-37981824	+	RI	0.44775	0.76731	-0.31957	1	K4	2.8498	ENSG00000144677.15_3:37980864-37981824_RI_5	HS.siRPRD1B_vs_HS.siNT	HS.siRPRD1B	HS.siNT	114122	CTDSPL	protein_coding	122590	385	475
ENSG00000166224.17	17	10:70816119-70816126	+	AD	0.66309	0.98165	-0.31856	0.997	K3	1.4444	ENSG00000166224.17_10:70816119-70816126_AA_17	HS.siRPRD1B_vs_HS.siNT	HS.siRPRD1B	HS.siNT	19553	SGPL1	protein_coding	65237	167	76.9
ENSG00000180694.14	5	8:90645111-90645905	-	TS	0.020556	0.33892	-0.31836	1	K1	0.9683	ENSG00000180694.14_8:90645111-90645905_TE_5	HS.siRPRD1B_vs_HS.siNT	HS.siRPRD1B	HS.siNT	157601	TMEM64	protein_coding	169638	413	588
ENSG00000117280.13	15	1:205775273-205775373	-	AD	0.60751	0.92363	-0.31612	0.995	K4	2.3591	ENSG00000117280.13_1:205775273-205775373_AA_15	HS.siRPRD1B_vs_HS.siNT	HS.siRPRD1B	HS.siNT	5321	RAB29	protein_coding	7497	93	129
ENSG00000143801.18	13	1:226895424-226895803	+	TE	0.68309	0.99864	-0.31555	0.993	K2	0.9921	ENSG00000143801.18_1:226895424-226895803_TS_13	HS.siRPRD1B_vs_HS.siNT	HS.siRPRD1B	HS.siNT	4954	PSEN2	protein_coding	57543	1750	650
ENSG00000020256.20	3	20:52088392-52088643	-	CE	0.5903	0.90578	-0.31548	0.996	K3	1.8623	ENSG00000020256.20_20:52088392-52088643_CE_3	HS.siRPRD1B_vs_HS.siNT	HS.siRPRD1B	HS.siNT	105862	ZFP64	protein_coding	152646	150	47
ENSG00000126883.18	16	9:131192208-131192292	+	CE	0.51369	0.82896	-0.31527	1	K5	2.3703	ENSG00000126883.18_9:131192208-131192292_CE_16	HS.siRPRD1B_vs_HS.siNT	HS.siRPRD1B	HS.siNT	163429	NUP214	protein_coding	109078	500	395
ENSG00000172915.20	7	13:35672521-35672624	+	TE	0.00082573	0.316	-0.31517	0.995	K4	2.4384	ENSG00000172915.20_13:35672521-35672624_TS_7	HS.siRPRD1B_vs_HS.siNT	HS.siRPRD1B	HS.siNT	46240	NBEA	protein_coding	730753	1220	1140
ENSG00000197603.16	15	5:37157313-37157420	-	CE	0.24211	0.55503	-0.31292	1	K1	0.9999	ENSG00000197603.16_5:37157313-37157420_CE_15	HS.siRPRD1B_vs_HS.siNT	HS.siRPRD1B	HS.siNT	135997	CPLANE1	protein_coding	143149	205	158
ENSG00000133112.17	1	13:45333471-45336872	-	TE	0.4365	0.74742	-0.31092	0.991	K2	1.0222	ENSG00000133112.17_13:45333471-45336872_TS_1	HS.siRPRD1B_vs_HS.siNT	HS.siRPRD1B	HS.siNT	44423	TPT1	protein_coding	7814	192000	103000
ENSG00000149948.14	17	12:65824460-65824482	+	TS	0.60766	0.91842	-0.31076	0.991	K2	1.4712	ENSG00000149948.14_12:65824460-65824482_TE_17	HS.siRPRD1B_vs_HS.siNT	HS.siRPRD1B	HS.siNT	36511	HMGA2	protein_coding	141832	868	1020
ENSG00000117525.14	9	1:94540572-94541066	-	CE	0.38427	0.69435	-0.31007	1	K1	0.979	ENSG00000117525.14_1:94540572-94541066_CE_9	HS.siRPRD1B_vs_HS.siNT	HS.siRPRD1B	HS.siNT	13310	F3	protein_coding	12587	1450	1120
ENSG00000132640.15	1	20:11926596-11926609	+	TE	0.54818	0.85684	-0.30866	1	K2	1.0681	ENSG00000132640.15_20:11926596-11926609_TS_1	HS.siRPRD1B_vs_HS.siNT	HS.siRPRD1B	HS.siNT	103131	BTBD3	protein_coding	35887	32000	16500
ENSG00000236088.11	6	17:14028710-14028890	-	TE	0.00067292	0.30739	-0.30671	0.996	K2	1.4414	ENSG00000236088.11_17:14028710-14028890_TS_6	HS.siRPRD1B_vs_HS.siNT	HS.siRPRD1B	HS.siNT	74781	COX10-AS1	lncRNA	313922	1350	1640
ENSG00000117523.18	5	1:171587648-171587751	+	CE	0.34179	0.64844	-0.30664	1	K11	4.0613	ENSG00000117523.18_1:171587648-171587751_CE_5	HS.siRPRD1B_vs_HS.siNT	HS.siRPRD1B	HS.siNT	9772	PRRC2C	protein_coding	107982	836	1790
ENSG00000135486.19	18	12:54283892-54283967	+	CE	0.69295	0.99927	-0.30633	0.997	K6	2.167	ENSG00000135486.19_12:54283892-54283967_CE_18	HS.siRPRD1B_vs_HS.siNT	HS.siRPRD1B	HS.siNT	41757	HNRNPA1	protein_coding	6896	1470	1400
ENSG00000139168.9	1	12:42312086-42312101	-	TE	0.56039	0.86671	-0.30632	0.997	K2	1.1499	ENSG00000139168.9_12:42312086-42312101_TS_1	HS.siRPRD1B_vs_HS.siNT	HS.siRPRD1B	HS.siNT	38656	ZCRB1	protein_coding	14172	3780	2880
ENSG00000020256.20	6	20:52098438-52098587	-	CE	0.60713	0.91297	-0.30584	0.991	K4	2.2904	ENSG00000020256.20_20:52098438-52098587_CE_6	HS.siRPRD1B_vs_HS.siNT	HS.siRPRD1B	HS.siNT	105865	ZFP64	protein_coding	152646	194	106
ENSG00000196549.13	37	3:155079672-155079756	+	AF	0.55738	0.86208	-0.3047	0.998	K1	0.998	ENSG00000196549.13_3:155079672-155079756_AL_37	HS.siRPRD1B_vs_HS.siNT	HS.siRPRD1B	HS.siNT	113229	MME	protein_coding	159581	416	154
ENSG00000214413.9	2	10:110898772-110898973	-	TE	0.00019635	0.3042	-0.30401	0.994	K4	1.8686	ENSG00000214413.9_10:110898772-110898973_TS_2	HS.siRPRD1B_vs_HS.siNT	HS.siRPRD1B	HS.siNT	23239	BBIP1	protein_coding	20472	5290	3780
ENSG00000067606.17	1	1:2185391-2185395	+	TE	0.00064031	0.30355	-0.30291	0.999	K1	0.9997	ENSG00000067606.17_1:2185391-2185395_TS_1	HS.siRPRD1B_vs_HS.siNT	HS.siRPRD1B	HS.siNT	3093	PRKCZ	protein_coding	134985	1400	1170
ENSG00000135404.12	1	12:55725323-55725469	-	TE	0.29275	0.59528	-0.30252	0.996	K2	1.0537	ENSG00000135404.12_12:55725323-55725469_TS_1	HS.siRPRD1B_vs_HS.siNT	HS.siRPRD1B	HS.siNT	38425	CD63	protein_coding	4385	9830	12200
ENSG00000187240.17	46	11:103192097-103192117	+	AA	0.55032	0.8521	-0.30178	0.991	K5	1.4273	ENSG00000187240.17_11:103192097-103192117_AD_46	HS.siRPRD1B_vs_HS.siNT	HS.siRPRD1B	HS.siNT	33269	DYNC2H1	protein_coding	370454	260	285
ENSG00000104388.15	13	8:60517181-60517253	+	TS	0.001395	0.3022	-0.30081	0.994	K2	1.411	ENSG00000104388.15_8:60517181-60517253_TE_13	HS.siRPRD1B_vs_HS.siNT	HS.siRPRD1B	HS.siNT	160259	RAB2A	protein_coding	106709	686	861
ENSG00000117139.18	5	1:202727448-202727674	-	TE	0.35537	0.05328	0.30209	0.995	K3	1.7868	ENSG00000117139.18_1:202727448-202727674_TS_5	HS.siRPRD1B_vs_HS.siNT	HS.siRPRD1B	HS.siNT	3151	KDM5B	protein_coding	83993	5910	1890
ENSG00000067606.17	2	1:2184922-2185390	+	TE	0.99934	0.69695	0.30239	0.999	K1	0.9997	ENSG00000067606.17_1:2184922-2185390_TS_2	HS.siRPRD1B_vs_HS.siNT	HS.siRPRD1B	HS.siNT	3094	PRKCZ	protein_coding	134985	1400	1170
ENSG00000198363.18	17	8:61618978-61619019	-	CE	0.97691	0.67359	0.30331	0.999	K11	5.0848	ENSG00000198363.18_8:61618978-61619019_CE_17	HS.siRPRD1B_vs_HS.siNT	HS.siRPRD1B	HS.siNT	156892	ASPH	protein_coding	214085	2360	3030
ENSG00000101745.17	13	18:9208798-9208803	+	AD	0.54309	0.23916	0.30393	1	K6	3.1874	ENSG00000101745.17_18:9208798-9208803_AA_13	HS.siRPRD1B_vs_HS.siNT	HS.siRPRD1B	HS.siNT	79184	ANKRD12	protein_coding	149758	181	168
ENSG00000055147.19	21	5:154038388-154038434	-	CE	0.94322	0.63749	0.30573	0.997	K3	1.9627	ENSG00000055147.19_5:154038388-154038434_CE_21	HS.siRPRD1B_vs_HS.siNT	HS.siRPRD1B	HS.siNT	137374	FAM114A2	protein_coding	48789	108	156
ENSG00000177058.12	2	5:55625848-55625857	-	TE	0.45576	0.14944	0.30631	0.995	K2	1.2877	ENSG00000177058.12_5:55625848-55625857_TS_2	HS.siRPRD1B_vs_HS.siNT	HS.siRPRD1B	HS.siNT	132922	SLC38A9	protein_coding	147350	4380	1800
ENSG00000171310.11	6	12:104457001-104457514	+	TS	0.31445	0.0063129	0.30814	1	K2	1.3269	ENSG00000171310.11_12:104457001-104457514_TE_6	HS.siRPRD1B_vs_HS.siNT	HS.siRPRD1B	HS.siNT	44001	CHST11	protein_coding	306720	104	150
ENSG00000132640.15	2	20:11926591-11926595	+	TE	0.44641	0.13763	0.30878	1	K2	1.0681	ENSG00000132640.15_20:11926591-11926595_TS_2	HS.siRPRD1B_vs_HS.siNT	HS.siRPRD1B	HS.siNT	103132	BTBD3	protein_coding	35887	32000	16500
ENSG00000133112.17	2	13:45336873-45337301	-	TE	0.5605	0.25131	0.30919	0.994	K2	1.0222	ENSG00000133112.17_13:45336873-45337301_TS_2	HS.siRPRD1B_vs_HS.siNT	HS.siRPRD1B	HS.siNT	44424	TPT1	protein_coding	7814	192000	103000
ENSG00000033100.17	1	7:151238820-151238822	+	TE	0.31141	0.00052921	0.31088	1	K2	1.4585	ENSG00000033100.17_7:151238820-151238822_TS_1	HS.siRPRD1B_vs_HS.siNT	HS.siRPRD1B	HS.siNT	147648	CHPF2	protein_coding	8497	3220	1790
ENSG00000166845.15	8	18:54361949-54362431	+	AD	0.67209	0.35971	0.31238	1	K2	1.5757	ENSG00000166845.15_18:54361949-54362431_AA_8	HS.siRPRD1B_vs_HS.siNT	HS.siRPRD1B	HS.siNT	78151	C18orf54	protein_coding	27313	413	602
ENSG00000160710.18	29	1:154607992-154608186	-	AF	0.71677	0.40317	0.3136	0.991	K3	1.744	ENSG00000160710.18_1:154607992-154608186_AL_29	HS.siRPRD1B_vs_HS.siNT	HS.siRPRD1B	HS.siNT	2073	ADAR	protein_coding	46319	374	223
ENSG00000143801.18	12	1:226895804-226896086	+	TE	0.31689	0.0013232	0.31556	0.996	K2	0.9921	ENSG00000143801.18_1:226895804-226896086_TS_12	HS.siRPRD1B_vs_HS.siNT	HS.siRPRD1B	HS.siNT	4953	PSEN2	protein_coding	57543	1750	650
ENSG00000138050.15	5	2:39757248-39757368	-	CE	0.61278	0.29581	0.31697	0.995	K1	0.9932	ENSG00000138050.15_2:39757248-39757368_CE_5	HS.siRPRD1B_vs_HS.siNT	HS.siRPRD1B	HS.siNT	99756	THUMPD2	protein_coding	43208	428	122
ENSG00000076242.16	3	3:37050824-37050842	+	TE	0.80184	0.48435	0.31749	0.998	K3	1.9013	ENSG00000076242.16_3:37050824-37050842_TS_3	HS.siRPRD1B_vs_HS.siNT	HS.siRPRD1B	HS.siNT	113232	MLH1	protein_coding	57497	1150	691
ENSG00000180694.14	6	8:90645906-90646083	-	TS	0.97942	0.66108	0.31834	1	K1	0.9683	ENSG00000180694.14_8:90645906-90646083_TE_6	HS.siRPRD1B_vs_HS.siNT	HS.siRPRD1B	HS.siNT	157602	TMEM64	protein_coding	169638	413	588
ENSG00000212710.5	3	18:22414868-22417915	-	TS	0.99565	0.67592	0.31973	0.992	K1	0.9996	ENSG00000212710.5_18:22414868-22417915_TE_3	HS.siRPRD1B_vs_HS.siNT	HS.siRPRD1B	HS.siNT	79871	CTAGE1	protein_coding	4317	299	436
ENSG00000198718.13	23	14:44962208-44964467	+	TS	0.99977	0.67826	0.32151	1	K1	1	ENSG00000198718.13_14:44962208-44964467_TE_23	HS.siRPRD1B_vs_HS.siNT	HS.siRPRD1B	HS.siNT	51892	TOGARAM1	protein_coding	112242	4870	2420
ENSG00000273841.6	9	5:69367839-69368626	-	AD	0.47699	0.15521	0.32178	0.999	K4	2.4645	ENSG00000273841.6_5:69367839-69368626_AA_9	HS.siRPRD1B_vs_HS.siNT	HS.siRPRD1B	HS.siNT	137184	TAF9	protein_coding	7988	129	93.6
ENSG00000089060.12	1	12:113298759-113298770	-	TE	0.33901	0.015683	0.32333	0.998	K3	1.6467	ENSG00000089060.12_12:113298759-113298770_TS_1	HS.siRPRD1B_vs_HS.siNT	HS.siRPRD1B	HS.siNT	36568	SLC8B1	protein_coding	60735	1290	585
ENSG00000068885.15	29	3:160383437-160383504	-	CE	0.82981	0.50527	0.32454	0.999	K4	2.489	ENSG00000068885.15_3:160383437-160383504_CE_29	HS.siRPRD1B_vs_HS.siNT	HS.siRPRD1B	HS.siNT	112570	IFT80	protein_coding	142895	339	299
ENSG00000167182.16	12	17:47897815-47897927	+	CE	0.81271	0.48804	0.32466	0.995	K4	2.26	ENSG00000167182.16_17:47897815-47897927_CE_12	HS.siRPRD1B_vs_HS.siNT	HS.siRPRD1B	HS.siNT	68192	SP2	protein_coding	32808	156	104
ENSG00000258471.2	2	14:20995944-20996330	-	TE	0.74725	0.42206	0.32519	0.993	K1	0.9944	ENSG00000258471.2_14:20995944-20996330_TS_2	HS.siRPRD1B_vs_HS.siNT	HS.siRPRD1B	HS.siNT	50075	ENSG00000258471	lncRNA	18986	1150	959
ENSG00000273841.6	10	5:69368627-69368726	-	CE	0.52402	0.1971	0.32692	0.999	K4	2.4645	ENSG00000273841.6_5:69368627-69368726_CE_10	HS.siRPRD1B_vs_HS.siNT	HS.siRPRD1B	HS.siNT	137185	TAF9	protein_coding	7988	268	145
ENSG00000055147.19	20	5:154038293-154038387	-	AD	0.9341	0.6069	0.3272	0.998	K3	1.9627	ENSG00000055147.19_5:154038293-154038387_AA_20	HS.siRPRD1B_vs_HS.siNT	HS.siRPRD1B	HS.siNT	137373	FAM114A2	protein_coding	48789	181	174
ENSG00000187266.14	1	19:11377207-11377624	-	TE	0.34977	0.020852	0.32891	1	K1	0.9991	ENSG00000187266.14_19:11377207-11377624_TS_1	HS.siRPRD1B_vs_HS.siNT	HS.siRPRD1B	HS.siNT	83361	EPOR	protein_coding	7136	1280	823
ENSG00000167767.14	13	12:52192001-52192014	-	TS	0.99877	0.66923	0.32955	0.996	K1	0.9784	ENSG00000167767.14_12:52192001-52192014_TE_13	HS.siRPRD1B_vs_HS.siNT	HS.siRPRD1B	HS.siNT	34356	KRT80	protein_coding	23019	805	912
ENSG00000135090.14	30	12:118359521-118359720	-	AF	0.39021	0.059092	0.33111	0.994	K3	1.5653	ENSG00000135090.14_12:118359521-118359720_AL_30	HS.siRPRD1B_vs_HS.siNT	HS.siRPRD1B	HS.siNT	35403	TAOK3	protein_coding	223107	168	134
ENSG00000105640.13	3	19:17863264-17863304	+	TE	0.99711	0.66501	0.3321	0.996	K2	1	ENSG00000105640.13_19:17863264-17863304_TS_3	HS.siRPRD1B_vs_HS.siNT	HS.siRPRD1B	HS.siNT	82914	RPL18A	protein_coding	4244	428	222
ENSG00000248643.5	2	11:66646027-66646467	+	TE	0.46409	0.13165	0.33244	0.999	K1	1	ENSG00000248643.5_11:66646027-66646467_TS_2	HS.siRPRD1B_vs_HS.siNT	HS.siRPRD1B	HS.siNT	24280	RBM14-RBM4	protein_coding	29844	14300	9380
ENSG00000143819.13	11	1:225810412-225810615	+	AF	0.37382	0.040152	0.33367	1	K1	0.983	ENSG00000143819.13_1:225810412-225810615_AL_11	HS.siRPRD1B_vs_HS.siNT	HS.siRPRD1B	HS.siNT	7200	EPHX1	protein_coding	35440	138	44.8
ENSG00000168056.18	3	11:65539052-65539231	-	TE	0.91659	0.58198	0.3346	0.998	K2	0.9887	ENSG00000168056.18_11:65539052-65539231_TS_3	HS.siRPRD1B_vs_HS.siNT	HS.siRPRD1B	HS.siNT	28150	LTBP3	protein_coding	20372	408	261
ENSG00000273841.6	11	5:69368727-69368824	-	RI	0.52419	0.18818	0.33601	1	K4	2.4645	ENSG00000273841.6_5:69368727-69368824_RI_11	HS.siRPRD1B_vs_HS.siNT	HS.siRPRD1B	HS.siNT	137186	TAF9	protein_coding	7988	268	208
ENSG00000140474.14	5	15:74838152-74838192	-	CE	0.9763	0.63939	0.33691	0.999	K2	1.1228	ENSG00000140474.14_15:74838152-74838192_CE_5	HS.siRPRD1B_vs_HS.siNT	HS.siRPRD1B	HS.siNT	53515	ULK3	protein_coding	7229	144	67.8
ENSG00000152601.18	10	3:152446704-152446757	+	CE	0.83505	0.49573	0.33932	1	K7	2.7907	ENSG00000152601.18_3:152446704-152446757_CE_10	HS.siRPRD1B_vs_HS.siNT	HS.siRPRD1B	HS.siNT	122844	MBNL1	protein_coding	221953	1420	1340
ENSG00000151746.15	22	12:32106847-32107150	+	TS	0.34069	0.0013409	0.33935	1	K2	1.29	ENSG00000151746.15_12:32106847-32107150_TE_22	HS.siRPRD1B_vs_HS.siNT	HS.siRPRD1B	HS.siNT	39925	BICD1	protein_coding	276799	680	880
ENSG00000225697.13	1	3:48625723-48625724	-	TE	0.34338	0.0025717	0.34081	1	K2	0.9959	ENSG00000225697.13_3:48625723-48625724_TS_1	HS.siRPRD1B_vs_HS.siNT	HS.siRPRD1B	HS.siNT	113447	SLC26A6	protein_coding	9771	619	676
ENSG00000082397.18	32	18:5521258-5540339	-	AD	0.43748	0.096488	0.34099	0.999	K2	1.4094	ENSG00000082397.18_18:5521258-5540339_AA_32	HS.siRPRD1B_vs_HS.siNT	HS.siRPRD1B	HS.siNT	80543	EPB41L3	protein_coding	238320	155	72.9
ENSG00000168685.15	6	5:35874449-35874542	+	CE	0.6663	0.32292	0.34338	1	K3	1.7699	ENSG00000168685.15_5:35874449-35874542_CE_6	HS.siRPRD1B_vs_HS.siNT	HS.siRPRD1B	HS.siNT	135898	IL7R	protein_coding	26909	1370	1410
ENSG00000182916.8	1	X:103332089-103332326	+	TE	0.43776	0.089777	0.34798	1	K1	0.9969	ENSG00000182916.8_X:103332089-103332326_TS_1	HS.siRPRD1B_vs_HS.siNT	HS.siRPRD1B	HS.siNT	172555	TCEAL7	protein_coding	2098	2430	1500
ENSG00000112576.13	11	6:41941520-41941755	-	TS	0.81475	0.46544	0.34931	0.999	K2	0.9901	ENSG00000112576.13_6:41941520-41941755_TE_11	HS.siRPRD1B_vs_HS.siNT	HS.siRPRD1B	HS.siNT	140515	CCND3	protein_coding	115424	390	423
ENSG00000179242.16	1	20:61937250-61940617	+	TE	0.38928	0.039717	0.34957	0.998	K1	0.9996	ENSG00000179242.16_20:61937250-61940617_TS_1	HS.siRPRD1B_vs_HS.siNT	HS.siRPRD1B	HS.siNT	104845	CDH4	protein_coding	688357	3990	5050
ENSG00000180628.15	11	10:91227337-91240483	+	AA	0.68057	0.33078	0.3498	0.995	K3	2.0118	ENSG00000180628.15_10:91227337-91240483_AD_11	HS.siRPRD1B_vs_HS.siNT	HS.siRPRD1B	HS.siNT	17773	PCGF5	protein_coding	121326	1000	368
ENSG00000130119.17	4	X:54561036-54561040	+	TE	0.88974	0.53842	0.35132	1	K3	1.6093	ENSG00000130119.17_X:54561036-54561040_TS_4	HS.siRPRD1B_vs_HS.siNT	HS.siRPRD1B	HS.siNT	173511	GNL3L	protein_coding	91339	373	435
ENSG00000145284.12	8	4:82798306-82798772	-	TS	0.89979	0.54651	0.35329	0.995	K1	0.9994	ENSG00000145284.12_4:82798306-82798772_TE_8	HS.siRPRD1B_vs_HS.siNT	HS.siRPRD1B	HS.siNT	123153	SCD5	protein_coding	169258	1110	808
ENSG00000087460.29	23	20:58891754-58891865	+	TS	0.35725	0.00047137	0.35678	1	K3	1.511	ENSG00000087460.29_20:58891754-58891865_TE_23	HS.siRPRD1B_vs_HS.siNT	HS.siRPRD1B	HS.siNT	103000	GNAS	protein_coding	71475	1160	2000
ENSG00000090487.11	3	15:64963204-64963736	-	TE	0.98141	0.62234	0.35906	0.998	K2	0.9839	ENSG00000090487.11_15:64963204-64963736_TS_3	HS.siRPRD1B_vs_HS.siNT	HS.siRPRD1B	HS.siNT	59163	SPG21	protein_coding	27289	16300	9650
ENSG00000175806.15	3	8:10428366-10428885	+	TE	0.36888	0.0010501	0.36783	0.995	K2	1.5624	ENSG00000175806.15_8:10428366-10428885_TS_3	HS.siRPRD1B_vs_HS.siNT	HS.siRPRD1B	HS.siNT	157232	MSRA	protein_coding	374600	1310	1140
ENSG00000187790.11	19	14:45155373-45155459	+	CE	0.90447	0.53654	0.36793	1	K4	2.3732	ENSG00000187790.11_14:45155373-45155459_CE_19	HS.siRPRD1B_vs_HS.siNT	HS.siRPRD1B	HS.siNT	52201	FANCM	protein_coding	64961	211	232
ENSG00000172915.20	8	13:35672365-35672520	+	TE	0.47661	0.10648	0.37013	1	K4	2.4384	ENSG00000172915.20_13:35672365-35672520_TS_8	HS.siRPRD1B_vs_HS.siNT	HS.siRPRD1B	HS.siNT	46241	NBEA	protein_coding	730753	1220	1140
ENSG00000006704.11	14	7:74555393-74555437	+	AA	0.47429	0.10299	0.37131	0.999	K3	2.2348	ENSG00000006704.11_7:74555393-74555437_AD_14	HS.siRPRD1B_vs_HS.siNT	HS.siRPRD1B	HS.siNT	148327	GTF2IRD1	protein_coding	148816	179	98.9
ENSG00000163521.16	2	2:219236766-219236770	-	TE	0.40824	0.030117	0.37812	0.997	K2	1.4076	ENSG00000163521.16_2:219236766-219236770_TS_2	HS.siRPRD1B_vs_HS.siNT	HS.siRPRD1B	HS.siNT	94400	GLB1L	protein_coding	8881	150	122
ENSG00000177084.18	2	12:132624690-132624810	-	TE	0.99225	0.61161	0.38063	1	K1	1	ENSG00000177084.18_12:132624690-132624810_TS_2	HS.siRPRD1B_vs_HS.siNT	HS.siRPRD1B	HS.siNT	41546	POLE	protein_coding	63624	2250	2000
ENSG00000140332.18	1	15:70047790-70048274	-	TE	0.39255	0.0026712	0.38988	1	K3	1.9752	ENSG00000140332.18_15:70047790-70048274_TS_1	HS.siRPRD1B_vs_HS.siNT	HS.siRPRD1B	HS.siNT	54052	TLE3	protein_coding	50387	912	338
ENSG00000164038.16	14	4:103057972-103065768	-	AA	0.42611	0.034875	0.39123	1	K2	1.5378	ENSG00000164038.16_4:103057972-103065768_AD_14	HS.siRPRD1B_vs_HS.siNT	HS.siRPRD1B	HS.siNT	128589	SLC9B2	protein_coding	65962	124	74
ENSG00000138735.16	1	4:119494403-119498540	-	TE	0.39377	0.0023947	0.39138	0.991	K1	0.9887	ENSG00000138735.16_4:119494403-119498540_TS_1	HS.siRPRD1B_vs_HS.siNT	HS.siRPRD1B	HS.siNT	122929	PDE5A	protein_coding	134408	1090	401
ENSG00000234353.2	2	22:23638678-23638942	-	TE	0.97482	0.58067	0.39415	1	K1	1	ENSG00000234353.2_22:23638678-23638942_TS_2	HS.siRPRD1B_vs_HS.siNT	HS.siRPRD1B	HS.siNT	110369	ENSG00000234353	transcribed_unprocessed_pseudogene	2271	211	113
ENSG00000243742.5	1	11:61637641-61639449	+	TE	0.40334	0.0063077	0.39703	1	K1	0.9997	ENSG00000243742.5_11:61637641-61639449_TS_1	HS.siRPRD1B_vs_HS.siNT	HS.siRPRD1B	HS.siNT	30967	RPLP0P2	transcribed_processed_pseudogene	24414	155	159
ENSG00000137959.17	4	1:78642329-78642369	+	TE	0.51349	0.11613	0.39737	0.992	K3	1.5169	ENSG00000137959.17_1:78642329-78642369_TS_4	HS.siRPRD1B_vs_HS.siNT	HS.siRPRD1B	HS.siNT	16284	IFI44L	protein_coding	26244	3560	61
ENSG00000140992.19	19	16:2558430-2559881	+	CE	0.51055	0.11309	0.39746	1	K5	2.9402	ENSG00000140992.19_16:2558430-2559881_CE_19	HS.siRPRD1B_vs_HS.siNT	HS.siRPRD1B	HS.siNT	61493	PDPK1	protein_coding	65210	59.3	157
ENSG00000158467.17	2	7:129427176-129427211	+	TE	0.43711	0.038925	0.39819	1	K2	1.0019	ENSG00000158467.17_7:129427176-129427211_TS_2	HS.siRPRD1B_vs_HS.siNT	HS.siRPRD1B	HS.siNT	147106	AHCYL2	protein_coding	205182	7530	4520
ENSG00000102125.16	10	X:154419705-154419746	+	CE	0.66977	0.26875	0.40102	1	K2	1.2772	ENSG00000102125.16_X:154419705-154419746_CE_10	HS.siRPRD1B_vs_HS.siNT	HS.siRPRD1B	HS.siNT	168092	TAFAZZIN	protein_coding	10203	337	205
ENSG00000185917.14	8	21:36043401-36043651	-	CE	0.9933	0.5911	0.4022	1	K1	0.9979	ENSG00000185917.14_21:36043401-36043651_CE_8	HS.siRPRD1B_vs_HS.siNT	HS.siRPRD1B	HS.siNT	107573	SETD4	protein_coding	44849	139	120
ENSG00000099849.15	1	11:564022-564025	+	TE	0.41258	0.0097877	0.40279	0.999	K2	1.4797	ENSG00000099849.15_11:564022-564025_TS_1	HS.siRPRD1B_vs_HS.siNT	HS.siRPRD1B	HS.siNT	28775	RASSF7	protein_coding	3622	685	704
ENSG00000198363.18	15	8:61583944-61584029	-	CE	0.99114	0.58382	0.40732	1	K11	4.7309	ENSG00000198363.18_8:61583944-61584029_CE_15	HS.siRPRD1B_vs_HS.siNT	HS.siRPRD1B	HS.siNT	156890	ASPH	protein_coding	214085	1980	2180
ENSG00000256223.6	3	12:133156092-133156968	+	TE	0.95531	0.54543	0.40988	1	K2	0.9646	ENSG00000256223.6_12:133156092-133156968_TS_3	HS.siRPRD1B_vs_HS.siNT	HS.siRPRD1B	HS.siNT	36883	ZNF10	protein_coding	28891	707	258
ENSG00000023330.15	3	3:52214020-52214180	+	TE	0.56082	0.14686	0.41396	1	K2	1.5146	ENSG00000023330.15_3:52214020-52214180_TS_3	HS.siRPRD1B_vs_HS.siNT	HS.siRPRD1B	HS.siNT	115385	ALAS1	protein_coding	16242	2420	1000
ENSG00000177479.20	22	3:48927465-48927813	+	CE	0.95843	0.54445	0.41398	1	K7	3.0385	ENSG00000177479.20_3:48927465-48927813_CE_22	HS.siRPRD1B_vs_HS.siNT	HS.siRPRD1B	HS.siNT	121163	ARIH2	protein_coding	67562	1840	1510
ENSG00000177374.13	1	17:2059687-2063241	+	TE	0.42162	0.004604	0.41702	1	K1	0.9979	ENSG00000177374.13_17:2059687-2063241_TS_1	HS.siRPRD1B_vs_HS.siNT	HS.siRPRD1B	HS.siNT	75494	HIC1	protein_coding	9088	249	228
ENSG00000101413.12	2	20:38087863-38089725	+	AA	0.49386	0.076582	0.41728	1	K2	0.9864	ENSG00000101413.12_20:38087863-38089725_AD_2	HS.siRPRD1B_vs_HS.siNT	HS.siRPRD1B	HS.siNT	104244	RPRD1B	protein_coding	94056	93.5	635
ENSG00000205726.15	29	21:33817231-33817498	+	CE	0.64212	0.22148	0.42065	1	K2	1.5226	ENSG00000205726.15_21:33817231-33817498_CE_29	HS.siRPRD1B_vs_HS.siNT	HS.siRPRD1B	HS.siNT	108429	ITSN1	protein_coding	257462	185	351
ENSG00000134775.16	2	18:36779780-36780055	+	TE	0.55393	0.13154	0.42239	0.998	K2	1	ENSG00000134775.16_18:36779780-36780055_TS_2	HS.siRPRD1B_vs_HS.siNT	HS.siRPRD1B	HS.siNT	80308	FHOD3	protein_coding	482508	758	879
ENSG00000155666.12	1	16:27221723-27221768	+	TE	0.42855	0.0051777	0.42337	1	K2	1.4606	ENSG00000155666.12_16:27221723-27221768_TS_1	HS.siRPRD1B_vs_HS.siNT	HS.siRPRD1B	HS.siNT	63505	KDM8	protein_coding	18261	327	173
ENSG00000173575.22	49	15:92900324-92900824	+	TS	0.43096	0.003944	0.42702	1	K2	1.1134	ENSG00000173575.22_15:92900324-92900824_TE_49	HS.siRPRD1B_vs_HS.siNT	HS.siRPRD1B	HS.siNT	54985	CHD2	protein_coding	127808	1490	821
ENSG00000249637.3	5	5:140401111-140401367	-	TS	0.49784	0.067149	0.43069	0.993	K2	1.4779	ENSG00000249637.3_5:140401111-140401367_TE_5	HS.siRPRD1B_vs_HS.siNT	HS.siRPRD1B	HS.siNT	137945	ANKHD1-DT	lncRNA	30570	118	74.7
ENSG00000101413.12	3	20:38070225-38087862	+	AA	0.49661	0.065194	0.43142	1	K2	0.9864	ENSG00000101413.12_20:38070225-38087862_AD_3	HS.siRPRD1B_vs_HS.siNT	HS.siRPRD1B	HS.siNT	104245	RPRD1B	protein_coding	94056	106	580
ENSG00000226919.4	2	1:240775805-240776044	+	TE	0.80959	0.37649	0.43311	0.998	K1	0.9969	ENSG00000226919.4_1:240775805-240776044_TS_2	HS.siRPRD1B_vs_HS.siNT	HS.siRPRD1B	HS.siNT	17250	ENSG00000226919	lncRNA	13491	179	87.3
ENSG00000179111.9	1	17:8120592-8121570	-	TE	0.44387	0.010683	0.43319	1	K1	0.9991	ENSG00000179111.9_17:8120592-8121570_TS_1	HS.siRPRD1B_vs_HS.siNT	HS.siRPRD1B	HS.siNT	67972	HES7	protein_coding	3515	547	105
ENSG00000261716.2	3	1:149850773-149850937	-	TS	0.85765	0.42234	0.43532	0.994	K1	0.984	ENSG00000261716.2_1:149850773-149850937_TE_3	HS.siRPRD1B_vs_HS.siNT	HS.siRPRD1B	HS.siNT	896	H2BC20P	transcribed_unprocessed_pseudogene	6440	195	227
ENSG00000135317.14	3	6:85505083-85505495	-	TE	0.86239	0.42645	0.43594	0.994	K4	1.23	ENSG00000135317.14_6:85505083-85505495_TS_3	HS.siRPRD1B_vs_HS.siNT	HS.siRPRD1B	HS.siNT	139595	SNX14	protein_coding	89381	694	287
ENSG00000047579.20	2	6:15522810-15523219	-	TE	0.43706	0.00056821	0.43649	0.995	K1	0.8018	ENSG00000047579.20_6:15522810-15523219_TS_2	HS.siRPRD1B_vs_HS.siNT	HS.siRPRD1B	HS.siNT	141632	DTNBP1	protein_coding	140252	2270	1690
ENSG00000143324.14	16	1:180632032-180632270	+	TS	0.99103	0.55148	0.43955	1	K1	0.9984	ENSG00000143324.14_1:180632032-180632270_TE_16	HS.siRPRD1B_vs_HS.siNT	HS.siRPRD1B	HS.siNT	2582	XPR1	protein_coding	258258	120	165
ENSG00000204186.10	1	2:206314254-206314427	+	TE	0.45952	0.00032134	0.4592	1	K2	1.4432	ENSG00000204186.10_2:206314254-206314427_TS_1	HS.siRPRD1B_vs_HS.siNT	HS.siRPRD1B	HS.siNT	91289	ZDBF2	protein_coding	39765	4870	2860
ENSG00000235437.9	20	X:63426567-63426571	-	TE	0.574	0.1107	0.46331	1	K3	1.5704	ENSG00000235437.9_X:63426567-63426571_TS_20	HS.siRPRD1B_vs_HS.siNT	HS.siRPRD1B	HS.siNT	172591	LINC01278	lncRNA	338103	1040	598
ENSG00000110931.19	3	12:121237692-121237696	-	TE	0.76099	0.29722	0.46377	0.999	K3	1.8031	ENSG00000110931.19_12:121237692-121237696_TS_3	HS.siRPRD1B_vs_HS.siNT	HS.siRPRD1B	HS.siNT	34862	CAMKK2	protein_coding	60634	4940	3770
ENSG00000134321.13	3	2:6895778-6897830	+	TE	0.47283	0.0055708	0.46726	1	K2	1.424	ENSG00000134321.13_2:6895778-6897830_TS_3	HS.siRPRD1B_vs_HS.siNT	HS.siRPRD1B	HS.siNT	95687	RSAD2	protein_coding	32683	14100	516
ENSG00000288701.1	48	9:131394093-131394263	+	TS	0.48526	0.0072563	0.478	1	K2	1.16	ENSG00000288701.1_9:131394093-131394263_TE_48	HS.siRPRD1B_vs_HS.siNT	HS.siRPRD1B	HS.siNT	165270	PRRC2B	protein_coding	126562	144	158
ENSG00000120327.7	2	5:141223909-141226093	+	TE	0.68291	0.18251	0.5004	0.999	K1	0.9778	ENSG00000120327.7_5:141223909-141226093_TS_2	HS.siRPRD1B_vs_HS.siNT	HS.siRPRD1B	HS.siNT	133214	PCDHB14	protein_coding	4417	757	309
ENSG00000198513.14	1	14:50633050-50634017	+	TE	0.67489	0.1709	0.50399	0.994	K2	0.9936	ENSG00000198513.14_14:50633050-50634017_TS_1	HS.siRPRD1B_vs_HS.siNT	HS.siRPRD1B	HS.siNT	53053	ATL1	protein_coding	101509	2580	1410
ENSG00000026508.21	30	11:35189973-35190014	+	RI	0.86294	0.35835	0.5046	0.999	K11	2.6823	ENSG00000026508.21_11:35189973-35190014_RI_30	HS.siRPRD1B_vs_HS.siNT	HS.siRPRD1B	HS.siNT	32224	CD44	protein_coding	93521	23800	12100
ENSG00000164542.13	3	7:36324223-36324229	-	TE	0.55513	0.048486	0.50665	1	K3	1.7905	ENSG00000164542.13_7:36324223-36324229_TS_3	HS.siRPRD1B_vs_HS.siNT	HS.siRPRD1B	HS.siNT	149095	KIAA0895	protein_coding	65974	7720	4440
ENSG00000189077.11	2	7:75986983-75986984	-	TE	0.54277	0.035207	0.50756	0.993	K2	1	ENSG00000189077.11_7:75986983-75986984_TS_2	HS.siRPRD1B_vs_HS.siNT	HS.siRPRD1B	HS.siNT	152512	TMEM120A	protein_coding	7826	258	221
ENSG00000103035.11	9	16:74296829-74296988	+	TS	0.61064	0.10289	0.50775	0.998	K1	0.9793	ENSG00000103035.11_16:74296829-74296988_TE_9	HS.siRPRD1B_vs_HS.siNT	HS.siRPRD1B	HS.siNT	66328	PSMD7	protein_coding	9475	324	337
ENSG00000136235.17	2	7:23275097-23275107	+	TE	0.57522	0.065705	0.50951	1	K2	1.403	ENSG00000136235.17_7:23275097-23275107_TS_2	HS.siRPRD1B_vs_HS.siNT	HS.siRPRD1B	HS.siNT	147799	GPNMB	protein_coding	39142	5960	1800
ENSG00000170919.16	5	13:45391720-45391727	+	TE	0.51387	0.0032948	0.51057	0.996	K3	2.1333	ENSG00000170919.16_13:45391720-45391727_TS_5	HS.siRPRD1B_vs_HS.siNT	HS.siRPRD1B	HS.siNT	45319	TPT1-AS1	lncRNA	76631	269	299
ENSG00000235217.6	3	20:32190361-32190527	-	TS	0.57	0.055258	0.51474	0.994	K1	0.9995	ENSG00000235217.6_20:32190361-32190527_TE_3	HS.siRPRD1B_vs_HS.siNT	HS.siRPRD1B	HS.siNT	106056	TSPY26P	transcribed_processed_pseudogene	4051	148	80.8
ENSG00000185515.16	3	X:155121223-155121318	+	TE	0.57915	0.056282	0.52287	1	K2	1.3639	ENSG00000185515.16_X:155121223-155121318_TS_3	HS.siRPRD1B_vs_HS.siNT	HS.siRPRD1B	HS.siNT	170541	BRCC3	protein_coding	51658	9090	11500
ENSG00000105808.19	3	7:102582325-102582690	-	TE	0.63309	0.10812	0.52497	1	K2	1.5458	ENSG00000105808.19_7:102582325-102582690_TS_3	HS.siRPRD1B_vs_HS.siNT	HS.siRPRD1B	HS.siNT	152433	RASA4	protein_coding	37111	406	359
ENSG00000163131.12	2	1:150730188-150732381	-	TE	0.61317	0.080312	0.53286	1	K2	1.4912	ENSG00000163131.12_1:150730188-150732381_TS_2	HS.siRPRD1B_vs_HS.siNT	HS.siRPRD1B	HS.siNT	5333	CTSS	protein_coding	35879	615	42.7
ENSG00000170619.10	1	8:144850166-144850175	-	TE	0.53651	0.0017425	0.53477	0.998	K2	0.9418	ENSG00000170619.10_8:144850166-144850175_TS_1	HS.siRPRD1B_vs_HS.siNT	HS.siRPRD1B	HS.siNT	160144	COMMD5	protein_coding	12695	965	536
ENSG00000005483.22	30	7:105014218-105014535	+	TS	0.5387	0.0031126	0.53559	1	K1	0.9999	ENSG00000005483.22_7:105014218-105014535_TE_30	HS.siRPRD1B_vs_HS.siNT	HS.siRPRD1B	HS.siNT	149774	KMT2E	protein_coding	174077	410	299
ENSG00000113810.16	43	3:160399698-160399749	+	AD	0.93623	0.40005	0.53618	1	K7	3.3632	ENSG00000113810.16_3:160399698-160399749_AA_43	HS.siRPRD1B_vs_HS.siNT	HS.siRPRD1B	HS.siNT	119860	SMC4	protein_coding	35681	1110	1560
ENSG00000104960.15	19	19:49851225-49851499	+	TS	0.54739	0.0034303	0.54396	1	K1	0.9938	ENSG00000104960.15_19:49851225-49851499_TE_19	HS.siRPRD1B_vs_HS.siNT	HS.siRPRD1B	HS.siNT	82116	PTOV1	protein_coding	10010	197	310
ENSG00000169692.13	9	9:136687176-136687396	-	TS	0.55476	0.010043	0.54471	0.995	K2	0.9529	ENSG00000169692.13_9:136687176-136687396_TE_9	HS.siRPRD1B_vs_HS.siNT	HS.siRPRD1B	HS.siNT	166848	AGPAT2	protein_coding	14315	177	109
ENSG00000141524.17	2	17:78112921-78113147	-	TE	0.67507	0.12429	0.55078	0.992	K2	0.9987	ENSG00000141524.17_17:78112921-78113147_TS_2	HS.siRPRD1B_vs_HS.siNT	HS.siRPRD1B	HS.siNT	74816	TMC6	protein_coding	25011	400	374
ENSG00000158717.11	2	16:88696502-88696535	-	TE	0.70308	0.14959	0.55349	0.999	K2	1.3895	ENSG00000158717.11_16:88696502-88696535_TS_2	HS.siRPRD1B_vs_HS.siNT	HS.siRPRD1B	HS.siNT	60371	RNF166	protein_coding	9910	1400	680
ENSG00000285184.4	2	1:150046727-150047945	-	TE	0.98211	0.42744	0.55467	1	K1	0.9834	ENSG00000285184.4_1:150046727-150047945_TS_2	HS.siRPRD1B_vs_HS.siNT	HS.siRPRD1B	HS.siNT	7265	ENSG00000285184	lncRNA	22063	242	103
ENSG00000111305.19	2	12:13083560-13084576	-	TE	0.59751	0.039169	0.55834	0.999	K3	1.6096	ENSG00000111305.19_12:13083560-13084576_TS_2	HS.siRPRD1B_vs_HS.siNT	HS.siRPRD1B	HS.siNT	42149	GSG1	protein_coding	20152	224	25.8
ENSG00000168522.13	7	8:43080278-43080441	+	CE	0.7834	0.22009	0.56331	1	K5	2.4644	ENSG00000168522.13_8:43080278-43080441_CE_7	HS.siRPRD1B_vs_HS.siNT	HS.siRPRD1B	HS.siNT	160390	FNTA	protein_coding	51595	202	670
ENSG00000237149.5	1	10:75407942-75408982	+	TE	0.6702	0.10604	0.56416	1	K1	0.9791	ENSG00000237149.5_10:75407942-75408982_TS_1	HS.siRPRD1B_vs_HS.siNT	HS.siRPRD1B	HS.siNT	22936	ZNF503-AS2	lncRNA	7464	156	412
ENSG00000107077.19	35	9:6757654-6757655	+	TS	0.58167	0.0044032	0.57726	1	K2	0.999	ENSG00000107077.19_9:6757654-6757655_TE_35	HS.siRPRD1B_vs_HS.siNT	HS.siRPRD1B	HS.siNT	166891	KDM4C	protein_coding	454786	353	229
ENSG00000185010.15	2	X:154835792-154836046	-	TE	0.87535	0.29174	0.58361	1	K2	1.0672	ENSG00000185010.15_X:154835792-154836046_TS_2	HS.siRPRD1B_vs_HS.siNT	HS.siRPRD1B	HS.siNT	168322	F8	protein_coding	191153	296	275
ENSG00000122390.19	1	16:3486953-3486953	+	TE	0.58708	0.00048371	0.58659	1	K4	2.1584	ENSG00000122390.19_16:3486953-3486953_TS_1	HS.siRPRD1B_vs_HS.siNT	HS.siRPRD1B	HS.siNT	66148	NAA60	protein_coding	43305	3470	2320
ENSG00000206418.5	6	18:8625801-8625994	+	CE	0.66599	0.074973	0.59102	1	K1	0.9998	ENSG00000206418.5_18:8625801-8625994_CE_6	HS.siRPRD1B_vs_HS.siNT	HS.siRPRD1B	HS.siNT	80222	RAB12	protein_coding	29947	150	502
ENSG00000168883.20	23	2:85616194-85616456	+	TS	0.75067	0.1563	0.59437	0.994	K2	1.2111	ENSG00000168883.20_2:85616194-85616456_TE_23	HS.siRPRD1B_vs_HS.siNT	HS.siRPRD1B	HS.siNT	90983	USP39	protein_coding	46428	926	874
ENSG00000064989.13	1	2:187341964-187345926	-	TE	0.62023	0.016202	0.60403	1	K1	0.9858	ENSG00000064989.13_2:187341964-187345926_TS_1	HS.siRPRD1B_vs_HS.siNT	HS.siRPRD1B	HS.siNT	94698	CALCRL	protein_coding	106497	303	103
ENSG00000186020.13	2	19:36543616-36548322	-	TE	0.88678	0.28016	0.60661	1	K1	0.8553	ENSG00000186020.13_19:36543616-36548322_TS_2	HS.siRPRD1B_vs_HS.siNT	HS.siRPRD1B	HS.siNT	88558	ZNF529	protein_coding	70503	6360	3170
ENSG00000247708.8	6	4:4710242-4710914	+	TE	0.95827	0.34145	0.61682	0.992	K2	0.9763	ENSG00000247708.8_4:4710242-4710914_TS_6	HS.siRPRD1B_vs_HS.siNT	HS.siRPRD1B	HS.siNT	129237	STX18-AS1	lncRNA	245229	139	110
ENSG00000043143.22	9	5:134573763-134575467	+	TE	0.64799	0.02724	0.62075	0.996	K1	0.9759	ENSG00000043143.22_5:134573763-134575467_TS_9	HS.siRPRD1B_vs_HS.siNT	HS.siRPRD1B	HS.siNT	135319	JADE2	protein_coding	58919	132	30.6
ENSG00000163517.15	3	3:13505234-13505334	+	TE	0.6261	0.0013265	0.62478	1	K2	1.2325	ENSG00000163517.15_3:13505234-13505334_TS_3	HS.siRPRD1B_vs_HS.siNT	HS.siRPRD1B	HS.siNT	120068	HDAC11	protein_coding	26701	561	824
ENSG00000115318.12	1	2:74532258-74533252	-	TE	0.63238	0.0052851	0.62709	1	K1	0.9989	ENSG00000115318.12_2:74532258-74533252_TS_1	HS.siRPRD1B_vs_HS.siNT	HS.siRPRD1B	HS.siNT	93246	LOXL3	protein_coding	23433	314	183
ENSG00000179104.9	2	12:83132210-83134302	+	TE	0.9712	0.33721	0.634	1	K1	0.9829	ENSG00000179104.9_12:83132210-83134302_TS_2	HS.siRPRD1B_vs_HS.siNT	HS.siRPRD1B	HS.siNT	43542	TMTC2	protein_coding	447991	451	492
ENSG00000123505.19	3	6:110893983-110895708	+	TE	0.71919	0.08318	0.63601	1	K2	1.4518	ENSG00000123505.19_6:110893983-110895708_TS_3	HS.siRPRD1B_vs_HS.siNT	HS.siRPRD1B	HS.siNT	145316	AMD1	protein_coding	24110	27700	19300
ENSG00000067369.14	2	15:43407209-43407215	-	TE	0.76956	0.12513	0.64443	1	K2	1.2896	ENSG00000067369.14_15:43407209-43407215_TS_2	HS.siRPRD1B_vs_HS.siNT	HS.siRPRD1B	HS.siNT	53733	TP53BP1	protein_coding	107668	4700	2920
ENSG00000164885.13	1	7:151053815-151054008	-	TE	0.65323	0.0029059	0.65033	1	K1	0.9832	ENSG00000164885.13_7:151053815-151054008_TS_1	HS.siRPRD1B_vs_HS.siNT	HS.siRPRD1B	HS.siNT	149386	CDK5	protein_coding	4083	337	319
ENSG00000076242.16	36	3:36993518-36993522	+	TS	0.69589	0.043448	0.65244	0.997	K2	1.365	ENSG00000076242.16_3:36993518-36993522_TE_36	HS.siRPRD1B_vs_HS.siNT	HS.siRPRD1B	HS.siNT	113260	MLH1	protein_coding	57497	136	195
ENSG00000033327.13	2	11:78215297-78219415	-	TE	0.99496	0.32383	0.67113	1	K1	0.9852	ENSG00000033327.13_11:78215297-78219415_TS_2	HS.siRPRD1B_vs_HS.siNT	HS.siRPRD1B	HS.siNT	24270	GAB2	protein_coding	203056	5560	3350
ENSG00000106829.20	32	9:79571965-79572614	+	TS	0.96017	0.24916	0.71101	1	K2	1.0758	ENSG00000106829.20_9:79571965-79572614_TE_32	HS.siRPRD1B_vs_HS.siNT	HS.siRPRD1B	HS.siNT	162767	TLE4	protein_coding	155110	2570	1600
ENSG00000197021.9	1	X:149932197-149932197	-	TE	0.8418	0.1273	0.7145	0.999	K2	1.0575	ENSG00000197021.9_X:149932197-149932197_TS_1	HS.siRPRD1B_vs_HS.siNT	HS.siRPRD1B	HS.siNT	171262	EOLA2	protein_coding	9174	3260	1860
ENSG00000138617.16	9	15:65286253-65286843	-	TS	0.84392	0.12131	0.72261	0.991	K2	1.2795	ENSG00000138617.16_15:65286253-65286843_TE_9	HS.siRPRD1B_vs_HS.siNT	HS.siRPRD1B	HS.siNT	57328	PARP16	protein_coding	66159	156	270
ENSG00000164050.13	1	3:48403854-48403855	-	TE	0.79343	0.02526	0.76817	1	K2	0.9845	ENSG00000164050.13_3:48403854-48403855_TS_1	HS.siRPRD1B_vs_HS.siNT	HS.siRPRD1B	HS.siNT	113962	PLXNB1	protein_coding	26233	244	36.9
ENSG00000168386.19	5	3:99847928-99848294	-	TE	0.77987	0.0023766	0.77749	1	K1	1	ENSG00000168386.19_3:99847928-99848294_TS_5	HS.siRPRD1B_vs_HS.siNT	HS.siRPRD1B	HS.siNT	119284	FILIP1L	protein_coding	285703	711	391
ENSG00000181045.15	2	17:80252717-80253498	+	TE	0.84589	0.060414	0.78548	0.998	K2	1.0612	ENSG00000181045.15_17:80252717-80253498_TS_2	HS.siRPRD1B_vs_HS.siNT	HS.siRPRD1B	HS.siNT	69883	SLC26A11	protein_coding	33802	1120	516
ENSG00000146966.13	1	7:140518420-140518429	-	TE	0.8291	0.028792	0.80031	0.996	K1	1	ENSG00000146966.13_7:140518420-140518429_TS_1	HS.siRPRD1B_vs_HS.siNT	HS.siRPRD1B	HS.siNT	149514	DENND2A	protein_coding	155574	154	455
ENSG00000082126.18	4	2:201644897-201645104	-	TE	0.81579	0.0053335	0.81046	1	K3	1.1026	ENSG00000082126.18_2:201644897-201645104_TS_4	HS.siRPRD1B_vs_HS.siNT	HS.siRPRD1B	HS.siNT	97986	MPP4	protein_coding	53825	115	166
ENSG00000077157.22	1	1:202581153-202592702	+	TE	0.82475	0.00024437	0.82451	1	K2	1.3452	ENSG00000077157.22_1:202581153-202592702_TS_1	HS.siRPRD1B_vs_HS.siNT	HS.siRPRD1B	HS.siNT	1961	PPP1R12B	protein_coding	244008	7760	4170
ENSG00000119318.13	2	9:107331669-107332189	+	TE	0.98418	0.15885	0.82533	0.999	K1	0.9983	ENSG00000119318.13_9:107331669-107332189_TS_2	HS.siRPRD1B_vs_HS.siNT	HS.siRPRD1B	HS.siNT	161800	RAD23B	protein_coding	49056	3760	2640
ENSG00000109103.12	2	17:28546711-28547409	-	TE	0.88445	0.0015844	0.88286	1	K1	0.6977	ENSG00000109103.12_17:28546711-28547409_TS_2	HS.siRPRD1B_vs_HS.siNT	HS.siRPRD1B	HS.siNT	67755	UNC119	protein_coding	5924	1820	935
ENSG00000162576.17	3	1:1352692-1353332	-	TE	0.97873	0.031861	0.94687	1	K2	1.1321	ENSG00000162576.17_1:1352692-1353332_TS_3	HS.siRPRD1B_vs_HS.siNT	HS.siRPRD1B	HS.siNT	4776	MXRA8	protein_coding	9089	1640	817
[truncated: 1 more rows]
