# Supplementary material for: An important role for RPRD1B in the heat shock response
Source: Mol Cell Biol. Author manuscript; Available in PMC 2022 Oct 24. (PMC9583720; doi:10.1128/mcb.00173-22)
Supplement: Table S7 [file EMS155264-supplement-Table_S7.xlsx]

## Sheet: Sheet1
Supplementary Table 7. qPCR Primers
nacsent RNA qPCR primers
HSPH1 intron-1 F	CTTGTGCGGGCTTCCTATTG
HSPH1 intron-1 R	AGAAAAGGGAGCGAAGTTGC
HSPH1 intron-17 F	GTGGTTTGGGGCAAGTGTAA
HSPH1 intron-17 R	GCTTCTCCACATACTCAACCC
BAG3 intron-1 F	CTTGGATGGTGGTTTTGGGG
BAG3 intron-1 R	ATTGGGTGCCTAACATGGGA
BAG3 intron-2 F	AACTCCCGTGTCCTATCTGC
BAG3 intron-2 R	CTCTCAAGCAGGTGTGAAGC
mature RNA qPCR primers
HSPA1A mRNA Fw	AGAACGCCCTGGAGTCCTAC
HSPA1A mRNA R	CAAACTCGTCCTTCTCGGCC
DNAJB1 mRNA Fw	GGAGGGCTTTCGTACTGCTG
DNAJB1 mRNA R	CTGTTCCCACCACCTGATGC
HSPH1 mRNA Fw	GCCAATGAGTTCAGCGACCG
HSPH1 mRNA R	GGGTCATTGAATGCTCGGCC
BAG3 mRNA Fw	ATCTGTCCAGGGTGCATCGA
BAG3 mRNA R	TTCTCGATGGGTCATGGGCT
GAPDH F	ATTCCATGGCACCGTCAAGG
GAPDH R	TTCTCCATGGTGGTGAAGACG
